# Supplementary material for: A multi-omics insight on the interplay between iron deficiency and N forms in tomato
Source: Front Plant Sci. 2024 Oct 16;15:1408141. doi: 10.3389/fpls.2024.1408141 (PMC11521840; doi:10.3389/fpls.2024.1408141)
Supplement: Supplementary Table 4 — Dataset from untargeted metabolomics of leaves and roots after nitrogen supply. Compounds are presented with individual intensities, molecular formulas, retention time, and composite mass spectra. [file Table4.xlsx]

## Sheet: Table S2
Tissue		Old leaves								Roots							Young leaves								Old leaves								Roots								Young leaves							Old leaves
Fe nutritional status		-Fe								-Fe							-Fe								+Fe								+Fe								+Fe							-Fe
Treatment		-Fe/+Fe+A	-Fe/+Fe+A	-Fe/+Fe+A	-Fe/+Fe+A	-Fe/+Fe+A	-Fe/+Fe+A	-Fe/+Fe+A	-Fe/+Fe+A	-Fe/+Fe+A	-Fe/+Fe+A	-Fe/+Fe+A	-Fe/+Fe+A	-Fe/+Fe+A	-Fe/+Fe+A	-Fe/+Fe+A	-Fe/+Fe+A	-Fe/+Fe+A	-Fe/+Fe+A	-Fe/+Fe+A	-Fe/+Fe+A	-Fe/+Fe+A	-Fe/+Fe+A	-Fe/+Fe+A	+Fe/+Fe-N	+Fe/+Fe-N	+Fe/+Fe-N	+Fe/+Fe-N	+Fe/+Fe-N	+Fe/+Fe-N	+Fe/+Fe-N	+Fe/+Fe-N	+Fe/+Fe-N	+Fe/+Fe-N	+Fe/+Fe-N	+Fe/+Fe-N	+Fe/+Fe-N	+Fe/+Fe-N	+Fe/+Fe-N	+Fe/+Fe-N	+Fe/+Fe-N	+Fe/+Fe-N	+Fe/+Fe-N	+Fe/+Fe-N	+Fe/+Fe-N	+Fe/+Fe-N	+Fe/+Fe-N	-Fe/-Fe-N	-Fe/-Fe-N
CPD-19721	ferric biliverdine-IX &alpha;	177190	615477	819751	793841	475265	205321	438652	455086	1	1	1	1	1	1	1	343584	762888	1001470	870470	174346	146392	272596	239391	460323	130579	1433721	1286805	374281	148314	1084924	1060679	1	1	1	1	1	1	1	1	1247903	1515212	1493317	1019186	959195	1	1	603813	670794
CPD-12328	3-phenylpropionaldoxime	172038	171794	322357	310974	497735	466875	1	190576	1	1	1	1	249174	255270	1	347017	324402	221707	211340	363095	351699	220129	309014	1198852	1130646	1413091	1162985	981602	797344	1433489	1334023	302466	313105	514616	714778	377327	357144	697459	669897	758535	619970	558594	1037599	971334	2152328	1735212	477201	482181
AMINO-HYDROXYMETHYL-METHYL-PYR-P	4-amino-2-methyl-5-(phosphooxymethyl)pyrimidine	1566920	1635625	312542	580585	1481196	1914257	1926779	1634021	1620092	1747202	1	2107882	884903	2164267	2126015	1654184	1803966	1637142	121885	1687678	1676957	1649996	1876947	987925	1378982	1	654984	1	1	1	1	1593942	399873	1	1	1	673504	1	1	1710345	1485454	1442188	1	1	1	1	396644	502187
VOMILENINE	vomilenine	8118049	8621082	18774000	18599768	9605693	9057711	7874958	8228360	3029428	2875327	3549191	3598207	219882	3198557	4190045	7413116	7116275	379706	344969	11131201	10411625	7641870	7304780	1	599052	14791706	12650444	9878972	9711200	9250862	9012691	3703236	3894147	1	5548320	1	2487254	278448	300862	318986	6005275	5632287	199557	562267	512995	7188823	22273756	22101808
CPD-11826	(<i>22R,23R</i>)-28-homobrassinolide 22-sulfate	486232	516442	1	462689	407149	399752	398200	431619	530978	544376	484353	454057	435045	485400	426410	393143	417268	445399	446242	431591	380854	331058	333036	353085	347616	368549	401427	426653	457618	338130	417457	471369	517389	546609	426781	468604	391662	430044	448548	356113	359978	375386	1	283053	247693	269883	525669	515268
CPD-19725	(4<i>S</i>)-2,3-dehydroleucopelargonidin	1962126	2019589	2502845	405868	1340119	1289275	810986	469030	1	1	1	1	1	1	1	460480	467295	712159	691047	344738	337884	393976	403472	742819	706875	945973	852160	639266	664197	546753	588199	528825	575179	829913	668874	699451	725113	572440	625204	330007	641313	351806	238795	245358	411879	483104	4139713	4213842
L-DIHYDROXY-PHENYLALANINE	L-dopa	175632	174738	116801	721494	181352	117008	270365	333950	228244	1	1	163323	631555	868925	343996	405889	367100	276727	400957	478653	143721	176487	218058	401337	382703	1072739	1206798	1	180052	295496	272071	1	170031	118528	128051	176342	1	112162	110761	238919	609151	255388	1	1	294107	251276	720368	635666
CPDQT-326	(<i>22R,23R</i>)-28-homobrassinolide	11540279	9739738	655028	607774	7352100	6973443	6716221	6314669	2450844	13587975	2390580	2478635	1965533	10575293	2387573	129978	1215739	1431927	1326759	621050	583258	1726389	1539143	958466	830332	10651912	8463092	8880750	8620810	9344333	8077510	2008468	1965794	2099477	1	2035679	10586676	11158003	8739888	10508106	10356245	8482918	1260266	198752	1	1380538	203607	917730
CPD-19720	&alpha;-hydroxyheme	1368762	1365445	1681917	1652995	1508969	1455682	1036085	1070715	304468	263868	168356	156348	277762	280202	167868	2232171	2214471	2473531	2366402	1257251	1184502	710495	704849	1101961	1056491	2754581	2565934	1199326	1159740	2117649	2128388	100403	107450	242639	291607	178042	180789	185901	195790	2477204	3021837	2972657	1912803	1864173	4499324	4529512	1325163	1338369
CPD-7420	hydroxy-&beta;-zeacarotene	5979375	5915704	1072746	1015401	6070607	5903378	5373513	5810932	5892593	5859446	1	1	4969260	4883361	1	1622960	1787763	994331	1	972877	973506	881262	860607	2050714	2600785	6291988	6299700	5183895	5476698	4589436	4667509	418254	409575	1	1	4908534	4979947	4470864	4276775	5604051	6158748	6437175	1171168	1294225	1	1	3017696	215194
CPD-13471	decylglucoside	2162243	2173449	2692622	834638	4091983	3152806	1882420	1881305	1545489	1521703	1688911	1692435	1265999	1234185	1296996	5655303	1600405	1692478	6221882	7307170	7121152	1914133	4733707	903765	1627573	1777796	1805857	2652496	2636339	1323775	1332147	1764545	1813481	1988778	2220823	1946148	2032903	1684020	1585485	1698590	7148806	6859288	1862894	1885236	1687670	1537064	3660596	3748076
L-GAMMA-GLUTAMYLCYSTEINE	&gamma;-L-glutamyl-L-cysteine	648249	661805	4277879	660897	453583	444634	317662	3764319	1	1	1	1	329990	314256	315323	3707119	3621115	262793	268205	3576563	3458974	3031001	3275437	535658	541692	414946	356368	3488074	276025	297987	312257	189958	199565	230621	1	227662	213783	1	1	2667495	3176163	3028497	1	3019985	1	1	3845446	3900193
CPD-6964	pinosylvin monomethylether	1	1	1	1	1	1	1	1	1	1	1	1	1	1	1	266135	184147	175369	133435	178247	274056	298592	291887	1	1	1	235784	1	1	1	1	1	1	1	1	1	1	1	1	347226	374892	330425	1	1	1	1	1	1
GDP	GDP	1146411	1152026	824841	855939	531825	497660	215660	232754	1	1	1	1	1	1	1	1	1	1	1	1	1	1	1	204631	201649	253467	211819	1	121993	181520	171787	1	1	1	1	1	1	1	1	1	1	1	1	1	1	1	1266326	1290585
CPD-6963	dihydropinosylvin	531381	710301	892280	532027	872093	813397	374633	403595	533084	571983	801111	592528	819810	765819	325735	740229	573221	519542	747516	1181179	401461	174853	459919	1	1	1072739	1206798	510613	418800	993427	1033533	1072250	1573488	1	1	232375	344043	1	1	2829170	1095527	1	209057	217148	252570	538843	928228	1137249
CPDQT-331	raphanusamate	660486	731038	418949	544505	747295	624455	1	610296	1	170987	157425	80604	1	93841	1	467651	432540	475917	323824	525213	513973	391742	340922	373708	190569	3112133	1833174	2330413	1598685	1485778	1047372	224970	198937	172546	324394	180733	167587	254963	247438	373245	404301	412213	2287378	2073281	2019188	1409384	753378	710775
CPD-12332	methyl gibberellin A<sub>4</sub>	1	121331	829562	1106598	783667	729573	1	1	1	216383	1	1	1	1	196436	1	904955	2944493	3088036	578594	1918363	341872	315579	3047505	3417035	721629	855930	358328	2950273	3863816	4670596	1	1	1	1	1	1	1	1	5062130	6536940	7169286	5990680	5921484	6575179	11095521	689303	671433
CPD-12333	methyl gibberellin A<sub>20</sub>	1	121331	829562	1106598	783667	729573	1	1	1	1	1	1	1	1	1	1	1	2944493	3088036	1	1918363	1	1	3047505	3417035	1	1	1	2950273	3863816	4670596	1	1	1	1	1	1	1	1	5062130	6536940	7169286	5990680	5921484	6575179	11095521	1	1
17-O-DEACETYLVINDOLINE	17-O-deacetylvindoline	539240	565327	1	1	988837	963247	9272785	656459	5225255	5237723	6539219	1	14522207	14449183	1	1	1	813004	799191	1	1	413329	404804	566494	573543	356546	229421	590891	601944	268051	267664	1	1	622923	8787039	8772907	8792652	10183885	10126254	292134	8639255	8324375	354081	374682	237747	284025	289110	342106
CPD-11835	24-epibrassinolide	2186825	1	1	1	1359475	1	1	1	2896597	150775	1441846	1	1	1	1	1	1	1	1	1	1	1	1	1	1	1	2080155	1	1	1	1	1	1	1	1	1	1	1	1	1	1	1	1	1	1	1	3624665	3052563
CPD-11839	24-epicathasterone-22-O-sulfate	2913204	1	3734551	3637708	3682968	3672997	4122934	4204245	1	1	472643	482042	1363755	1326519	795201	6548187	6604904	6681257	6502200	6697087	6463545	10798323	10870904	4580237	4494281	1	1	2795048	3612636	2680203	3632851	703532	679440	1	1	302186	1	9050817	371928	6321181	1	5525744	3856622	4585049	1	1	4854020	3724909
CPD-6971	gibberellin A<sub>15</sub> (closed lactone form)	1093873	1146478	2750660	2739337	1339910	1254205	1039148	1089867	2428983	1089110	7220194	7453152	5490335	448325	1958896	1042539	1117442	1148141	1023329	1581149	1480687	1098962	1053387	3348876	3372127	2053700	1773796	1380719	1363714	1233179	1158241	1	1	738779	5147417	4586947	2684670	4134546	520870	630356	806884	2126609	1848989	1781725	1053171	887824	3269256	3262457
CPD-7415	3-hydroxy-&epsilon;,&epsilon;-carotene	1286522	555382	2007224	364072	1156228	653570	1	498821	1	1214370	337644	354554	1	281434	260799	886299	902470	898849	941597	1757552	2065353	765604	841439	1	1	1	1953614	433028	468649	1	1390153	1300569	1398285	1386758	267463	1	1	1	1	638615	1327891	898240	287822	1	1540322	1416026	1	1
CPDQT-341	(<i>E</i>)-5-(methylsulfanyl)pentanal oxime	2953541	4097137	10133832	9805530	2763577	2022177	3221652	2820344	16419283	34627888	35786176	36183528	26218636	27320396	22384100	5893062	4580437	15713250	18056590	2820911	2586909	6537602	7230793	1696327	1341192	1610547	1227080	2089911	2082816	1539256	1874507	6229268	5326999	4834184	1253372	4561634	4604755	3875845	4002303	864176	747617	667879	4277936	4265150	1500942	3792911	628896	1632944
CPD-6975	gibberellin A<sub>7</sub>	1859508	2086809	1	196139	1387796	1265671	2364957	2424294	4007909	3483909	805182	803766	3793167	3653643	777932	1	1	828378	1	210872	190025	1	164414	541787	759114	4039050	3752083	4784496	3982457	1897351	2131349	350019	356534	345260	1	2992975	2772121	4347732	4146685	2116802	2326003	2580095	687429	1	969223	570926	230199	233791
CPD-7419	&beta;-zeacarotene	1	1	1	1	1	1	1	1	1	1	1	1	1	1	1	1	1	255253	226414	1	1	1	1	1	1	1	1	1	1	1	1	244848	240102	1	1	1	1	1	1	1	1	1	1	1	1	1	312727	299123
CPD-7418	coumarinate	4226737	3145115	1	1841565	6452642	6048628	1	2270307	1	1	1	1	1	1	1	689803	1	530575	1268491	2528849	2378686	1764485	1731963	4703870	4479906	2220668	1535132	621627	756849	1	3891934	414000	1	1	340163	303194	1183028	212109	168099	3717492	1	1	1	699791	7452229	4636188	3893268	3999107
CPD-6976	4-coumaroyl-4'-hydroxyphenyllactate	1049200	1096622	847606	858158	2318993	2903025	2079126	2159443	1	1	1	1	1	1	1	842070	802998	844137	1	836030	795933	773634	729560	1027084	815271	1	2475760	1037425	945252	1841890	2609469	1	1	1	1	1	1	1	1	1828170	1449706	2099856	2588347	2516497	825945	798001	938840	2463961
CPD-7417	<i>cis</i>-coumarinic acid-&beta;-<i>D</i>-glucoside	682718	751332	718381	608665	796806	685581	724107	719117	1022125	1	879950	880613	1	1102245	1	1240555	1	1	1025843	1478803	1428620	1208769	1	1466087	1500132	1	967682	585544	784499	924976	1035552	651618	704519	627676	198782	596772	613944	247790	274001	1480324	1557143	1519592	726253	962791	532913	870811	1	1
CPD-6979	caffeoyl-4'-hydroxyphenyllactate	222008	264815	257528	237234	236530	239323	150600	157798	593768	653692	577273	571349	486706	499498	513159	266184	253540	229338	204694	226163	231026	227755	232248	554946	572939	528010	437581	404811	390748	377184	379493	389273	406698	486546	533553	515211	514843	1	439340	291656	378061	372840	484368	478497	404982	395627	468042	378980
CPD-6978	4-coumaroyl-3',4'-dihydroxyphenyllactate	222008	264815	257528	237234	236530	239323	150600	157798	593768	653692	577273	571349	486706	499498	513159	266184	253540	229338	204694	226163	231026	227755	232248	554946	572939	528010	437581	404811	390748	377184	379493	389273	406698	486546	533553	515211	514843	1	439340	291656	378061	372840	484368	478497	404982	395627	468042	378980
CPD-11846	<i>N</i>-benzoyl-L-glutamate	643872	343533	688900	583536	522893	441569	317662	322810	397589	387537	409953	401491	329990	314256	315323	173730	1	211004	202984	1	1	1	1	409594	364777	374816	350357	218390	276025	297987	312257	189958	199565	230621	1	227662	213783	1	1	1	253226	238740	1	1	1	1	736344	742207
CPD-11847	<i>N</i>-(4-hydroxybenzoyl)-L-glutamate	464582	435973	552094	533417	457581	484982	593268	525423	292047	276740	302347	288012	293289	298372	289537	448108	453693	417103	449355	463485	467455	494432	520099	731973	796781	1	1	1	1	1	1	423932	399654	1	1	1	1	1	1	591278	591168	603036	1	1	1	1	540286	578756
CPD-11845	<i>N</i>-vanillate-L-glutamate	29309108	23408192	2289857	1987998	2024644	1956462	2023037	32782656	2687474	19728878	2231676	29069684	742585	2304825	32707816	18264360	2262896	14030966	734795	4213275	33925072	15329868	677155	33791488	3378735	1058300	27984292	29220918	25328064	25428040	757048	21962080	19847300	2119448	19303416	20274996	17438376	25746272	22259588	2063157	11793078	25227120	1848183	1610061	17520720	1550510	30244022	30079046
CPD-12348	methoxydihydrosorgoleone	831111	1148181	1181505	940587	1528583	1421425	1145992	2810443	1305325	1669002	1	4584548	817311	1016045	3695472	2005350	1911990	1536767	1500918	1645345	1643557	364743	392917	1989189	2061816	1327015	687556	1	2879397	997874	673916	1	1	235804	560319	775225	607012	441020	1578556	2048580	2075153	1564072	1124085	1313910	938056	1330170	1609021	1545978
BETA-D-XYLOSE	&beta;-D-xylopyranose	923442	2116387	2723930	2659941	2197922	2030351	1123798	998958	5180297	5004750	4973917	5112844	4741304	4953610	5337140	7385718	7146366	8190693	7610138	6665597	6039738	9518290	9189421	1	2907882	1181709	3436176	1079220	2611610	847414	3780249	3881564	3240462	1087500	836235	921632	891769	1189845	1165433	6726710	6760653	6550954	1179370	1169016	1311444	7747682	2367113	2381584
CPDQT-300	8-(methylsulfanyl)octyl-glucosinolate	481548	505787	1	331651	219255	284058	392709	240762	336436	415049	207007	224121	1	1	318056	293190	1	1	258385	503929	355561	251529	1	526309	492098	172111	445072	171863	483889	507386	355799	170941	341218	390920	658384	301777	303998	587851	422564	1	311395	308942	776399	314746	746360	232645	561532	483997
CPD-6941	2-chloroethylphosphonate	10476315	1490425	1	1334867	1392065	1301255	8252946	1675165	1	2044854	1	1943111	2544314	2712334	2329003	12227477	11818849	11442106	10366099	11756875	1879918	1427278	10679797	5788349	1	1	1	1	1	1	1	11167582	3221484	644140	1	1056110	1194055	1	1	9595941	466663	5960439	1	1	1	1	749920	11124353
DIMETHYL-D-RIBITYL-LUMAZINE	6,7-dimethyl-8-(1-D-ribityl)lumazine	10114196	7650222	11470881	10505849	9596169	9940818	10586472	10924221	5463008	6765748	8156664	6056200	7268199	8892771	8341209	4335369	5788424	5570368	5487591	10766234	11339035	4069433	5030255	1206222	1236362	13829236	11179580	13678865	11292791	1605557	508287	1	1	1	1401297	497187	7943387	1	1	1614371	1	1	5863224	13368353	885479	1488706	8397163	10500761
CPD-11852	dehydroscoulerine	111352	120028	397392	448795	115378	197156	269123	124007	1	1	1	1	1	1	1	143306	160104	147171	296469	204232	195625	125476	116648	84745	141719	694174	566216	175392	166165	505417	464381	1	1	1	1	1	1	1	1	271705	186579	289078	148056	161108	1	478383	1	1
CPD-7409	&beta;-cryptoxanthin	1286522	555382	2007224	364072	1156228	653570	1	498821	1	1214370	337644	354554	1	281434	260799	886299	902470	898849	941597	1757552	2065353	765604	841439	1	1	1	1953614	433028	468649	1	1390153	1300569	1398285	1386758	267463	1	1	1	1	638615	1327891	898240	287822	1	1540322	1416026	1	1
CPD-12355	16,17-dihydro-16&alpha;,17-dihydroxy gibberellin A<sub>4</sub>	417700	470019	6447177	357296	430014	4047440	263211	1	1	1	1	1	1	1	1	2716131	2729041	2978693	2685859	4487293	376143	4459370	1	489195	434488	340137	240103	1	1	1	1	1	1	1	1	1	1	1	1	2768215	464534	391223	1	639165	468203	2385841	570176	519921
CPD-6947	demethylphylloquinone	5896826	5924109	1799233	1942836	5434025	5488628	5096939	501546	6289080	6182053	329872	363202	5804677	6591726	3574603	1883976	1989824	2046223	2099242	1850031	1816842	1999102	2123441	1910614	1879217	924343	6119090	395323	4728379	689761	4615559	5699995	5157532	4695054	3635596	4834003	4638125	5501462	5856641	966029	836942	816089	1295346	1302465	1301684	1523822	2385286	2366756
CPD-12353	16&alpha;, 17-epoxy gibberellin A<sub>12</sub>	1	121331	829562	1106598	783667	729573	1	1	1	1	1	1	1	1	1	1	1	2944493	3088036	1	1918363	1	1	3047505	3417035	1	1	1	2950273	3863816	4670596	1	1	1	1	1	1	1	1	5062130	6536940	7169286	5990680	5921484	6575179	11095521	1	1
CPD-12351	16&alpha;,17-epoxy gibberellin A<sub>4</sub>	3693800	3798956	375138	383057	323951	384681	3842462	170782	212691	213730	1	1	1	1	1	4702032	2933066	1687036	1700111	4828752	615061	4780753	1574337	1	1	551451	510638	241741	216798	444354	481206	1	1	1	1	1	1	1	1	4775782	466774	482679	1	2688872	562783	765215	805582	804915
CPD-13455	justicidin B	314977	332184	101167	221288	104419	517029	330615	356285	1435621	1408797	1246114	1238187	1293792	1294237	1108103	297468	1	430903	418856	825642	792087	1	1	1489161	1449024	123132	213279	600919	552762	2823782	2739625	1	1	1	1	1	1	1	1	1287118	1274172	1197310	792723	761106	2626698	2377908	285645	265770
INDOLE-3-CARBOXALDEHYDE	indole-3-carboxaldehyde	7327666	6270826	11982222	9736760	7932222	9390737	12246756	7450648	1	1	2951039	3222140	2317356	1981103	2993603	5276185	6363211	4997089	7767874	1	6606829	6330182	6863705	6707318	10027996	1	1	1	1	1	1	1258817	1	1	1	1	1	1	251405	5153697	1	1	1	1	1	1	7113921	6057664
S-N-METHYLCOCLAURINE	(<i>S</i>)-<i>N</i>-methylcoclaurine	1	1	1	1	1	1	1	1	1	1	1	1	1	1	1	481079	451835	381672	276496	1	1	1	1	1	1	1	1	1	1	1	1	1	1	505606	1002446	297550	634419	607036	2367021	1	1	1	1	492025	1	1	1	1
CPD-14590	(R)-4-hydroxymandelonitrile	1829459	1915148	2496304	2535343	2062964	1926814	2267456	2335454	1036804	4737764	3760443	3833320	1461274	1507852	1619224	11244170	6182797	7167001	6811450	10171298	10011500	14282922	14135150	1	409081	4845149	3827706	316299	295874	4232042	4325327	3279534	3968022	3059035	492480	441766	2784577	446788	435107	589644	712006	700860	531848	10266225	7531390	559555	699744	1984765
CPD-14593	3,4-dihydroxymandelonitrile &beta;-<i>D</i>-glucoside	496375	1	858212	869392	788323	2909442	237908	2145063	638032	553887	688490	691560	394279	318159	391696	1016954	430427	1081400	1087187	836030	795933	773634	1721146	3277706	3223085	1234231	1041124	343023	656432	841433	1754678	1	1	1	1	379288	282503	550947	531581	1760703	2142790	1861813	2615844	2526766	1214984	1838791	2317494	2366655
CPD-14594	linustatin	5394851	5728923	7320238	8196486	6299631	5945570	4117204	4375068	1	1	341679	357108	1	294285	1	2416765	2415964	2620471	2484186	2280495	2091744	1936832	1914542	7336464	7125030	6076024	6308307	3752142	3575215	5016849	4866226	1	1	1	1	1	1	1	1	1880748	3339507	3252681	3182088	3135273	2410559	2268212	7127129	6938969
CPD-6959	pterostilbene	756512	754475	673208	797669	809159	759366	583416	605266	1883678	1786984	1926860	638378	1799542	1799858	1925248	186452	190562	340652	211658	106233	359121	180397	191693	1133512	1126506	418148	333922	713706	697004	488685	622821	1954445	1957638	1527774	1242147	1	2050198	1	1446065	356909	1	1	264828	274918	168336	207609	1	1
CPD-14596	neolinustatin	12342407	12734634	193693	213044	602746	615745	9701104	10016669	424710	386709	509169	478521	627947	577915	1	13606788	13272574	14841156	14135291	398530	350529	9383084	9097638	19743626	19238212	13884907	12364036	14554936	14223634	241745	225178	1	1	1	1	488739	452174	485654	536707	14766391	18449024	18012922	20018120	19944112	18886472	18624896	18596724	18659388
CPD-8198	methyl-2-&alpha;-L-fucopyranosyl-&beta;-D-galactoside	1	1	1	3968419	24634612	4698932	25309884	22428428	1	1	34599200	45546804	39987296	39818836	43227688	2384270	2329727	1	2482084	30577876	14382990	30779392	29934174	1	1	1	1	46284560	45704936	1	1	1	1	39467988	49074392	38134208	38324400	1	1	9972981	1	1	29069348	28543356	29195996	22939276	1	1
6-O-METHYLNORLAUDANOSOLINE	(S)-6-O-methylnorlaudanosoline	4005470	349340	5568590	1	4614362	1	262760	255192	1	1	1	1	1	1	1	445410	1	9665572	1	10088308	1	2331462	1224540	1706305	1715725	387429	394248	4244962	3903302	444444	3725589	1	5639733	289085	181086	1	1	140934	161221	221245	1	3963223	1	1157934	5041099	1	379473	407414
RIBOSE-1-ARSENATE	ribose-1-arsenate	386397	440050	204027	265385	397681	373537	328939	335868	206251	246127	262279	242575	225135	169947	212885	312757	288415	260069	269561	411875	411124	216839	240366	356568	360375	385240	329010	252736	453460	293891	315704	184714	207211	89562	1	180756	281280	1	78213	194878	252233	354867	194551	192249	191104	197653	391472	422730
CPD-4622	<i>trans</i>-zeatin-<i>O</i>-glucoside-7-<i>N</i>-glucoside	2476900	2889976	2785341	2753831	3025272	2445991	2787437	2911759	3717330	2094663	3138208	3372741	2615465	1303183	3010501	2747088	1	2361176	2476660	1	3558622	2276785	876244	1	1	2339322	2066863	3132358	2920476	2770604	2242342	2340256	326903	3244846	3688784	2641664	2690006	2972174	2873405	2345396	2517691	1867718	2871391	2658850	2715430	2538562	3625427	3539955
CPD-10129	3'-deoxyadenosine	508532	289477	926422	383265	329554	341614	443278	265242	4177668	4096675	4411826	4440138	3721663	3786679	4327407	1534009	1441637	1	498100	981111	848398	531127	541779	357350	1	2184298	745571	1	1	2052720	2551190	3992964	3989947	1493482	339811	2433569	2544073	494132	507728	710887	254925	256767	2167237	1	2710321	1	362295	386152
16-HYDROXYTABERSONINE	16-hydroxytabersonine	1	1	1	1	1	1	1	1	981055	57684232	1388081	53231912	2919087	3167900	1	1	1	1	1	36703080	1	12108814	29051794	1	1	22021992	1	1	1	20028060	1	772119	1	2492508	55651192	45849208	45961516	46543376	1	12609388	41074140	15630367	1	1	35131568	1	2818473	2722705
CPD-8184	chrysin	1	136559	1	1	163896	164813	1	1	1	1	1	1	1	1	219103	1	238199	1	1	380181	234429	410023	1	241357	142326	237088	224937	138052	158720	224685	226434	1	1	1	1	1	1	1	1	451893	511008	317159	129989	280007	286199	174887	326896	329448
PHLORETIN	phloretin	1	1	1	1	1	1	1	1	1	1	1	1	1	1	1	1	267295	1	1	1	1	253958	1	1	355654	1	1	1	1	1	1	1	1	1	1	1	1	1	1	270120	1	1	1	1	1	1	602240	619064
PYRIDOXAL_PHOSPHATE	pyridoxal 5'-phosphate	325470	312417	533544	390924	396425	325508	322375	355212	1	1	1	1	1	1	1	220531	249009	264609	391569	291851	487054	236595	232681	242098	797778	397138	133308	280760	311657	282602	340461	1	1	1	1	1	1	1	1	332559	664747	163989	223190	240237	208314	239989	837717	836751
CPD-12362	16, 17-dihydro-16&alpha;, 17-dihydroxy gibberellin A<sub>9</sub>	696185	741626	829275	836534	460026	890752	980714	998591	329415	882358	419412	415675	1056821	1072689	459597	928054	881901	1106383	1058132	788086	756814	964675	893421	996254	1671301	1996954	1398942	959913	888870	1130911	1116419	570774	592463	890561	316569	706569	732339	1259471	1223500	1002066	808587	770621	1167436	1123900	1192922	1160090	1606150	1695779
CPD-12365	8-oxo-dGMP	1	1	388725	390534	1	1	1	1	1	1	1	1	1	1	1	266044	1	1	239941	1	1	1	1	1	1	151117	108886	1	1	1	1	1	1	1	1	1	1	1	1	1	1	1	265690	271875	308674	303019	377116	136426
CPD-12367	8-oxo-GMP	120827	122897	228553	223909	201331	188703	183544	180179	209682	90660	147654	355103	1	1	1	195802	185257	224727	222140	170800	166440	139443	145709	319257	293987	228849	204410	145483	178755	147532	689403	1	1	1	1	1	1	1	1	132342	191447	172749	110438	119593	81249	112450	234689	243217
CPD-12368	9'-<i>cis</i>-neurosporene	1	1	1	1	1	1	1	1	1	1	1	1	1	1	1	1	1	255253	226414	1	1	1	1	1	1	1	1	1	1	1	1	244848	240102	1	1	1	1	1	1	1	1	1	1	1	1	1	312727	299123
CPDQT-349	L-tetrahomomethionine	1	1	250207	268937	1	1	1	1	794792	759989	2173306	364157	481630	1384357	761241	648306	842688	977259	767039	492939	476390	933944	914687	691618	673494	600306	420733	1	1	655641	538987	1033982	988707	400149	1	430053	173773	97779	126300	850257	418966	467712	957815	273750	2324854	1489266	391093	369392
CPD-8177	protochlorophyll a	5534657	5347174	19782094	19904356	18942084	19370248	17909680	12714582	1352716	1340821	1	1	1	1	1	32603830	4546891	3270991	3774633	2918807	23902272	21595880	1171303	13962671	13318228	6142632	5550097	905916	171404	1237863	1108285	2232352	2097976	1	1	1	1	1	1	7804182	7362348	7343633	11530917	10977936	9120477	9024279	30812902	31874168
CPD-12399	(<i>E</i>)-1-(glutathion-<i>S</i>-yl)-<i>N</i>-hydroxy-&omega;-(methylsulfanyl)heptan-1-imine	2657988	2885191	4408348	4305196	3850832	3873569	2551393	2567959	1	1	1	1	1	1	1	1280127	1185306	1546785	1353072	1653128	1606172	970918	867912	2833087	2727933	3599601	3310668	2035960	1940525	2240114	2107934	1	1	1	1	1	1	1	1	843923	1955478	1986257	1173451	1203694	1151185	1062995	4130738	4224273
CPD-6989	hispidin	1	176647	1	1	1	1	1	1	260227	388083	445649	417971	224535	238560	636869	100141	131692	78764	137912	1	1	113306	128796	73655	81782	1	1	1	1	1	1	489106	475469	462218	1	332644	538157	474057	498650	1	1	1	1	1	213775	1	166649	155162
CPD-12398	1-(methylsulfanyl)-7-<i>aci</i>-nitroheptane	4363115	4499959	3666843	2915668	4461878	3489020	3933317	3925097	5272930	4904708	4762330	4695827	6517849	6456220	5042433	1345684	2903957	4089124	3688639	3387965	2653535	4009630	3637371	2887088	3281307	478758	406637	1	1	918716	933116	7547415	8034637	1531922	1198758	1368139	1352686	1197916	1299074	3197171	2730944	3078740	332019	394610	909842	891587	4305351	5138270
CPD-12397	(<i>E</i>)-1-(L-cysteinylglycin-<i>S</i>-yl)-<i>N</i>-hydroxy-&omega;-(methylsulfanyl)hexan-1-imine	907632	1	1380194	658552	537630	1066729	379086	446840	1	1	1	1	1	1	1	649703	638727	644026	322514	911715	851700	1	627393	467037	1159213	1196698	1092607	720842	390808	758042	1	1	1	1	1	1	1	1	1	461536	312789	338651	626164	1	377874	427761	1	1
LATHYRINE	lathyrine	441343	375126	878963	591271	2761391	2446703	257410	537447	453007	804954	829095	951563	2281988	2061012	436374	1149777	2099355	1609812	1118083	1727833	1906877	1314758	1379272	3291975	3243135	991858	981937	637207	773765	1297301	1302852	2067424	1883351	486299	1	274820	340575	120670	128226	2803867	2164444	2424714	808651	686649	745788	1147192	1451698	1463634
CPD-12395	1-(methylsulfanyl)-6-<i>aci</i>-nitrohexane	720745	616096	194621	675333	726311	703779	3175180	664141	934872	842407	417832	1	760476	777123	448881	541688	1211390	494123	2346444	565686	1819482	482906	87749	1	4904001	1	7581681	3644291	3102231	6606552	6374199	1	277416	412796	766893	1273144	1098447	2204703	2084566	473005	408300	455930	1086420	1055669	1	1	235247	651887
CPD-8179	2,4-dinitrophenol	1	1	472721	333376	1	1	377433	973497	4228955	1	6750588	4876295	2361703	1	1	1	2098871	1	9295902	1697812	1322961	1	1794232	1303799	50696	1	1	1	1	1	1048468	1532251	108506	1	1	3178908	144599	1	289698	1678287	7119269	178459	1	1	1	1	605877	3768343
CPD-12394	(<i>E</i>)-1-(L-cysteinylglycin-<i>S</i>-yl)-<i>N</i>-hydroxy-&omega;-(methylsulfanyl)pentan-1-imine	1	1	1	1	1	1	1	1	166713	1	1	1	1	1	1	1	1	1	1	1	1	1	1	270083	276717	309962	250287	1	1	1	153632	1	1	1	1	1	1	1	1	238006	150643	137883	1	1	159812	223717	160029	161855
CPD-8178	pheophytin b	9368026	8972198	34912956	35015348	34589780	34869044	33430360	23613188	2241665	2199722	1	1	646183	435097	1	58906268	58953816	69677696	70003728	45066504	42571760	38079792	38543308	25780874	24556068	10527582	9450734	21167768	16567461	2035645	1877596	3725435	3460046	1	1	751909	617594	1	1	13532736	12897732	12806353	20984672	19994232	16334533	16213162	56243844	58283680
CPD-12393	(<i>E</i>)-1-(glutathion-<i>S</i>-yl)-<i>N</i>-hydroxy-&omega;-(methylsulfanyl)pentan-1-imine	288432	331665	537299	550153	412016	374949	242798	251023	665114	597916	172015	844542	485501	425372	1691775	799859	772730	685187	638185	173125	779727	585573	565424	1955202	1929330	818540	734145	192190	157857	875507	815938	400124	417598	480195	507899	308281	325650	329953	309481	1086592	1108720	1052848	1247265	1184498	1151163	1217401	621129	616574
5-DEHYDROGLUCONATE	5-dehydro-D-gluconate	1152868	2572127	1	1	1	1	1	1	1	1	1	1	1	5837805	1	1	4964243	1	1	5713242	1	1	4863537	1	1	1	1	1	1	1	1	1	5834317	1	1	1	1	1	1	1	1	1	1	1	1	1	1	1
CPD-12392	1-(methylsulfanyl)-5-<i>aci</i>-nitropentane	567913	1	1	1	1279348	1	577039	1	1	1	1	1	1	1	1	1105934	1001602	809826	1	1	1255077	1	819718	1	1	1	1	1	1	1	4114375	1	1	1	1	1	1	2956292	1	1971681	1876606	1738390	4801747	1	11024229	5448590	1	1
CPD-12391	(<i>E</i>)-1-(L-cysteinylglycin-<i>S</i>-yl)-<i>N</i>-hydroxy-&omega;-(methylsulfanyl)butan-1-imine	973547	980033	1073965	1071784	919831	631658	633180	943158	1	1	1	1	1	1	1	306395	518852	494272	468271	688074	660624	554622	561380	1010176	992796	1345670	853280	704258	649191	538556	595799	1	169737	266517	147202	231194	240626	118187	135226	368228	562717	533909	446388	268048	311516	467410	1040718	1023864
CPD-6981	rosmarinate	218295	219339	341307	345696	446844	421567	255112	276820	1051896	981218	1180538	1170826	1257635	1255514	1141491	214146	396623	353369	329369	942810	928832	1	1	1820118	1744849	1270320	987066	579492	274955	2822098	2747577	1	1	1	331074	1	1	378253	394342	1670977	1751047	1636372	961921	921275	3905429	1592593	517721	543210
CPD-6982	(R)-3-(3,4-dihydroxyphenyl)lactate	1219511	1169317	1589708	1497020	1345477	1459126	1645381	1460233	874746	942794	949833	977363	885692	874351	1057495	1544044	1599265	1571277	1739716	1370363	1437812	1421600	1542201	3210987	3292532	259416	300824	1	1	677850	791102	911578	776034	160068	164756	284219	334765	1	1	1840203	1278069	1271466	124030	111045	419281	362954	1465446	1443479
ADIPATE	adipate	12517982	13651464	12469041	6185099	10545655	8729504	11707370	12803341	14755054	14466096	4523344	1	4160551	4144103	14642716	11004451	7243090	11263896	6364978	8728115	10797672	1	1	1	9567571	6679040	5515839	2554335	1	6951387	7102215	1	1	16052035	17958848	1	6636427	2374438	4019826	8456012	8372445	7212740	1	4634935	1	5783164	12722476	10868282
CPDQT-350	(<i>E</i>)-8-(methylsulfanyl)octanal oxime	1	1	1250982	1035596	874296	847957	659148	669925	714283	773077	895703	929243	829289	869753	707711	537867	411836	387779	324001	228771	430609	510649	445980	1023666	1003502	793979	697706	397047	1	526284	481744	1910193	1789296	705910	307365	755045	784783	1	1	452859	650426	567313	293531	387733	301416	276866	994015	768972
CPD-4603	isopentenyladenine-9-<i>N</i>-glucoside	5773135	6113433	1	1	4190434	1	3779372	5921072	1	1	1	1	1	1	1	1	1	1	1	1	1	1	372628	1	7211067	9173185	8287852	5849054	1	1	1	1	1	1	1	1	1	1	1	1	341586	6159774	662174	1	1	1	8120487	8032199
CPD-8161	1-18:2-2-16:0-digalactosyldiacylglycerol	1	1	843612	892554	1479292	1531870	2272887	2328598	438017	661110	1	1	1	284398	1	2239034	2273210	2456215	2409048	1095899	1009454	972885	791372	1534332	1499840	674930	638268	1477153	1430048	399875	438114	1	2020197	1	1	1	1	1	2059207	1	568296	619853	1039949	1013246	521944	795948	2511094	2676888
CPD-8162	1-18:3-2-16:0-digalactosyldiacylglycerol	310822	2208224	611881	621522	5649223	692800	951083	951488	1	1	1	1	1	1	1	10177070	10670286	1440910	1368021	764662	763905	879034	918411	7446331	810382	4172760	539232	752207	774399	3374151	3354579	176940	242517	308125	301162	321400	316215	149231	163682	2148571	540802	556831	7017056	892601	574643	4271860	9600519	9907181
CPD-8160	1-18:1-2-16:0-digalactosyldiacylglycerol	509444	129166	430732	493198	499591	503811	735444	724271	678468	678801	289550	253621	416116	411195	1	1	1	1	1	418959	515894	1	1	1	1	193719	188459	569159	440991	425589	408803	1	1	1	1	464818	451965	379544	365609	551300	684629	672857	1	1	248291	300523	238615	236718
DEACETYLISOIPECOSIDE	deacetylisoipecoside	486653	1088577	1608887	1631272	1442618	1381879	533406	584646	1510397	732718	617603	632278	1089430	614301	1127645	481485	492281	2201506	2088570	380384	335367	347584	300825	1478689	2603300	1692153	1948140	739440	709500	1019669	1343838	189301	120688	512526	1226544	402668	224471	227620	289081	520761	1175850	1152874	899697	411203	591554	588024	1727496	1686296
DIMETHYLSULFONIOACETATE	thetin	526328	463395	469865	1	385162	3949197	433151	3556027	322437	536027	525434	4367353	5964952	562756	3656647	93485120	89639416	1	410904	101998600	98275832	104658280	104338400	111789072	108798656	408833	1049186	104202896	4278963	89263280	87226696	1	7231581	418752	4339504	902861	1	529976	572513	4504789	4727783	1838443	114941504	113657904	99491024	96876808	88956400	89456840
CPD-8165	1-18:2-2-18:2-monogalactosyldiacylglycerol	1278660	1228882	1	3311089	1368047	1366246	8103037	1390751	1298063	1333446	774453	791887	1160099	1167817	805964	897562	5727174	871300	4507138	4720609	880021	849112	867268	904233	884966	1335684	1342504	2510937	1232264	1148067	1136729	738192	743332	858659	845403	1072838	1033632	1067777	1056125	1112834	1295556	1374044	857129	864198	850461	836045	968967	985569
CPD-8163	1-16:0-2-18:2-digalactosyldiacylglycerol	1	1	843612	892554	1479292	1531870	2272887	2328598	438017	661110	1	1	1	284398	1	2239034	2273210	2456215	2409048	1095899	1009454	972885	791372	1534332	1499840	674930	638268	1477153	1430048	399875	438114	220694	2020197	1	1	1	1	1	2059207	1	568296	619853	1039949	1013246	521944	795948	2511094	2676888
CPD-4609	kinetin	308545	243356	459973	380225	320014	354829	373120	336761	1	1	1	78011	1	1	1	339505	361031	386107	390953	314901	332686	367824	455772	1369570	959898	802463	1204530	1304491	924222	4109367	3576015	102923	125624	151165	157015	1	174924	119380	124083	225628	190167	218997	4824042	4401995	8914621	7141216	640298	365737
CPD-8164	1-16:0-2-18:3-digalactosyldiacylglycerol	310822	2208224	611881	621522	5649223	692800	951083	951488	1	1	1	1	1	1	1	10177070	10670286	1440910	1368021	764662	763905	879034	918411	7446331	810382	4172760	539232	752207	774399	3374151	3354579	1	242517	1	1	1	1	1	1	2148571	540802	556831	7017056	892601	574643	4271860	9600519	9907181
BISOHMYR-GLUCOSAMINYL-1P	lipid X	1561835	1528684	1446026	1055030	4166601	1845738	3057342	1740711	936717	1049505	1662259	369162	1416886	854693	1743498	383518	3011367	303408	196988	2236645	2137695	3644476	3529226	7274927	6876788	3257049	1	645693	3086632	2590153	3336700	1339131	794938	1762099	1125171	1483090	1504594	1207121	1531881	4011401	5436420	5392402	4530868	4413788	5293212	4551062	1529504	1599503
CPD-12389	1-(methylsulfanyl)-4-<i>aci</i>-nitrobutane	305459	1964148	2725690	462528	1955807	2071845	1328108	2430726	526765	4032659	3795187	3821931	1356253	1389468	3789247	545634	978441	1253473	7080537	2057490	1075625	942158	979549	3185685	2954892	4903604	336694	316299	295874	325925	303628	3999772	709303	3070328	2782949	2784124	2784577	3065346	435107	9340472	8847929	876196	531848	10386311	480256	559555	2059769	2084944
CPD-12388	(<i>E</i>)-1-(L-cysteinylglycin-<i>S</i>-yl)-<i>N</i>-hydroxy-2-(1<i>H</i>-indol-3-yl)ethan-1-imine	1	1	1	1	126262	118910	1	1	1	115822	119177	128947	194886	246223	186537	243461	223872	309862	265932	1	1	1	149874	135538	122375	120937	93516	1	1	1	1	1	1	157954	169577	1	1	1	1	646928	1	1	90542	1	1	231285	1	1
CPD-13420	(+)-7-<i>epi</i>-12-hydroxyjasmonoyl-L-isoleucine	595465	606527	766398	789675	803989	792734	642809	684503	793731	805696	402259	1	810471	809954	1	253917	462963	534755	561976	521033	504523	378687	406988	1630031	1657658	2393927	2152314	635236	618733	267513	1	1	1	1	1	1	1	1	1	870853	422008	202034	883043	859097	1	801055	772651	764198
CPD-6998	6,7,4'-trihydroxyisoflavone	137992	1	165000	1	1	1	1	1	212105	184813	225652	228273	1	1	178671	1	1	1	1	1	1	1	1	1	1	1	1	1	1	1	1	289843	303540	226764	180662	256771	269929	166958	177822	1	1	1	1	1	1	1	202967	297243
CPD-12384	(<i>Z</i>)-1-(glutathion-<i>S</i>-yl)-<i>N</i>-hydroxy-2-phenylethan-1-imine	683381	743258	1114938	1013670	872341	735970	390864	424873	1870069	1740895	2117874	2221189	996332	992933	465613	3414668	4552094	332701	4451230	8454528	9071325	3226681	3757787	1146151	1419323	1039347	836013	596992	456504	932519	744883	5954246	4281665	5373928	5472801	6287316	6114494	5488851	6871274	684973	1145033	829157	699834	727804	1400423	880228	1268153	1262449
CPD-12387	(<i>E</i>)-1-(glutathion-<i>S</i>-yl)-<i>N</i>-hydroxy-2-(1<i>H</i>-indol-3-yl)ethan-1-imine	1	1	1	1	1	1	1	1	1	1	1	1	1	1	1	607832	565752	697704	636499	731585	704071	479505	436602	1	1	1	1	1	1	1	1	1	1	1	1	1	1	1	1	430426	838840	837102	574330	565155	518142	508869	1	1
CPD-12386	1-(1<i>H</i>-indol-3-yl)-2-<i>aci</i>-nitroethane	495306	452642	251698	205847	1362356	1308346	292944	900450	359228	161191	304514	503510	713685	352318	428821	2135663	2038480	1404328	1756601	2641258	2247634	726539	270526	2547205	1	1596575	1418511	412281	721270	1069776	1181314	244475	560699	215023	1	404567	421396	212539	1	1974804	1988437	1995743	760915	1	1	1632260	1514079	1401637
CPD-12381	8-oxo-deoxyguanosine	297083	281763	471233	434602	359906	379140	353361	333771	536246	577115	1	577064	438684	469680	378333	1	929290	1	1	1006098	1027357	1059698	1112704	1	1	1	1	1	1	1	1	540861	550494	687423	456113	751608	765624	414371	413963	922117	1049690	1	1	1	1	1	707245	761678
CPD-4617	dihydrozeatin-<i>O</i>-glucoside	12190466	12552830	15750546	15698661	13393518	12824906	9618964	1	1	1	246165	1	1	1	1	13686579	13370520	14825447	14099025	18750474	17829308	9595692	9290558	19104384	18579892	13936232	1	14452131	14112528	11968402	1	1	1	1	1	1	1	1	1	14524962	1	1	20229300	20045412	1	1	18539588	18597764
CPD-6995	L-threitol	5174049	4606859	6183931	6269634	5290241	6276740	5616835	5736866	1000611	1022101	1515049	749117	1359406	1273723	5254918	393940	430251	6003859	6652709	5857772	6434037	746004	4088445	5967126	2004995	8415082	6420235	7690680	6349192	6097504	5550113	3734581	2997473	4079856	10108945	3566275	3427784	5017799	6287138	7570834	144963	417676	1623295	9966410	6584715	5799429	5598522	5693759
CPD-8168	1-18:3-2-18:3-monogalactosyldiacylglycerol	1	566398	8401470	1	3223370	1252062	1699863	2159221	3158526	1865542	834166	672287	1542710	2951805	1104849	9395514	79109072	51706576	48608472	9735522	8599298	5886748	39433304	10120526	112395888	2934171	3469216	1606215	1259379	1099331	994648	2271613	1	534196	2108747	1323696	2488643	1712579	1247956	1580878	1504502	1220870	84515656	8470605	61839008	7277671	1728128	1772682
CPD-12383	1-<i>aci</i>-nitro-2-phenylethane	476352	1	935701	669745	1	1	1	1	1	1652879	283271	309286	295747	2125954	515456	569089	632911	636087	859550	512666	526996	551645	706758	628340	1	1	1	1	1	1	1	1	1	1	1	1	1	1	1	484883	1	492488	175446	184021	208762	159012	1	1
CPD-6996	6,7,4'-trihydroxyflavanone	1	1	219673	225538	179348	166081	1	1	1	1	1	1	1	1	1	109681	1	131849	129521	261207	265157	281016	272454	224197	239320	305328	150546	1	1	126357	274890	1	1	1	1	1	1	1	1	1	154760	146304	242134	266827	1	1	233296	297358
CPD-4615	dihydrozeatin-7-<i>N</i>-glucose	12190466	12552830	15750546	15698661	13393518	12824906	9618964	1	1	1	246165	1	1	1	1	13686579	13370520	14825447	14099025	18750474	17829308	9595692	9290558	19104384	18579892	13936232	1	14452131	14112528	11968402	1	1	1	1	1	1	1	1	1	14524962	1	1	20229300	20045412	1	1	18539588	18597764
CPD-8167	1-18:3-2-18:2-monogalactosyldiacylglycerol	12690384	12827770	2156479	21194718	8036626	10336741	44505016	44391020	16404324	15984927	3715214	4117922	14873422	16194717	2875583	3772728	21894580	23743404	15997261	4211385	20866362	2065882	2294846	6369417	30781672	11290898	15005321	30927268	30661740	10216741	10504184	1014062	285339	243100	1045931	14896025	13163268	13187656	2277647	13568068	10368919	12716164	4587221	2065799	5642429	2510230	2797544	2625743
CPD-4616	dihydrozeatin-9-<i>N</i>-glucoside	12190466	12552830	15750546	15698661	13393518	12824906	9618964	299579	1	1262379	246165	1	1	867227	1036803	13686579	13370520	14825447	14099025	18750474	17829308	9595692	9290558	19104384	18579892	13936232	595556	14452131	14112528	11968402	1038042	1	3360672	1	1	1	1	1	1	14524962	414849	687196	20229300	20045412	1501722	262208	18539588	18597764
CPD-4613	<i>trans</i>-zeatin-9-<i>N</i>-glucoside	2408776	2451739	537846	724171	1588742	771923	3025163	3117549	1021857	4424767	792292	2685617	4601921	857720	1799000	1381749	1733971	1306502	1612201	822533	848996	2359548	2400073	1	1	506092	451850	4168036	296991	307569	2067873	926623	757884	1352376	1049511	1046258	769317	813753	770948	2291933	1190065	1118507	1190354	1225527	766907	819910	317165	706194
CPD-6991	(2S)-pinocembrin	193876	192048	376307	335331	215612	1	258922	206436	1	1	4907408	4992819	4121230	1	4786682	632518	621608	793829	814610	235038	246015	849558	884180	229623	249977	1	1	1	1	1	1	4097228	4037281	1494759	275810	1	1	417110	412412	193348	217109	216806	1	1	1	1	363145	377290
CPD-6993	pinocembrin chalcone	388060	395028	683541	635904	394096	449570	447822	431645	4719423	1	4947144	4975131	4164856	4286274	4952389	276385	267295	283918	283189	296530	304517	277302	754451	577795	572257	321384	322406	1	1	1	312750	4511443	4499160	1622440	316373	2636167	2767551	440292	467005	1	512398	524995	1	1	1	1	681810	613190
CPD-11281	<i>S</i>-sulfanylglutathione	398956	403502	668072	649286	496801	504418	407402	418165	1	1	1	1	1	1	1	332464	326028	498366	439960	265650	248981	239753	224081	663403	656189	780061	628803	535406	571652	437596	421488	1	1	98117	1	1	1	99302	112569	214057	360727	310852	253851	239657	163350	195065	860962	883602
CPD-4661	capsidiol	4344755	5477553	562661	4701238	4687711	5348759	1133900	3986164	6322082	7416398	6661044	6738819	7536409	7527557	5602203	6399250	6574955	5445107	5607907	6745599	6799582	7621581	7872254	5403036	5369956	9353496	1491750	4511158	4310837	919496	4759833	650580	3907258	5660738	6080389	5882474	5879680	5137893	5637684	6480098	6398842	6308430	6202752	6020432	1	1524741	5785303	5149031
CPD-4663	3-deoxycapsidiol	1	1107489	659388	657099	1123021	1	999583	908744	1489173	1721916	1799319	1869167	2162436	2097474	1817102	3075482	3400580	2387652	2734688	2644298	2779646	3283756	3508235	723342	750933	865347	755042	90145	1	951716	1012879	681697	534178	232053	287483	266275	245992	1	521664	2947478	2428495	2619338	830555	1	786232	712156	469341	444717
CPD-4662	1-deoxycapsidiol	1	1107489	659388	657099	1123021	1	999583	908744	1489173	1721916	1799319	1869167	2162436	2097474	1817102	3075482	3400580	2387652	2734688	2644298	2779646	3283756	3508235	723342	750933	865347	755042	90145	1	951716	1012879	681697	534178	232053	287483	266275	245992	1	521664	2947478	2428495	2619338	830555	1	786232	712156	469341	444717
CPD-14516	5-hydroxy-&gamma;-coniceine	5352953	4250435	2272864	2398063	3197499	5746527	1	6221622	713972	805855	2386296	2917029	988303	998452	986587	1	1792473	1	1594191	2830336	2149010	1	1943691	1	348947	1	2085711	1325531	1307462	1744857	2095132	761149	608625	929247	553235	484105	611157	1208430	1137352	3462891	1	1769411	3360187	1257165	1404389	1	2377777	4483094
3-METHYLXANTHINE	3-methylxanthine	692919	759377	848864	770833	638210	552651	420447	416342	1	1	376275	400299	556976	571127	590995	370394	391738	478887	483186	318277	296525	315837	306876	754737	123095	417975	149547	1	113997	197695	201837	1	1369212	319253	263135	446088	447253	145233	1	413760	503445	543282	176042	170337	285758	339290	1087648	1115811
CPD-3944	(+)-pisatin	1278181	1294812	2005731	1926422	1349651	1558419	1251570	1306205	2231263	2252963	1854792	1939634	1279115	1308701	2059966	1759704	1647759	2133220	2064933	1554821	1079197	1305019	1417874	2466423	2413413	422087	1841843	471020	1788051	1815781	1882748	2841305	2977271	1051601	991946	3454862	3329393	2736771	2779562	2264134	947905	1413808	1245997	490871	1341649	1460894	2507882	2532022
CPD-14533	adhyperforin	2217088	2200240	10956836	10571088	1903090	1884204	1725728	1692703	2108891	2097540	3555716	1	1991812	1918693	1	1287761	1293760	1469327	2191506	1589931	1560012	6815498	1382175	1586816	1513690	2253923	2325993	1612036	1548557	3583472	1680622	4322906	1448884	1832384	2968432	1877793	1915069	1	1528134	4308205	2254989	2366367	7717340	7975302	1582167	1518695	10223509	4847692
CPD-14529	phenylethyl acetate	602562	699983	426515	526141	846694	886071	741126	1041996	1	1	1	1	1	1	1	602114	752201	541505	422449	623497	466806	649641	731747	685587	643390	1038729	883527	1	1	1	559340	1	1	1	1	1	1	1	1	1	1	1	1	644909	1	396129	683564	643778
CPD-14528	2-phenylethyl &beta;-<i>D</i>-glucopyranoside	355970	1	1	1	1	1	1033459	1151531	2722983	2465535	1	1	1	353031	1	1	238543	2619314	2536555	663130	1	2092446	2071573	1	1	1273163	3190806	1354709	4698340	474693	3410394	1	1	1	1	1990553	1825869	3268710	2862380	2240887	2663521	3589340	1	1	1	1	382278	411167
CPD-3141	genistein	672060	737090	1084247	1117713	920579	865796	703734	699266	169837	171229	174752	174348	119127	132336	128147	644093	660528	748964	746363	563319	570871	501980	510825	933930	917976	847988	728636	601861	673342	617101	637596	225407	183398	154619	1	167714	263910	1	150791	447958	606224	551516	464923	456826	1	361823	1285802	1127757
CPD-14501	steviol	1	1	1	954070	1272059	1360749	1108324	1116307	1	1	1	1	1	1	1	1	1564817	1361930	1322866	1215375	1110710	1465240	1415974	1798918	1833133	1219723	1244574	671810	1	954195	1000006	1	1	1	1	1	1	1	1	1	1650659	1	1055625	1026099	1008049	829764	1	1
ADENINE-RING	adenine-ring	822981	792521	4012470	3892920	562022	794935	2538479	3700811	772911	1327920	13108272	427578	1164275	1883168	716986	8888729	7237642	8376695	2688137	5343260	3910975	4467226	7516005	8777488	8489333	20871526	14379633	14254034	9559597	11257512	11284921	34984664	34404780	44244160	46159336	40876884	40746196	40476680	39508420	2670858	8813772	2139894	19823920	19560056	16810870	13220450	10421446	11984127
18-HYDROXYOLEATE	18-hydroxyoleate	1	285541	1473200	870824	670125	1233054	1	1	5769099	19811968	21835220	20617468	4112422	3950602	17851732	1710132	577878	1248191	3263438	3274302	2700520	830804	2863641	1497567	1320163	1793228	2183874	1252861	770507	2208744	2182224	30599378	30146276	9822410	28184872	1509194	6589369	24751064	25597172	3263789	2791797	2417515	2483595	1169521	233293	662519	2275259	3411982
CPD-11293	(2Z,6Z)-farnesyl diphosphate	1	1	734535	748638	961246	907908	1	1	4768001	4587377	8595814	8466033	1495361	1680104	2467748	604540	254026	1	251682	1	676630	1	1	178690	614361	138906	1699430	730791	665403	2140573	263124	1	1	1	1	1	1	1	1	143650	140799	144455	949106	968045	462782	429307	374410	381299
CPD-14511	conhydrine	1	1	624845	612236	1	1	1	1	183174	169859	161571	152324	297289	296858	207335	145581	116091	233151	242423	458739	149562	85616	79841	853961	775971	1	1	1	1	1	1	1	1	112669	160561	1	1	104448	111708	79548	177992	1	345939	392889	205934	263749	688701	685419
CPD-14514	pseudo-conhydrine	1	1	1	1	1	1	1	1	183174	169859	161571	152324	297289	296858	207335	145581	116091	233151	242423	1	149562	85616	79841	1	1	1	1	1	1	1	1	1	1	112669	160561	1	1	104448	111708	79548	177992	1	1	1	1	1	1	1
CPD-14505	rubusoside	1	1	1	1	1	1	1	1	1	1	1	1	1	1	1	1487705	295067	1019755	343126	1	1	905346	1680815	225568	1	195185	99211	1	1	1	1	1	1	1	1	1	1	1	1	1	321662	500044	2160947	653848	264110	474789	1	1
CPD-15391	2'-deoxyadenosine 3'-monophosphate	1	1	1	1	1	82475	104277	1	1	1	1	1	1	1	1	99703	84062	1	81972	81567	93064	1	75363	110824	1	1	1	1	1	1	1	1	1	1	636704	1	1	424471	1	1	1	87738	1	1	262099	1	133872	156082
CPD-15393	2'-deoxyuridine 3'-monophosphate	251450	584192	585555	401840	579691	378792	246223	289773	199952	179953	1154940	1140746	551147	561080	525858	518820	1	557886	529131	514858	501733	499055	495677	595967	103754	154959	221020	107607	193332	162660	112253	85485	89491	730079	507329	682201	77282	537009	547914	458778	496641	445614	1	119106	1	141206	1	1
S-HYDROXYMETHYLGLUTATHIONE	<i>S</i>-(hydroxymethyl)glutathione	1	1	77323	76975	85763	87613	87230	105719	1	1	1	1	120847	1	1	356276	353174	262647	284884	268725	352015	148124	570665	157779	195865	212857	261465	1	157904	254853	247025	1	1	1	1	1	1	1	105124	620809	612163	594328	314104	521718	708527	691112	1	1
2-HYDROXY-23-DIHYDRODAIDZEIN	(3R)-2'-hydroxydihydrodaidzein	1	1	219673	225538	179348	166081	1	1	1	1	1	1	1	1	1	109681	1	131849	129521	261207	265157	281016	272454	224197	239320	305328	150546	1	1	126357	274890	1	1	1	1	1	1	1	1	1	154760	146304	242134	266827	1	1	233296	297358
2-PROPENYL-GLUCOSINOLATE	sinigrin	127189	132926	291621	292450	244089	236021	241800	219539	1	1	1	1	1	1	1	216739	214956	262048	289712	193398	197924	170335	170152	379963	400472	277461	241253	174365	183065	208937	246194	1	1	1	1	1	1	1	1	180105	222707	214593	185244	186768	214618	167621	299623	304565
O-SINAPOYLGLUCAROLACTONE	O-sinapoylglucarolactone	1940852	1985600	3100083	3040809	2114919	3472564	2170687	2252779	7832882	7458006	8898875	8947096	9630922	9623917	8901572	3333380	3216337	2863247	2725138	7553387	7316284	1770592	1785380	14276445	13919287	10109886	8186634	4672124	4438366	21942740	21515172	593598	1269847	2461639	2681901	1429115	1414972	3046199	3056255	13297928	13732400	13099944	7651762	7493590	30557116	29165260	4309669	4367730
5-METHYL-THF	5-methyltetrahydropteroyl mono-L-glutamate	1617674	1662530	2278409	2200834	2145887	2115802	1644095	642903	1855346	1840421	817154	2223285	1034481	1025896	931025	4126653	778316	5136793	838716	1686953	1668576	1746509	1604115	1409817	272834	886086	765791	434866	410172	686181	790857	1	1	1	1	1	1	1	1	1593603	970181	808470	635090	545521	1417880	809547	2346549	2286411
CPD-10734	3-deoxy-D-<i>glycero</i>-D-<i>galacto</i>-non-2-ulopyranosonate	691716	695962	808385	769382	453583	441569	374527	374836	1	1	601723	580025	472432	449320	1	562709	544240	639403	632231	307659	301469	641243	656289	466661	459275	374816	356159	218390	276025	297987	312257	233835	249522	290162	1	279110	265510	1	1	223868	316755	307865	1	1	1	1	787215	780863
CPD0-1386	3-(sulfanylcarbamoyl)-L-alanine	4887387	1167627	2764715	7306429	5412598	3949212	4859833	4102679	737396	11654317	1	10402098	3425890	583761	9598266	11538058	28060346	11052482	1	11784621	1	10286853	10499706	10842130	10268369	3800853	9833524	8103511	9166757	9548594	2049029	10607215	9328119	9626640	8294012	10527841	3106824	8388040	8527720	1301214	11504890	11606649	8311953	5955275	7999678	2881850	4363002	1341795
CPD0-1392	cisplatin	93070	826044	843037	871640	95255	73787	874829	951678	820094	948492	811379	823239	660248	872607	845148	1393628	1357768	1325044	1229183	1407246	1329797	1372136	1209068	980305	896887	266255	222509	910880	919104	117223	939535	781767	866463	590991	447848	545191	557363	445293	503377	1007665	1008465	935943	1091923	1103259	669643	855568	1	800018
CPD-11232	(-)-jasmonoyl-L-isoleucine	1	1	1997712	302287	1626091	1269935	1	1	1577578	1575430	1732687	1770082	1359846	1357799	1331398	679974	1	1163503	1	1913609	378487	1	1	1	1	1	3057468	582610	303047	1	2853750	489560	490493	766413	932481	670126	641548	1013399	598572	2089354	4131583	3007512	2125886	2308600	967733	3763039	1	1
CPD-11233	(-)-jasmonoyl-L-valine	2558852	1	1571249	323435	1671316	1	1180819	1	2565356	1776428	1959413	2099547	1624337	1629470	966727	1906592	1955143	1978106	1903943	2004323	1	2108926	1	4268555	1527834	2130396	1848288	2334214	1	2006276	4720623	1663553	2482750	2018940	1975094	2010977	1727521	1603780	1557133	1823975	1817601	1	2075082	2070579	1832868	1196614	2351640	2354864
ORCINOL-CPD	orcinol	1	1002787	865161	832588	372571	608555	1	1	200086	186567	1	1	230860	211736	1	1537198	498397	178433	123210	1145335	451370	370962	327301	502617	151981	579489	585418	1	256249	2204897	1118371	220135	238140	953310	1431024	869266	886784	374628	372235	219989	212853	330454	1	1	4610111	2659245	1497334	1
CPD-11234	(-)-jasmonoyl-L-leucine	1	1	1	302287	1	1269935	1	1	1	1	1	1	1	1	1	679974	1	1163503	1	1913609	378487	1	1	1	1	1	3057468	582610	1	1	2853750	1	1	1	1	1	1	1013399	1	2089354	1	3007512	2125886	2308600	967733	3763039	1	1
CPD-11235	(-)-jasmonoyl-L-phenylalanine	1	791089	999844	1042098	1040333	996032	1	1	1	1	1	1	1	1	1	213818	1	196536	186884	184366	200355	159559	782625	1469829	1432916	1570437	675338	1	1	1084040	1	1	1	1	1	1	1	1	1	119018	237475	235433	217606	114583	206235	207997	1244482	155159
QUERCETIN-33-BISSULFATE	quercetin-3,3'-bissulfate	1	1	1	1	1	1	1	1	1	1	1	1	1	1	1	1	1	1	1	1	1	1	1	1	1	1	1	1	1	1	1	1	1	1	1	1	1	1	1	1	1	1	1	1	1	1	105712	100784
S-METHYLGLUTATHIONE	<i>S</i>-methylglutathione	335841	1673477	411535	391668	1634813	302412	2431902	2403839	2268914	2034467	2038366	1235220	2344422	2333397	1080901	2886713	2747435	2871866	299287	436210	411081	455231	446545	1735433	532021	467975	420100	1	313700	196229	326529	1652267	958941	877320	1667749	1043353	1036867	1694480	1674645	689410	424512	648945	295723	1	315827	480275	553988	191237
CPD-11227	(indol-3-yl)acetyl-L-isoleucine	1374648	163107	486946	476153	290531	301071	1	1	370625	353208	924333	937530	244815	304525	359690	1	628408	899853	1	613699	1	589199	606206	2084260	2068074	1394384	1133992	1692133	1	2356934	2364081	733390	751838	1042137	239178	828020	851952	446736	436255	2508815	1060176	1	1202513	1172652	1959799	1892279	1	610852
CPD-11226	(indol-3-yl)acetyl-glycine	329815	526116	326771	447113	470936	1	421744	427490	177039	303936	1	765396	188338	1	1	579241	330755	316143	397095	1	243490	481680	490571	1745184	2414529	483119	241999	294984	449734	396959	525376	1	1	878388	1053557	1	1	1	1	1009664	350552	714297	1	344258	544826	811568	613392	347919
RUTIN	rutin	9372228	6832250	8127414	8011195	7428541	6999678	5204002	5368018	1	1	1	1	1	1	1	4354413	4397692	11320885	4423011	6443885	5892593	5810146	1740804	5580319	2382136	17323004	11683990	6094760	2270728	13733885	13821841	1	1	1	1	1	1	1	1	4904918	18471848	5566667	3480982	8985069	18779098	18779142	9247534	9273502
CPD0-1394	2'-chloro-2'-deoxyuridine-5'-diphosphate	134637	139719	199609	207215	212426	197733	127941	146274	1	1	1	1	1	1	1	115603	125382	130217	107199	151363	140004	105769	111629	1	1	103916	93282	1	1	1	1	1	1	1	1	1	1	1	1	74164	73735	80130	1	1	1	1	224414	242362
CPD0-1396	5'-(dimethylsulfonio)-5'-deoxyadenosine	1217530	710258	652559	258276	1086202	459079	914151	933871	2097751	4458595	1	909135	1961534	1581994	471474	2895357	12134582	2455229	16927144	1448390	425292	1	1	1164445	1119627	1647390	1415825	2163393	1663107	875176	798339	870554	1343013	1	19303416	1285813	556946	8187621	1674059	1039241	1491805	867961	15499111	29154940	1	13676039	868827	1620760
CPD-13495	1-(3,4-dihydroxyphenyl)-5-hydroxy-3-decanone	8847703	3474979	1204758	438592	7394189	7087003	8295642	8197164	8658435	8580630	415339	1	8257650	8343907	1	648732	609777	1410176	1331125	538748	477948	436693	371742	935308	2440375	7733090	7335821	7687331	7665823	7736602	7274655	1	1	945485	718619	9606679	12438482	1403751	2780333	7741415	7948775	3283935	810022	824437	514625	1865749	1710397	1776601
D-TRYPTOPHAN	D-tryptophan	1	1	8758996	8983219	11777916	12183063	5467234	5148964	3866243	3963343	4602021	4543896	7760438	7850061	4846733	8534946	9003585	1	5458848	8515129	9053803	5482731	5635991	30773066	31885508	3797253	3934068	1584362	3201548	4676737	5813568	7956205	7588317	2674953	1	3107145	3330414	1058838	1427057	19570594	13326175	13504945	931685	1916550	2346126	6563254	11138890	11309161
CPD-6901	cerulenin	5433173	5848849	399931	5772064	5283281	5115807	990424	4975544	7114394	7824894	7245251	6181700	6732866	6866873	6002943	6254224	6253447	5135738	5300130	6351837	6608345	7261999	7646862	3618685	5130839	7668312	1355299	6281201	5300971	762437	1160782	925963	4253743	6172528	6575641	5681288	5773196	5441911	5846876	5298764	6116438	6010771	5937162	6957230	5387401	1376326	7033049	3795869
CPD-14544	N-formyldemecolcine	448620	451489	807101	813819	1	1	270104	257499	4845528	4558925	1	1	4732680	4803105	1	579206	565918	1	523562	688969	648129	1	1	1628858	1610771	1477419	1274826	567793	641428	1633172	1679052	1	1	1	1	2831809	2799376	3295008	3317176	1246852	963909	936678	1	1	1148889	1271750	1	1
CPD0-889	<i>N</i>-(4-aminobenzoyl)-L-glutamate	228264	232735	252044	244724	207198	211310	174149	167917	302840	1	273601	293006	252193	343531	238435	107192	93633	109090	109387	111242	109535	87089	102337	8151972	7937425	1080356	1092195	577428	632395	5276792	6032737	476795	500359	676302	539282	609113	755039	584131	582190	5288696	1200126	1178374	450369	546363	8501633	9499594	454994	454306
CPD-20277	swainsonine	1089503	1031657	1226567	1178955	1172688	1231456	1128941	1137895	591687	592302	550694	557351	656203	665948	592368	249513	220851	130715	125945	1	1	98527	103717	988292	958593	1065050	900470	673368	657609	623579	495709	476465	490878	2627347	2953253	1910675	1876118	3071198	3110273	1	1	347181	345858	324484	286654	1	1106508	1203528
CPD-13494	6-gingerol	2266658	2296093	820604	1309135	1444191	1367098	966512	460432	893730	857876	870044	862439	1864630	1906579	713144	1574186	1638979	294367	264694	143835	310953	1	1359799	2261734	2220113	2716466	2531697	266508	2105093	2022202	2776810	939427	1023567	1586952	1851797	1536935	1473363	1535924	1397897	2290755	1929129	1	2340121	2726496	291304	234336	1406493	1074457
INDOLE_ACETATE_AUXIN	(indol-3-yl)acetate	531987	533494	979142	735450	658122	678527	568467	561189	275135	314010	335223	282848	253495	210439	331547	123785	625153	618957	642169	724552	545823	577246	622176	575881	727108	305339	505328	1	1	268788	249726	397236	483314	799640	285669	131851	106302	235376	235951	619843	396789	431890	207381	234726	369931	309328	529534	541032
CPD0-1366	carboxin	471127	522224	491377	173997	748352	459951	412198	544032	1	271014	115689	249252	1	786240	229894	721113	707870	510148	471863	624042	597873	1	1	994727	1021709	787084	757434	443026	427713	386742	383608	1	1	1	1	1	1	1	1	559536	711424	713524	799444	843346	249375	502803	829399	120242
CPD0-1364	3-pyridinecarboxaldehyde adenine dinucleotide	1	1	1	1	1	1	1	1	1	1	1	1	1	1	1	1	1	1	1	1	1	1	1	1	1	1	1	1	1	1	1	1	1	1	1	1	1	1	1	1	1	1	1	1	283633	1	1	1
CPD-11259	(+)-7-<i>epi</i>-jasmonoyl-L-isoleucine	1	1	1	302287	1	1269935	1	1	1	1	1	1	1	1	1	679974	1	1163503	1	1913609	378487	1	1	1	1	1	3057468	582610	1	1	2853750	1	1	1	1	1	1	1013399	1	2089354	1	3007512	2125886	2308600	967733	3763039	1	1
CPD0-1370	&alpha;-(2,6-anhydro-3-deoxy-D-arabino-heptulopyranosid)onate 7-phosphate	288038	302365	325607	331809	294968	324324	345068	279702	1	1	1	1	1	1	1	245162	233177	253384	280769	256479	252728	197040	238968	216300	309315	1	1	1	1	1	1	1	1	1	1	1	1	1	1	200558	179650	187958	1	1	1	1	347050	351574
20A-20B-DIHYDROXY-CHOLESTEROL	(20<i>R</i>,22<i>R</i>)-dihydroxycholesterol	12033842	12236396	836126	766592	9425701	9201652	8928743	7076505	11874600	11946813	1	1	11234342	11073135	840315	948653	885051	1039975	969828	746265	691454	1	409829	906620	258628	10438403	10202317	9626061	1267900	10032223	9950326	1401057	1540867	469205	1288343	11742586	11927830	10526483	10158614	780373	581347	581492	875655	791908	963662	802031	677298	1151876
CPD-20262	5-<i>S</i>-cysteinyldopaquinone	732795	793677	649304	1585232	711882	1235558	917080	941479	758146	625946	277013	288952	624473	103977	645063	747467	116753	881064	955281	762656	285831	1	1	1283836	1012090	1270654	1200580	1100389	1	907874	922515	368389	513820	518396	399386	449478	286112	355037	331664	1	655303	648831	1	1	373801	369635	832610	1844617
CPD-20263	7-[(2S)-2-amino-2-carboxylatoethyl]-5-hydroxy-2H-1,4-benzothiazine-3-carboxylate	134790	156430	366491	217787	215008	237906	150100	204063	1	1	1	1	1	1	1	793054	757078	230398	868966	607698	151569	830639	837223	142757	229712	624599	505779	374492	363169	368028	383722	285324	262819	236557	1	230049	266482	1	1	78501	146575	924545	509264	533151	128188	87626	499034	476119
CPD-20264	8-[(2S)-2-amino-2-carboxylatoethyl]-5-hydroxy-2H-1,4-benzothiazine-3-carboxylate	134790	156430	366491	217787	215008	237906	150100	204063	1	1	1	1	1	1	1	793054	757078	230398	868966	607698	151569	830639	837223	142757	229712	624599	505779	374492	363169	368028	383722	285324	262819	236557	1	230049	266482	1	1	78501	146575	924545	509264	533151	128188	87626	499034	476119
CPD0-1372	&alpha;-(2,6-anhydro-3-deoxy-D-arabino-heptulopyranosid)onate 7-phosphonate	2016870	2215520	654573	750045	1776628	426394	661935	1909130	6259438	3292074	3176548	3154611	6392633	763817	3289348	1041629	2550632	38860	1741784	1	1	1561096	983903	495719	1144735	1	1	1	1	1	1	2963963	3119469	1	1	1	794692	1	1	406697	794353	977933	1	1	1	1	997550	2063387
CPD0-1373	&beta;-(2,6-anhydro-3-deoxy-D-arabino-heptulopyranosid)onate 7-phosphate	288038	302365	325607	331809	294968	324324	345068	279702	1	1	1	1	1	1	1	245162	233177	253384	280769	256479	252728	197040	238968	216300	309315	1	1	1	1	1	1	1	1	1	1	1	1	1	1	200558	179650	187958	1	1	1	1	347050	351574
CPD0-1375	S-adenosyl-1,8-diamino-3-thiooctane	424231	441354	1288433	1287484	1184171	1261259	340258	514857	1302907	1355942	1659425	1471597	305876	1023463	1425426	1303231	1389250	242227	199605	1807516	697499	1765954	1920079	2069987	2169215	385075	331152	238226	328325	803196	1186440	1398312	1458170	318433	228632	905071	308402	178110	183933	460238	200876	1672748	510335	593761	182577	1272941	1710222	1692516
CPD0-1471	6-formylpterin	155567	193529	356284	359021	387528	369880	388798	364602	1	1	1	1	369439	357809	1	362857	375019	443510	258743	367546	336341	88103	222379	883178	880415	268740	221523	1	114819	427855	496623	1	176625	1	1	358499	356260	1	1	312315	164522	296416	358766	441345	108629	853308	300218	283088
CPD-825	4-guanidinobutyraldehyde	1	1	317461	297951	251713	254368	1	1	1	1	1	1	1	1	1	525634	517975	210215	369214	548687	536385	188094	183144	208110	210930	365626	302862	1	1	299630	289542	1	1	1	1	1	1	1	1	352406	387941	390426	343883	332205	502048	513168	314060	334613
CPD-15332	9H-purine-2,6,8-triol	1970502	14125371	23663008	1	8449680	1	7309169	11735231	14366809	14832018	1	1	1	1	20438604	13384742	1	12714460	1	1	14843708	13382896	14508647	1	18278320	2821426	3278177	897321	2641329	2547128	3474048	1	1	479231	584227	1	350699	473951	489982	1	9174116	9042356	545680	793996	647515	519906	10184440	16088821
CPD-17601	isoarctigenin	1123170	704549	1601745	1615389	1346034	1290857	821239	792442	1	1	184885	98433	201606	187317	1	2356080	3940853	708365	1800177	1831207	1185638	1684307	4623345	3227410	3093668	2332351	377884	852922	1341774	262424	348156	214505	231689	1	1	1	1	1	1	244557	322820	1878375	2277044	3009010	2136841	5765219	1959378	1890000
CPD-17600	arctigenin	1	1	1601745	1615389	1346034	1290857	1	792442	1	1	184885	98433	1	1	1	2356080	1	1	1800177	1831207	1185638	1684307	1	3227410	3093668	2332351	1	852922	1	1	1	1	1	1	1	1	1	1	1	1	1	1878375	2277044	3009010	2136841	1	1959378	1890000
CPD-9676	trichloroethanol glucoside	868230	1890624	836224	1590604	927829	843147	566135	672088	175442	184519	167760	157268	111402	301864	136270	464236	478670	529778	469695	607235	589861	451388	434060	445590	399560	1255215	968089	801103	751925	679336	616185	480581	514593	217951	253373	222786	201516	217019	212610	420002	466025	427849	260497	719133	619918	625650	1033460	1535661
XANTHOSINE	xanthosine	352124	339933	571685	568583	1	1	443828	383069	785100	695862	888135	924503	541392	574022	435514	1486005	1426709	1418442	1420907	1086190	1058593	1639079	1676367	476539	541285	252441	229551	428982	312560	160166	226139	619635	625849	576809	420500	703933	822019	430959	433411	937436	1016574	1262614	1	1	202252	353778	779277	781968
G3P	3-phospho-D-glycerate	1430059	1642301	837401	1211332	1552168	1152161	380834	1141700	219351	189866	204883	151129	322225	146094	144696	1	793301	1	641470	1093249	941267	1	480093	742464	407009	8216994	4467717	6159805	4103567	4046284	2659403	1	95676	380606	750920	268796	249757	638351	637946	1	1	1	1	1	1	1	1601786	1701419
CPD0-1468	dXMP	560363	565125	594981	495742	583413	566335	415349	416168	1	1	1	1	1	1	1	260476	262856	287114	267194	354615	342885	241661	250464	205814	218975	407632	113691	176137	225832	180890	123399	177048	184179	265380	202815	190178	181707	241396	241824	203742	215172	210966	1	1	1	1	585522	1295216
CPD0-1467	gabaculine	339788	6159638	511307	565001	1583877	6048636	254880	4190982	279553	245477	245284	245318	283454	267170	238872	8291888	8481485	7741777	307496	7961802	8111404	8601500	5625488	737133	839613	10619148	8536076	8663067	7974684	1047119	1121162	245396	210235	304243	476512	1	1	326407	382061	9186998	8996728	8347914	3992807	3879181	10916885	8812435	511879	499762
STERCULATE	sterculate	2464913	2349264	3435449	2816399	2566368	2467856	1552254	1634375	23878876	27024166	32407820	27849208	18078168	15258770	3275753	3621030	3515687	4482701	4364746	5008487	4907653	3792128	3680410	3065960	3116119	3427958	3367165	3054728	3059783	3428818	3170553	18865760	22599694	32476294	26583676	30253576	20689212	20653616	22356662	4876081	4248478	3986016	3521289	3362823	4419845	4823040	3335531	3411641
CPD-16876	2-hydroxy-5-oxoproline	62053420	59108404	54602964	520006	64225840	60170952	38161152	55482656	16116090	15297131	16137884	14988608	9834858	10889303	11602938	45047644	292485	46656852	2095316	49765672	1118224	41157608	37936960	43439400	1748603	96783344	85674560	69336480	76067776	1	74918656	10268429	2526492	18463690	13761694	16514499	16173094	1278004	16407193	37337368	39139240	42291544	57598248	65072008	50930844	2442942	1	60393276
TETRAHYDROPALMATINE	(<i>S</i>)-tetrahydropalmatine	252824	274891	363524	373299	342241	334696	479171	1	589137	582217	1	1	621151	653307	1	1023807	1015248	680059	659318	562373	530421	318963	316486	255193	236605	1	459073	325025	270482	401483	360413	1	1	1	1	509472	545278	1	1	391415	854641	400338	824593	763791	1	579472	405346	410375
INDOXYL	indoxyl	1	1	1	877737	1	803218	1410796	1	1	1	1	1	1	1	1	508726	1	492852	1	1	1	1	1	1	1154845	1	1	1	1	1	1	1	1	1	1	369289	388049	426648	401233	1	1	425839	1	1	1	1	1	1
D-THREONINE	D-threonine	1	1	367351	246828	1	187652	676200	1583178	13228325	13044547	13407734	13254028	12702034	1	11817461	79043	1140850	1134596	1444669	139428	319046	187584	235389	684216	608831	2354020	1810705	813292	690015	1787259	1192580	186317	11779986	18678368	22487844	18836648	19094192	20504534	20649156	293553	969755	1	1485859	1411021	1121423	1285247	1	856882
CPD0-1454	3-(phosphonoacetylamido)-L-alanine	1872338	1968862	1681433	1291032	2017381	1437654	1699683	1897921	1676356	1	3419717	3681754	2661876	2806922	2449880	1890573	559545	3263209	409023	2050268	1418376	1726863	1810504	1733462	1611382	1	1	1	1	1	1	2371748	4283980	3537306	2952292	1	1	1	1	1776943	1	780253	1	1	1	1	1	1508126
CPD0-1458	1,3-propanediol-P	544497	1468059	1	384608	315473	121873	92796	363771	611627	631959	775660	773067	1	404126	490496	678856	655993	767940	243573	879232	686451	824878	1	164100	1	297334	1472183	1753453	1892337	120663	219552	1656793	1694417	1575588	395741	396148	414027	239253	1711596	732171	103254	301167	947263	855466	1077245	1	2603758	1
CPD0-1457	ethyleneglycol phosphate	269206	276153	361457	314315	375444	345478	418542	289722	295683	284922	414586	378100	442030	443451	421435	319610	322187	266143	318014	361783	335260	332861	363114	239079	369538	1	100173	1	84527	97954	123835	282242	280214	1	587105	113590	132159	486837	627516	311531	300310	299469	1	1	1	1	1	320581
D-GLT	D-glutamate	1294522	1343425	1346811	1259888	1185582	1071676	560750	775649	3045504	2185599	3491493	3608454	4771578	4698320	3110502	681950	746511	669887	656235	959650	969780	552397	615089	1092190	1060610	1405198	767155	889144	814193	770158	755809	3000780	1700178	772131	280103	1093017	1144824	588703	354355	713704	878597	779160	428002	433895	637440	657847	1898992	1900919
CPD0-2060	2,6-diaminopurine	229670	216293	1	1	1	1	1	1	273210	1	289039	281563	389795	187512	1	276978	180050	1	1	1	1	1	1	1	1	1	1	1	1	1	1	1	1	1	1	244121	249680	1	1	156347	1	1	1	1	1	1	1	1
CPD-15318	&alpha;-D-ribose 5-phosphate	228745	209967	262779	249897	243065	230866	228419	232600	202234	187214	316084	330347	1	1	1	177829	191722	207039	214744	196267	200271	177991	181445	192806	180972	603240	447348	478715	413356	361455	325829	218575	217731	76365	101813	1	1	1	1	144986	161949	140139	471656	469511	352194	332013	284245	889787
CPD-2461	methylsuccinate	1197317	1029930	1077976	1102646	1155196	1158554	916002	1051281	1	39003260	31196072	31472964	38150704	37984340	29974528	969352	942408	1006148	1005432	1021619	950516	949330	874084	3974860	3616695	3294328	2887003	2706900	2271981	1743980	941069	273042	250754	7702703	5078729	4330103	4493404	5599929	5911477	3920507	4324982	4379308	599916	634542	457277	2538940	2679622	2849440
CPD0-1437	UO<sup>2+</sup>	177942	168730	234196	220869	111399	128990	1	88242	1	1	1	1	1	1	1	1	1	1	1	1	1	1	1	1	1	1	1	1	1	1	1	1	1	1	1	1	1	1	1	1	1	1	1	1	1	1	78106	288637
CPD-15377	<i>aldehydo</i>-D-xylose	923442	2116387	2723930	2659941	2197922	2030351	1123798	998958	5180297	5004750	4973917	5112844	4741304	4953610	5337140	7385718	7146366	8190693	7610138	6665597	6039738	9518290	9189421	1	2907882	1181709	3436176	1079220	2611610	847414	3780249	3881564	3240462	1087500	836235	921632	891769	1189845	1165433	6726710	6760653	6550954	1179370	1169016	1311444	7747682	2367113	2381584
CPD-14609	castanospermine	248263	267117	352631	342372	163598	118614	330530	327921	463675	443711	455879	454781	708231	1173004	516464	324245	352156	357549	360661	339147	343068	385806	409243	319235	323459	1467068	1106088	1020496	850637	698325	493756	663463	510691	518668	294787	424145	585172	946683	917452	415922	325999	526567	493890	508604	470490	1	334522	340832
CPD1F-431	kaempferol-3-<i>O</i>-&beta;-gentiobioside-7-<i>O</i>-&alpha;-L-rhamnoside	5781571	5204116	6475038	6176752	4897674	4780899	3955051	3584183	5302525	6055966	5854677	5732879	5464352	5578018	4785176	4411504	4719871	4569329	4954650	4937792	4969414	5105315	5290648	3718160	4776395	5038965	3836426	5013308	4095277	3978292	5041238	5494083	4959784	5266898	4927529	4399474	5319206	5322039	4744714	4180523	3554781	5250012	5218654	5302386	5466750	4985605	5798623	4870955
INOSINE	inosine	19016532	19156984	22669938	21644508	20866064	18649078	17745554	3136015	2224651	440268	523556	396905	528268	521332	857360	8975591	1	12347354	1	12783297	12372653	5682279	5607425	24296328	23956044	41693876	37292144	29165630	31370814	25794132	26499060	860574	878251	1151294	827688	1042564	1048046	1635357	1658014	20487946	24388472	23359186	9146894	9352786	13621795	14019863	34304112	34716192
CPD0-1422	dipalmitoyl phosphatidate	4331971	1298788	13368947	12027309	1	16893548	715345	1002842	1172992	1158087	1707533	1650412	1494079	1484597	927692	411783	3118165	2307949	7298107	12947735	11739284	2668608	10028095	7065100	9525428	1117426	11192094	11078218	9568524	6755598	689257	1502816	1498404	1363108	478626	4941366	2266880	1529725	241803	1123000	11740484	453020	2014953	12072668	4875930	4803873	8600415	11712378
CPD-862	(+)-camphor	1	1	1	1	1	1	1	1	1	1	1	1	1	1	1	1593273	1530729	1179452	1175861	1453554	1362820	995886	1	1	1	1	1	1	1	1	1	1	1	1	1	1	1	1	1	1270470	1239020	1288486	1	1035669	1158276	1	1	1
INDOLE-3-ACETYL-GLU	(indol-3-yl)acetyl-L-glutamate	404254	392246	948473	873576	1	1	477241	495187	811983	686071	787984	812785	806864	812270	614852	1325308	1412151	1375137	758317	1488623	1557231	1566415	463448	1140800	1181300	1302154	1093363	1429192	1050586	514746	1	618749	1851204	605684	2342925	606922	601250	1287307	1106487	368092	478038	324862	285659	478899	220224	1	783011	817421
CPD-16172	O-aminobenzaldehyde	524954	90872	268553	657401	223438	427958	604588	526892	1454592	1328021	1230119	1249299	1145309	1134032	1090464	2296106	1977254	3274162	3010132	283598	335564	2893402	2825479	641789	262546	596548	785335	795922	515457	584569	798036	292918	221085	329528	463339	1	1	388070	394446	969381	508804	704477	550480	634308	3185103	2897543	361199	855928
CPD-16173	anthranil	984253	1009237	335994	367815	1040775	1119439	366300	178040	302746	289832	2305406	2317766	1	247684	420057	1049149	839579	901409	272186	101781	809840	234199	268155	232120	418654	2544504	1935758	2029271	1819320	2035516	1967087	3144658	150228	873882	941183	654484	1232818	559482	1045169	427874	323058	772266	1898575	2134483	1729952	1589021	1082589	1032217
DITHIOTHREITOL	L-dithiothreitol	442531	416610	445800	464765	457369	443842	296326	380805	1	1	1	1	1	1	1	83632	321437	370987	303197	147266	247636	1	1	390218	324865	1019712	835427	1147523	903459	819628	698303	1	155373	162599	824880	291154	312367	536295	525631	1	204165	1	700739	823997	95469	281999	175421	179353
CPD1F-453	kaempferol 3-<i>O</i>-&beta;-D-glucoside	1	1	1	1	1	1	1	1	1	1	1	1	1	1	1	1	1	1	1	1	1	1	1	1	1	1	1	1	1	1	1	1	1	1	1	1	1	1	1	1	1	1	1	1	1	1	1	1
N-NITROARGININE	<i>N</i>-nitro-L-arginine	523586	514163	487993	493261	1084836	1070152	617085	682320	1	1	1	1	1	1	1	898817	1738230	895867	925918	780845	736927	980543	962158	1356117	1281576	1187210	1162915	1327925	2440615	934273	1017681	143079	435325	257010	1	1	116075	129213	382791	1168669	802642	1017474	1458503	1264751	983201	1208256	1055021	1054863
CPD-9699	hypoglycin A	462570	199490	186673	464061	375576	521565	283228	300192	2512179	2931852	394593	3296916	4723135	4653680	2944292	758452	419557	318169	289121	455479	450147	482219	283591	2828244	2699192	5343736	3924794	4219335	2432332	4879022	440150	2889704	2299329	1	3611408	1	1	2961376	2466550	1804295	476538	450520	383903	4516408	10992660	5812634	636970	686959
CPD0-1405	9-[6(RS)-C-carboxamido-5,6,7-trideoxy-&beta;-D-ribo-octofuranosyl]-9H-purin-6-amine	4833386	5119024	276964	4562999	4906414	4622705	4798615	5017007	2569090	2584659	1	7460375	5452602	5458035	1	457547	472102	570401	4233333	416028	361406	4026024	677491	244183	229810	262048	227208	4011067	4306788	3962996	1	4266192	4545028	1	4245876	5055794	5090578	4447507	1797251	4058650	449386	416113	327542	322922	502191	3955932	5059398	5145814
CPD0-1408	5-deoxypyridoxal	476352	1	935701	669745	1	1	1	1	1	1652879	283271	309286	295747	2125954	515456	569089	632911	636087	859550	512666	526996	551645	706758	628340	1	1	1	1	1	1	1	1	1	1	1	1	1	1	1	484883	1	492488	175446	184021	208762	159012	1	1
CPD0-1401	5'-(aminoiminomethyl)amino-5'-deoxyadenosine	129349	131013	142000	136823	1	1	146159	144871	1376651	1641829	1289177	1292984	1385193	1077643	1178231	227986	222346	322074	1	113117	103608	1	268352	221781	234524	122578	87693	90608	80030	79048	85795	877083	923640	1767000	1846860	1665414	1650734	1646824	1648428	229521	143354	133000	140293	136896	211625	1	247539	253560
CPD0-2099	3,4,-dihydroxybutylphosphonate	10647088	9141107	12398192	11378555	10207902	11377336	11279534	9293312	1	1	1	1	1	1831381	1	7054119	7873926	7113970	9301747	7699500	1	1	8268860	454905	8937302	1501890	1138623	850540	803526	857931	2813619	1	1	321255	248133	552806	738389	235128	227992	6778662	5559257	5773983	389875	368735	585326	363011	1393732	1279983
TROPINONE	tropinone	1	2783153	1924780	580364	1422274	1987904	2075677	1	3385029	1	648564	653056	1	1	166013	928990	3714791	2458738	3194749	760835	2537285	2504219	2899313	1841427	1449584	1	2312822	493401	299197	308860	319059	223985	238092	1	740207	353526	251385	1414938	1437928	646980	1320297	1223530	627435	1	740250	747492	1371751	1510994
5-O-METHYL-MYO-INOSITOL	sequoyitol	11973620	12118737	1	11594715	12092725	11072464	1	1	1	1	1	4081736	1	1	12216601	11980592	11249499	11575647	1	1	1	1	11453530	1	1	1	1	1	1	1	1	1	1	1	1	4240549	4693395	1	1	12424381	1	1	1	1	1	1	1	3707540
CPD-885	gibberellin A<sub>98</sub>	1657336	1	2061273	1839922	2136588	2973127	1763972	1238410	2000380	5407952	3488366	1857190	1	2490282	2745449	1	4062018	2935452	2644607	2104581	3511412	5668392	1655467	719342	7073134	940792	2839239	2708211	3644012	2108633	4189035	3785413	1459075	6970245	1	4240106	5687431	4996081	4190661	1745861	2138995	2035985	4749641	1539869	2196180	1355383	2205087	5116961
3-BENZOYLOXYPROPYL-GLUCOSINOLATE	glucomalcommin	165010	189877	418477	401294	551679	510035	274263	328080	1	1	1	1	1	1	1	349630	360676	399407	396921	632863	573521	1	1	1263997	1013636	927383	693065	579816	544772	1300095	1275498	1	1	1	1	1	1	1	1	339205	491309	450499	497301	461611	849672	755271	477934	479815
CPD-10051	(-)-<i>trans</i>-carveol	1	1	1	1	1	1	1	1	1	1	1	1	1	1	1	1593273	1530729	1179452	1175861	1453554	1362820	995886	1	1	1	1	1	1	1	1	1	1	1	1	1	1	1	1	1	1270470	1239020	1288486	1	1035669	1158276	1	1	1
CPD-13518	N<sup>&omega;</sup>-hydroxy-L-arginine	2479283	2453733	1	1	2820881	2827298	2606172	2650396	560165	574817	541287	527767	618100	631529	561717	406866	335491	440979	985134	487554	450905	274305	103447	154020	133725	305561	244698	276002	245595	360510	798386	454253	466159	2608867	2689982	1789954	171691	3014353	3053768	271394	83837	92661	600120	557462	307533	1	118526	120520
CPD-19794	brassinolide 22-O-sulfate	203124	212785	475136	488533	332807	317215	111313	1198926	1026868	1153692	1428693	1421777	1196218	1178789	1456717	747750	761526	906953	832473	890880	871758	482076	410584	623006	556063	433753	859542	366234	152865	1267722	384446	1048464	900543	123837	570432	1154637	1165997	628981	561121	1371322	1131145	1679651	715233	1008703	2627964	2242012	500857	568002
CPD-19791	adhumulone	1449336	1309516	2043408	1977934	1	1197775	1153704	1124501	1695121	1985798	1163082	2535493	1863212	1888566	2598772	1928113	1950209	2096658	2028319	1610327	1186347	1964299	1911162	1307278	1238767	1576435	1298836	869663	948355	1	2244176	2663975	2671904	1387664	1229515	1243479	656258	975003	1038935	631526	1	1	922629	370232	1	1	1858670	1922278
CPD-17688	7'-hydroxyabscisate	1	419454	1	1	1	1	1	1	1	1	1	1	1	1	1	1	1	1	1	1	1	1	1	1	1	1	649339	1	1	1	1	1	1	1	1	1	1	1	1	1	1	1	1	1	913654	782196	1	695807
CPD-8158	1-palmitoyl-2-linoleoyl-phosphatidylcholine	302463	273515	1735617	1661955	677189	678602	576298	592909	1	1679259	685128	672289	1917335	686921	1	7739566	1528985	8304147	386712	2664867	597284	1909039	1484294	1504308	756797	1224932	2189579	619406	605802	1883516	1851923	1110553	1243023	1296609	1418671	1	1167244	1765198	1821236	1879275	6257519	2276614	7196666	1417266	3719285	1370696	1746728	1744172
CPD-8159	1-palmitoyl-2-&alpha;-linolenoyl-phosphatidylcholine	10385813	10486348	1994320	1965898	9844014	9648334	9960791	10249507	10651702	10892972	1893970	1896285	9606183	9617267	1899500	1075933	1084886	2049029	1932798	1352465	1284826	1556809	1569269	358739	347747	11277154	11135509	8651838	8728426	8501374	8587838	1428819	1554974	1852660	1880100	9543406	9752224	9860691	1	9452495	10096805	10789068	472452	374515	881686	783587	1810040	1876363
CYSTINE	cystine	215308	608543	946719	752214	279493	231338	126590	525726	242945	212861	1	297710	221305	402238	543271	1068468	1084306	191456	140523	199212	194713	147259	1137233	160920	66387	318175	290024	229616	247097	228678	231117	219819	245921	1	1	1	1	1	1	121762	1527778	1489692	205252	213049	173136	230429	244842	857976
CPD-8157	1-palmitoyl-2-oleoyl-phosphatidylcholine	66246056	1510891	744150	899531	69607616	1293895	59335592	73026496	1131984	1193688	503935	500557	1071110	1064046	524575	1	43081520	1	780232	55147512	42443656	614527	1	84694328	84155952	1	38768300	65318404	66183072	1281922	43661148	551796	535355	578346	540180	884939	826635	895074	1	37147100	699394	1	1	40293824	1	39609208	321251	1144609
CPD-9602	<i>N</i>-(&beta;-glucosyl)-(oxindol-3-yl)acetyl-aspartate	1	1	1	1	1	1	1	1	1	1	1	1	1	1	1	1	1	1	1	1	1	1	1	1	1	1	1	1	1	1	1	1	1	1	1	1	1	1	1	1	1	1	1	1	1	1	1	1
CPD-9603	<i>N</i>-[&beta;-glucosyl-(1,4)-&beta;-glucosyl]-(oxindol-3-yl)acetyl-aspartate	1843589	1765625	2072634	2036973	1850689	1972281	1472080	1524522	834825	761218	942629	919333	816200	848616	1318238	2911016	2948006	3496519	7218400	1597119	1633492	2641649	1134782	1599308	3487827	8251610	7751455	3998886	3911327	6653316	2385436	834234	729607	764829	704900	948922	820043	590161	517154	3252375	3648405	3716993	2323206	2382816	18003420	12555593	6053866	6109271
CPD-9608	lawsone	285142	317612	253150	283656	388950	329383	258097	385091	1	1	1	1	1	1	1	76325	389128	98387	402481	85994	420849	353293	288931	127240	459260	758443	538505	580630	568480	666048	201314	1	1	1	1	1	1	1	1	294057	324219	67698	519395	163874	333397	318930	316338	323703
CPD-8155	pheophytin a	5985708	5460187	32278936	32415270	27508304	27579808	17224608	10928792	983362	903773	1	1	1	1	1	176536912	164834576	175185600	175610416	77795472	73336088	50691644	50801544	79980728	75479776	6182339	5533126	38188772	29461310	1890434	1734029	7572169	7031405	1	1	1	1	1	1	13049615	10138679	10168988	35504576	34278624	38831980	37878828	79263064	83230280
CPDQT-281	4-(methylsulfanyl)butyl-glucosinolate	377371	392121	425232	192277	166517	268171	174427	116775	580726	622690	648347	600094	499041	544226	280989	145624	126111	144795	153804	128194	112928	104267	105133	188307	121623	240466	114362	1	1	1	108532	1	1	1	1	1	1	1	1	99704	125924	120750	1	1	1	1	710466	704217
STRICTOSIDINE-AGLYCONE	strictosidine aglycone	399106	417233	379868	386892	485233	490014	498500	500775	2428983	2379335	2478545	2630388	1933434	1933084	848619	449608	1258620	384262	999140	542091	808979	3656362	513878	512612	520011	542525	275637	464883	457256	381946	374805	3934986	651744	1990243	642648	1590785	704970	1544935	4459743	3792191	324405	408347	417071	497066	288726	3504815	494318	510538
CPD-8123	MoO<sub>2</sub>-molybdopterin cofactor	693254	1	1667980	739349	2195179	662570	860675	2588767	883934	762734	1279761	616829	1139702	1117448	859890	804222	756218	1	1	806099	837046	605465	572983	703147	642513	2067325	2016669	624787	1266026	984070	930109	829652	878016	884710	1142515	1	2340236	1227753	517081	604247	2284872	2240704	978767	982602	1136288	907634	1066428	310143
CPD-8124	thio-molybdenum cofactor	6741773	6820840	5569885	5363118	4343691	5433343	6809070	1605423	7323532	7308581	1337456	5203602	5624077	5517776	1005485	718234	713543	778383	781891	5685561	5456750	584608	2163265	572122	2240636	7672570	7412884	1306332	2373860	924335	880503	1037280	3726055	1010083	964753	6123349	6537453	1209158	3902611	2422286	3098196	2891306	783743	2986895	803132	842730	1577130	3534794
CPDQT-285	5-(methylsulfanyl)pentyl-desulfoglucosinolate	1	1	144519	461269	476606	1	1	1	1	1	1	1	1	1	1	267108	237638	226184	209148	280783	270384	325366	331102	432321	438117	552413	1	1	1	295301	1	1	1	1	171100	1	1	1	1	910106	1	191811	225956	302067	296847	129528	1	1
CPDQT-288	6-methylsulfinylhexyl-glucosinolate	334145	344706	423095	393201	416527	362051	261405	271365	1	1	1	1	1	1	1	643987	443500	807964	159724	366612	341917	1	1	295643	284362	892011	728674	306624	272239	833122	568060	1	1	1	1	1	1	1	1	733050	920492	907093	678585	496386	897202	1124425	341689	346962
CPDQT-280	glucoraphanin	106141	101979	104436	88501	89868	1	1	1	651230	633605	723343	722179	518178	544226	565578	1	1	1	1	1	1	1	1	1	1	1	1	1	1	112257	1	1	1	1	1	1	1	1	1	1	1	1	1	1	233795	211207	268062	277092
DECOYININE	decoyinine	562905	1	399156	389184	1	389609	1	1	1	172640	1	1	690726	718759	1	208692	1	183373	1	220197	189937	316413	312193	431569	472698	1266903	1058402	1	1	827250	916590	1	1	1	1	734220	734954	175390	1	346232	301757	277986	864478	693029	291486	1712391	483658	496420
CPD-8120	di-homo-&gamma;-linolenate	446782	1	561511	528458	539485	1629819	1	945716	495640	532472	277042	431361	516099	1	522478	1592956	1603418	1517254	3506139	1026531	900185	2862153	2631768	1936967	780722	1560762	1503547	827391	924503	1054113	1025707	657417	581091	508295	1	409435	1	1	1	1	1003566	1	1135885	1083310	999846	951259	1069547	1107548
CPD-8122	molybdopterin adenine dinucleotide	391741	1473178	1136868	1046767	392318	367186	1367761	1318167	1940308	411475	1426317	1350919	1239081	1216382	1187576	176024	629556	675493	664918	369222	344273	568684	537133	133112	549122	2066023	2014330	1415193	1361162	1130199	308113	776751	815502	856336	949989	1843998	402710	1214890	1152113	1778613	2014519	2504596	969240	257245	966684	915751	867892	855572
CPD-8121	icosatetraenoate	1	1	1	1	1	1	1	1	1	1	1	1	1	1	1	1611992	1618064	1442380	1390896	1	1	1052685	1051277	1	1	1	1	1	1	1	1	1	1	1	1	1	1	1	1	1	1	1	1089183	1043259	1	1	1	1
CPD-8138	6-hydroxyflavone	275879	655801	211228	416750	566381	435239	321722	248728	513682	462641	666777	125787	132047	1426790	160423	495036	438570	372820	358094	593925	472317	291242	320495	380167	530859	1	1	1	1	1	1	201721	201508	1	1	152543	160326	1	1	516907	544429	341681	1	1	1	1	361779	239206
CPDQT-277	L-hexahomomethionine	1754946	1831294	233351	258018	1	1	1466883	1527801	2056270	1966449	2242648	1	1514463	1489799	1425890	1380419	470387	282613	175584	476829	451593	127437	1	1	312621	2161655	1916718	1	1	1615903	1644150	244038	495788	1	1960738	1	1	1	1	1180091	1229911	1114586	464583	157752	983799	336038	1	1
CPD-17650	isocryptoxanthin	1286522	555382	2007224	364072	1156228	653570	716651	498821	650729	1214370	337644	354554	731977	281434	260799	886299	902470	898849	941597	1757552	2065353	765604	841439	2663348	2756097	828846	1953614	433028	468649	748126	1390153	1300569	1398285	1386758	267463	805660	809744	716466	695151	638615	1327891	898240	287822	1088129	1540322	1416026	2864032	2932190
CPD-17652	4'-hydroxyechinenone	22807136	4804918	21275998	21548058	26411488	25827092	27519072	27145280	1	3956915	5160142	5059173	3397140	4946634	4272240	3196366	21188084	2863088	9929376	16704281	3458498	2470501	2501373	30219368	29826536	14442995	2780519	23677440	23127458	15320382	14026765	1	1	1	4664696	5551393	5183293	1	1	22414412	17919264	18449032	3674483	16980204	13383280	20358508	32036956	31875418
CPD-17651	3,4-didehydroisozeaxanthin	22807136	4804918	21275998	21548058	26411488	25827092	27519072	27145280	1279634	3956915	5160142	5059173	3397140	4946634	4272240	3196366	21188084	2863088	9929376	16704281	3458498	2470501	2501373	30219368	29826536	14442995	2780519	23677440	23127458	15320382	14026765	2635030	2651641	1842521	4664696	5551393	5183293	1640714	1615764	22414412	17919264	18449032	3674483	16980204	13383280	20358508	32036956	31875418
CPD-8131	2-naphthol	11014675	11512312	15702589	15722087	13547095	12588359	15404110	16293546	799445	783960	581114	599111	962287	949073	624429	25969192	24525226	37363592	35343152	26077826	34542664	34064352	32572218	19120320	18492472	19384148	17211782	14196246	13028418	19000418	18327794	1239238	1305910	992528	1344464	972949	923195	1467137	1476221	38390180	34511336	32943474	41802496	40686280	12326194	32909200	17309278	17285528
ISOVALERATE	isovalerate	147236	119935	155332	148648	172467	142498	120356	397677	737541	490467	1	1	1183250	1227639	1	562498	436583	92544	101640	87710	142936	228047	133420	111228	114478	352034	187978	1	519364	168984	351657	369798	163082	239825	170780	787463	860357	181699	397466	89973	364270	729369	1	1	145120	189453	114432	126368
RICININE	ricinine	833309	851044	844698	830300	681806	606150	355438	477004	1	1	1	1	1	1	1	376796	224802	397512	477424	349935	327987	280820	279614	1	326767	1303255	453835	810156	586745	486754	709401	1	1	1	248133	1	1	455352	1	279345	324848	468086	428002	413774	632479	651233	1230226	1165405
CPD-12402	(<i>E</i>)-1-(glutathion-<i>S</i>-yl)-<i>N</i>-hydroxy-&omega;-(methylsulfanyl)octan-1-imine	651980	667260	864557	894649	829742	786374	1	469991	1	1	172194	166834	1	1	175055	300991	300213	334124	316220	341544	327098	276074	264330	288378	462945	763632	682631	457431	436001	1	535288	1	1	1	1	1	1	1	1	290971	439278	441684	430504	422704	375865	350099	883424	882055
CPD-12401	1-(methylsulfanyl)-8-<i>aci</i>-nitrooctane	1	1	250207	268937	1	1	1	1	794792	759989	2173306	1	481630	1384357	761241	648306	842688	977259	767039	492939	476390	933944	914687	1	1	1	1	1	1	1	1	1033982	988707	1	1	1	1	1	1	850257	418966	467712	1	1	1	1	1	1
CPD-12400	(<i>E</i>)-1-(L-cysteinylglycin-<i>S</i>-yl)-<i>N</i>-hydroxy-&omega;-(methylsulfanyl)heptan-1-imine	1	225965	586123	594698	621685	431940	1	1	360320	324837	359417	345498	398053	428436	143609	573106	726413	237012	485433	214445	586220	349582	380826	513786	1584172	1225231	182210	442559	403749	827870	566378	1	1	174535	1	179455	1	1	1	1044045	359691	935683	638096	1706953	1789606	1675397	160404	179441
CPD-9639	hydratedusnate	1	1	1	1	1	1	1	1	1	1	1	1	1	1	1	506040	493042	468055	442186	1	1	592177	577358	1	1	1	1	1	1	1	1	1	1	1	1	1	1	1	1	1	1	1	1	1	1	1	296154	1
CPD-9632	1,4-dihydroxy-6,7,8-trimethoxy-2-methylanthraquinone	1747702	1805879	2398973	2312953	2535955	2165954	1675500	1755429	1	1	1	1	1	1	1	1168455	1061597	1250866	1108944	1706903	1510399	1219690	1206119	627385	433824	3548696	2903878	2210987	1	2630367	2751334	1	1	1	1	1	1	1	1	375221	353182	1894596	982131	988333	2993392	2047124	1	310753
CPD-9633	1,4,5-trihydroxy-6,7,8-trimethoxy-2-methylanthraquinone	1	1	1	1	1	1	1	1	1	1	1	1	1	1	1	506040	493042	468055	442186	1	1	592177	577358	1	1	1	1	1	1	1	1	1	1	1	1	1	1	1	1	1	1	1	1	1	1	1	296154	1
CPD-9635	hyperforin	1	1	33678116	30933276	2056380	1983560	1467700	1853642	2717876	2727220	27261640	16447013	2833790	2825923	27668600	50138788	51615172	72971984	71229376	30139926	30624912	34682512	28128316	49116256	50245684	1	1	1428610	1732441	2372070	2322252	88255456	88169104	32844242	29354408	2042776	2877350	2189650	1	2734892	1837693	2516755	30061616	28900396	19922632	18370674	70063088	1
CPD-19751	2-formylpyridine	208747	204499	1882542	271524	1541823	272756	1	295131	1	448853	1437596	2649156	740432	1	1	1405414	158252	1381488	1686655	1397029	1472513	1451153	1548877	1627443	751047	1354183	1103599	937038	503612	796914	1082996	1	1	702521	1	364515	693089	462969	405757	1	1100180	1257112	381926	855726	543286	475070	269584	452246
CPD-17646	2-(2,8-dihydroxytridecyl)-6-oxopyran-4-olate	1	1	890190	1	1	768880	1	1	1	1	2369403	419548	1	2283359	1	1125652	905169	1169035	1177821	1424238	1409982	956126	935930	2735970	2920818	1049628	1159233	1	1	3563767	1	254314	398027	1696840	1	1151919	310643	258502	1	1	1	1755544	1	1	1	1	1	1
CPD-19753	2-dehydro-3-deoxy-D-octonate	223308	214093	248805	256935	206173	189975	207582	1	508592	527940	558508	595549	428972	432408	486705	399767	412631	346712	342006	407571	389670	340511	331204	410795	407902	1	1	1	1	1	1	213630	219747	1	1	1	136092	1	1	156321	205926	216067	1	1	1	1	250615	242178
CPD-17644	(9Z)-octadec-9-ene-1,18-diol	1094149	838355	1009586	1034471	675315	904047	1228660	991268	2093240	1805974	1977077	1934653	1321745	1321660	1575397	933995	965639	1289238	1313663	761487	442031	1161176	1187648	1447060	1805656	1181588	1239354	1782333	1288668	1160537	1074429	1247523	1317933	1431342	1477583	1121452	914381	1183049	1249964	1716596	1439601	1470024	597311	663333	1	1	675644	670119
DICOUMAROL	dicoumarol	1104383	1113714	1784035	1771539	1446814	1393769	1180301	1176482	302301	216900	291032	290186	151544	1	188374	1230708	1120403	1385280	1368111	1003540	1049818	1103310	1162973	1674654	1670208	1863486	1490358	1289723	1284163	1182440	1234491	1	1	282363	257852	224061	229247	291884	309063	1065482	1402248	1330488	1165603	1193219	1134137	1143508	2186930	2207341
CPD-17645	2-(8-hydroxy-2-oxotridecyl)-6-oxopyran-4-olate	190888	230464	279444	334099	104108	97904	362435	371465	1085316	668434	1084044	144486	553603	709278	866515	589837	1	1	572581	474588	481032	563926	274985	2320415	1032308	1548974	1252536	1887303	1709151	870681	1	650700	341955	212862	203476	817147	936737	179622	270581	679238	617891	306999	853731	1	782556	713198	450929	461906
CPD-17640	18-hydroxystearate	598954	390220	501929	501470	843053	784037	270871	482991	183168	814509	111312	590565	494894	553226	415835	483631	505753	633055	638504	1301619	735268	469524	437397	1297987	1293895	676388	999977	628703	900572	1187104	811049	1	152659	176671	135839	979190	837846	178160	166695	538287	1119550	448224	1008361	1004040	1866156	1046217	831016	315423
PSEUDOURIDINE-5-P	pseudouridine 5'-phosphate	1	1	1	1	1	1	1	1	1	1	1	1	1	1	1	251949	175593	1	203699	271178	265985	1	1	1	1	1	1	1	1	1	1	1	1	1	1	1	1	1	1	1	1	1	1	1	1	1	1	1
CPD-9642	dioxindole-3-acetyl-3-O-beta-glucose	1	1	268881	269921	318313	294826	1	1	1	1	1	1	1	1	1	1	1	1	1	1	1	1	1	347343	1	1	345453	1	1	403253	363960	1	1	1	1	1	1	1	1	388116	361422	335696	1	1	517439	544476	220763	244055
CPD-8117	&gamma;-linolenate	1691630	1719317	3441047	3454565	2938360	2979012	1700010	1688189	6998183	1	1	1	1	1	1	7444837	7858428	7784223	7969267	5822448	1	7236015	7141734	6725309	5962650	8614301	1	1	3307877	1	1	1	8515456	2142756	1	8865416	1537382	1	1	7873322	6338300	6141120	1	1	1	2220589	5537475	5625640
CPD-17637	7-hydroxylaurate	332112	336222	1	1	1	1	1	380991	1563053	1419112	891772	907550	1669129	1641136	822783	5145508	5039090	5709354	5419600	1	3886340	4119818	3948955	1	1	1	1	1	1	1	1	1	820022	1028001	1032845	1271046	1297367	930887	1069163	1	7008590	1	1	1	1	1	1	1
CPD0-2038	fluorofumarate	749897	1941182	507155	592362	552872	536373	662338	693991	1639178	1488907	1241265	1035481	1031435	524480	942028	559553	492223	1075460	940609	1744174	434210	422138	754175	516503	992591	1521725	2301307	2301072	1240646	839385	1632599	195840	1427602	1287885	1	2087846	705782	316423	251413	472750	731274	430657	10086009	1326064	2190804	4463864	715775	1881154
CPD-12403	(<i>E</i>)-1-(L-cysteinylglycin-<i>S</i>-yl)-<i>N</i>-hydroxy-&omega;-(methylsulfanyl)octan-1-imine	123278	153019	357922	354972	344701	311634	387833	1	1	1	366429	363147	111166	1	236976	237259	225321	255644	239410	266184	270024	249765	240725	1	1	709131	547552	438136	1	394493	353611	1	1	1	1	1	1	1	1	322285	408051	347705	387102	365026	369555	363008	426692	418573
CPD-12404	1-(methylsulfanyl)-9-<i>aci</i>-nitrononane	265742	215716	245677	246884	264094	237437	131923	184923	411494	397970	426679	423462	248983	250371	311787	818965	795550	1126715	709991	491166	476533	1111689	1087491	385801	374373	933417	433101	420439	279898	1	1	735480	741563	531893	598109	1	372433	343544	329188	412560	548677	566481	844068	862396	1	243347	283958	288057
LOGANATE	loganate	1	1	211488	215343	1	1	1	1	212356	604737	1354053	1331953	1	1	1	296357	305191	291350	263532	282646	1	1	1	267544	232004	372140	322931	1	1	421197	413482	1	1	1	1	1	1	1	1	370521	382203	361591	328443	328825	1	531350	229171	232190
CPD-12405	(<i>E</i>)-1-(glutathion-<i>S</i>-yl)-<i>N</i>-hydroxy-&omega;-(methylsulfanyl)nonan-1-imine	197483	221435	702202	711463	712873	666791	197444	222649	1	1	1	1	1	1	1	1195086	1173598	1038069	1018805	942805	848801	1	1	2051215	1996955	706622	2245885	158621	403900	2176767	2134568	1	1	1	1	1	1	1	1	1120615	996023	990496	1860950	1770679	514150	490246	578583	236389
CPD-12406	(<i>E</i>)-1-(L-cysteinylglycin-<i>S</i>-yl)-<i>N</i>-hydroxy-&omega;-(methylsulfanyl)nonan-1-imine	967652	1003808	1463121	1477115	247751	1463429	777981	787598	337250	345193	288155	305651	1	264359	339376	529347	494679	647073	629438	602749	570496	629180	199467	1087127	1034983	873226	715352	637124	1	894696	880662	278431	132295	146929	165393	296664	317352	1	305619	1342688	997273	996648	681440	665095	498412	547802	1496471	1624367
CPD-9616	robustaquinone B	1278181	1294812	2005731	1926422	1349651	1558419	1251570	1306205	2231263	2252963	1854792	1939634	1279115	1308701	2059966	1759704	1647759	2133220	2064933	1554821	1079197	1305019	1417874	2466423	2413413	422087	1841843	471020	1788051	1815781	1882748	2841305	2977271	1051601	991946	3454862	3329393	2736771	2779562	2264134	947905	1413808	1245997	490871	1341649	1460894	2507882	2532022
CPD-12421	2-benzoyloxy-3-butenylglucosinolate	1	1	1	1	1	1	1	1	1	1	1	1	1	1	1	1	1	139439	111907	1	1	1	1	1	1	1	1	107638	105122	106917	1	1	1	1	1	1	1	1	1	1	1	1	1	1	1	1	1	1
CPD-10077	afrormosin-7-O-glucoside	1	1	1	1	1	1	1	1	1	1	1	1	1	1	1	1	1	1	1	1	1	1	1	1	1	1	1	1	1	1	1	1	1	1	1	1	1	1	1	1	1	1	1	1	1	1	1	1
PROTOPINE	protopine	1	1	1	880901	937908	363412	401784	440975	1	1	1	1	1	1	1	847090	866538	1	598627	962608	1	1	1	1583769	1524272	1166227	1305533	734761	1	1	842660	1	1	1	1	1	1	1	1	1094192	1164357	1169578	1011083	1456249	1440173	1299893	1	1
CPD-9610	all-<i>trans</i>-decaprenyl diphosphate	1	1	2589007	2607044	2133061	2154351	1338439	748713	1	1	1	1	1	1	1	16142816	15027245	16280222	16420492	6466121	6170814	4547234	4506792	1810154	1845240	1	1	3006109	2275912	520897	533291	1	1	1	1	1	1	1	1	1147462	1018751	953418	618175	608845	2136789	1996995	6474146	6711470
GLC-D-LACTONE	D-glucono-1,5-lactone	442740	1	1	1	730688	1	1	1812260	1	1	1	1	1	1	1	1	1	1	1	1	1	1133355	1	1	680526	1	1	1	1	1	1	1	1	1	1	1	1	1	1	1	1	1	1	1	1	1	1	1
CPD-17621	16-hydroxypalmitoyl-CoA	1	1	1	1	1	1	148019	145855	1	1	1	1	1	1	1	344447	347733	1	1	1	1	719589	752777	1	1	1	1	1	1	1	1	134341	1	385123	336743	1	1	1	1	1	1	1	302459	287963	322682	322843	476959	438998
EDTA	EDTA	619348	1	836078	815697	825540	797474	1	728641	1	1	1	1	1	1	1	1027881	1011461	1101393	1050513	911911	1286380	584502	925144	1515629	1430073	1114410	685730	560643	718422	765673	1	1	1	1	1	1	1	1	1	664655	1798011	894007	890302	1028053	603396	744512	1200316	1165128
CPD0-2021	bacimethrin pyrophosphate	1489311	294497	1341405	1350510	1270592	293048	521522	605010	384497	355012	523186	496579	285625	301864	374694	178134	172239	173102	150537	223915	216508	165978	165349	349693	152451	477527	355202	288964	305310	419892	223890	496419	514341	183513	1	130530	363397	1	1	152823	153884	123486	272403	284148	240309	242362	1295265	391723
CPD-9629	1,7-dihydroxy-6,8-dimethoxy-2-methylanthraquinone	1278181	1294812	2005731	1926422	1349651	1558419	1251570	1306205	2231263	2252963	1854792	1939634	1279115	1308701	2059966	1759704	1647759	2133220	2064933	1554821	1079197	1305019	1417874	2466423	2413413	422087	1841843	471020	1788051	1815781	1882748	2841305	2977271	1051601	991946	3454862	3329393	2736771	2779562	2264134	947905	1413808	1245997	490871	1341649	1460894	2507882	2532022
CPD-17606	(7S)-<i>trans</i>-hinokiresinol	994990	987967	807303	792820	921193	1	651487	632623	522458	536612	630215	635751	467291	1	1	967127	876372	879402	839828	1852526	4032891	1023331	1170587	1506627	860213	1494885	968522	731230	708714	2116003	2064191	773270	750051	250326	643921	284122	342910	369953	344929	287304	1717175	1	2168550	2187843	2172984	5458782	865111	880618
CPD-9624	1,3,8-trihydroxy-2-methoxyanthraquinone	1962126	2019589	2502845	405868	1340119	1289275	810986	469030	1	1	1	1	1	1	1	460480	467295	712159	691047	344738	337884	393976	403472	742819	706875	945973	852160	639266	664197	546753	588199	528825	575179	829913	668874	699451	725113	572440	625204	330007	641313	351806	238795	245358	411879	483104	4139713	4213842
CPD-9625	1,6,7-trihydroxy-2-methylanthraquinone	137992	1	165000	1	1	1	1	1	212105	184813	225652	228273	1	1	178671	1	1	1	1	1	1	1	1	1	1	1	1	1	1	1	1	289843	303540	226764	180662	256771	269929	166958	177822	1	1	1	1	1	1	1	202967	297243
CPD-9626	1,6,7,8-tetrahydroxy-2-methylanthraquinone	379337	340361	415513	397463	259873	267123	417599	356924	1	1	75376	1	1	1	1	217432	189005	225213	213385	312128	302755	257207	281980	199213	182855	308410	276500	160797	208855	196229	109870	1	1	1	1	1	1	1	1	226411	267295	235897	199861	108985	106281	170853	790757	434743
CPD-9620	robustaquinone F	1528265	1543055	1685845	1552468	1500752	2538905	1638648	1339858	168644	175370	252099	242982	106881	93820	158646	2618560	995871	4109646	1109554	1680681	1098913	934580	962655	965859	1985888	4661208	4121066	2356843	2094665	3805297	3495086	1	1	1	1	1	1	1	1	4004536	4793275	4599062	3764002	3379162	2153205	1851648	2314168	2339550
CPD-9622	robustaquinone H	1747702	1805879	2398973	2312953	2535955	2165954	1675500	1755429	1	1	1	1	1	1	1	1168455	1061597	1250866	1108944	1706903	1510399	1219690	1206119	627385	433824	3548696	2903878	2210987	1	2630367	2751334	1	1	1	1	1	1	1	1	375221	353182	1894596	982131	988333	2993392	2047124	1	310753
CPD-17610	4-coumaryl-4-coumarate	4143297	3325717	4770461	4617457	4365484	5036641	4337975	4439516	4293524	4335302	4172778	4189642	3988988	4089390	4237550	4642285	1	4473296	4747324	3981726	4367310	4821883	5099512	5290454	5334447	4795811	4170279	4414988	3775798	4491973	4168160	3399727	2649642	3072835	3864988	2738989	2649859	3508735	3558130	1	3735080	3966132	3879612	3527286	1	1	4175153	4206975
CPD-17614	9(S)-hydroxy-(10E,12Z,15Z)-octadeca-10,12,15-trienoate	1424051	1	1876934	1809967	1	1	1	1	1	1	1	1	1	1	1	3185249	2981537	3110385	3353338	2237561	1	1	1	1	1	1	1	1	2026301	1	1	1	1	1	1	1	1	1	1	1	1	1	1	1	3211783	1	1	2778755
CPD-16891	1-deoxymannojirimycin	759257	781761	464724	732862	1040876	1020436	921530	629578	1	1	1	1	1	1	1	1190543	626710	1002720	959879	476750	982376	1232184	1247761	918454	882755	654539	549661	178692	431628	482667	512533	1	1	1	1	1	1	1	1	708064	944638	836515	415913	829453	165558	675724	1	1054154
NARINGENIN-7-O-BETA-D-GLUCOSIDE	prunin	1	1	1	1	1	1	1	1	1	1	1	1	1	1	1	1	1	220841	222224	1	1	248020	231533	1	1	318243	249276	1	1	1	1	1	1	1	1	1	1	1	1	1	1	1	222270	1	1	1	1	1
CPDQT-425	indol-3-ylmethyl-glutathione	1	1	683115	809336	370389	326362	1	1	904201	313089	1186949	1527080	542642	546980	2222149	440254	573069	617088	594769	842656	788447	641525	620811	704189	683690	612862	575241	1	1	527437	525387	1226334	1353042	1440946	1624412	914170	913752	461119	476994	232179	568441	136893	780319	761683	387995	358385	640390	619578
CPDQT-428	indole-3-carbinol	1487844	1353586	3568110	490169	265935	118835	2767314	2362901	7456343	21221778	14179277	22495032	1120537	735015	7511668	3548687	2452879	4544171	5713563	297926	2232305	2811781	3776617	1518364	1	1	1	1315507	340629	285716	394794	678240	2254215	470826	1302012	294502	265764	538858	386728	1	166029	2081679	1654288	962432	3683409	1430127	627727	1
CPDQT-429	indolylmethylisothiocyanate	1611737	836864	153420	1704504	223648	1495715	957700	1587372	1	1	912871	1	1	966124	1	138604	1531556	673165	517928	140113	148007	1088568	123502	1	1	1	1	1	1	1	1	1	1	1	1	1	1	1	1	1	798134	814846	1	1	1	1	94563	1636729
PENTOSE-RING	pentose-ring	923442	2116387	2723930	2659941	2197922	2030351	1123798	998958	5180297	5004750	4973917	5112844	4741304	4953610	5337140	7385718	7146366	8190693	7610138	6665597	6039738	9518290	9189421	1	2907882	1181709	3436176	1079220	2611610	847414	3780249	3881564	3240462	1087500	836235	921632	891769	1189845	1165433	6726710	6760653	6550954	1179370	1169016	1311444	7747682	2367113	2381584
CPD-12236	feruloylagmatine	1	644146	381242	1	1	339107	148758	140366	1445750	1370494	677758	623603	1241004	1301626	857728	1	571429	452481	2063140	399616	1	1	677170	655672	775154	570591	513266	214577	842984	671342	646584	746481	783209	820552	290875	758008	719639	586418	572603	663351	761677	373422	928436	1226034	741385	1012015	765394	751734
CPD-12232	hordatine A	2985793	805727	4167319	4017619	978569	1	985121	4161812	5927704	6015047	13427547	12983004	4620307	4830482	12715410	6610797	6652014	6860018	6605319	6849429	6520487	1369258	10785811	3453795	1	1396668	1375657	717259	3744500	1072176	1	4048752	6345749	8756069	6490459	4567522	4665675	4065206	6425686	6419271	6443311	6248379	4727382	4944060	3843892	5692901	3674136	205481
CPD-0	5,7-dihydroxy-2-methylchromone	1427319	1	1603845	1519634	1283626	1866510	1282988	961207	1	1583243	1583184	1596786	1	1199905	433549	372136	1779257	1972389	1651854	1	1	1905964	1777326	1	1	1	1	885824	1235072	998153	1291262	1136844	1167992	909448	455804	1036410	828508	480880	503157	1	1	1496246	637889	896568	569144	1034910	1461020	1555836
CPD-7526	9,9'-di-<i>cis</i>-&zeta;-carotene	1	1	1	1	1	1	477819	1	701601	708033	1	1	639095	620607	545487	1	1	295141	278021	1	1	1	1	1	1	1	1	1	1	1	1	1452850	1553611	1007453	983458	1	459112	925424	798114	1	1	1	1	1	1	1	323396	321494
CPD-8960	&beta;-peltatin	195093	186102	265668	269401	277995	283102	131572	139307	1	1	1	1	1	1	1	86795	85875	129131	107141	1	1	1	1	317155	395427	757475	601250	141919	118576	490060	477517	1	1	1	1	1	1	1	1	1	266801	427861	289013	281849	197935	198072	378887	392888
2-CARBOXY-D-ARABINITOL-1-PHOSPHATASE	2-carboxy-D-arabinitol 1-phosphate	254194	275687	289148	310969	284908	276552	223940	202107	1	1	1	1	1	1	1	193504	175037	169789	177796	208735	1	166948	190897	150727	141219	129836	85898	88290	1	1	1	1	1	1	1	1	1	1	1	136727	155388	135006	95620	76424	78920	1	303957	306835
CPD0-967	hexanediol 1,6-bisphosphate	164634	172245	227974	198058	205319	183827	159054	132873	142610	218383	189070	197659	180693	175510	197101	238814	145355	136214	131436	140743	148177	113184	1	133591	103578	1	1	1	1	1	1	392288	412767	377856	431459	410237	416955	437284	483799	114312	143634	121125	1	1	1	1	190148	303617
CPD-7524	7,9,9'-<i>cis</i>-neurosporene	1	1	1	1	1	1	1	1	1	1	1	1	1	1	1	1	1	255253	226414	1	1	1	1	1	1	1	1	1	1	1	1	244848	240102	1	1	1	1	1	1	1	1	1	1	1	1	1	312727	299123
CPD-8961	&beta;-peltatin-A methyl ether	1	1	672857	708232	501260	1	1	1	1	1	217835	202246	1	1	1	1271372	1277315	1255941	1186276	1109636	1020568	857425	848234	1	1	1226297	988980	387456	384763	1437946	1392710	1	1	1	1	1	1	1	1	2241052	1386905	1296987	1572938	1528892	4383674	4127209	870831	904028
TRANS-CINNAMOYL-BETA-D-GLUCOSE	cinnamoyl-&beta;-D-glucoside	198948	1021434	244069	245860	563408	501330	1213157	1216104	199654	218539	1	1	245879	250467	1	1	1	221514	210744	1	1	1	73651	2272780	2240493	2135421	316028	2344651	2044339	969741	917782	411680	385549	178926	167409	1735503	1568462	2573618	2488611	536951	1257138	1174592	245969	233058	287629	267397	359334	356977
CPD-14461	esculin	181821	180177	198820	195998	207949	188619	1	1	1	1	1	1	1	1	1	1	1	188549	175888	1	1	1	1	375005	381651	394910	340250	273935	298413	279241	289100	1	1	1	1	1	1	1	1	1	94960	108281	1	1	1	1	240644	238891
CPDQT-436	4-methoxy-3-indolylmethylamine	2161444	1984373	1750017	3283970	2753849	2891984	2141373	1	719217	914206	871471	902917	939614	894973	798589	3091680	3394797	3040804	3313927	3016438	3176101	3558262	2129723	5483449	1457447	1895252	1563379	1220795	1021288	2020105	1794890	2278933	2047877	2577856	1489715	2481468	2231015	1469803	1667128	988542	3846269	698327	859083	1239470	2767849	479601	2239142	2290927
CPDQT-434	indol-3-ylmethylisothiocyanate-glutathione	1	1	154643	145574	103714	113662	1	1	1	1	1	1	1	1	1	1	1	1	1	1	1	1	1	295109	282257	216806	167888	90553	98255	372273	368802	1	1	1	1	1	1	1	1	1	123061	119780	1	1	313539	301929	1	203707
IODOACETAMIDE	iodoacetamide	678691	695533	564809	624425	669011	625989	374943	594683	1	1	75752	74987	1	1	1	428586	415589	468186	395377	488133	471539	365548	350852	381408	256146	2566823	1388162	1950151	1246593	1227927	808915	1	1	1	224822	1	1	184093	185164	317917	367213	351654	2095064	1739584	1881732	1192282	688555	592812
CPDQT-432	4-methoxy-3-indolylmethyl glucosinolate aglycone	2417328	1	2158637	1733475	2675617	2170502	2328755	2587000	2741881	2594578	2161531	2231556	2239439	2250302	2139264	2409812	2090271	2041098	2219683	2753149	1589815	2243194	1731034	128272	2188538	2574266	2070201	1539078	2071856	1979122	2100763	1610329	2662666	2120483	340512	2201231	2079450	481849	463309	1641926	2968843	2554138	1	1	1	1966193	2691228	2739515
CPD-6061	F-dUMP	222194	245080	239120	234625	237260	213614	188968	166584	420863	415247	375520	401765	344227	320267	307054	150649	154174	143860	142078	166340	175108	123253	148176	100017	103005	1	1	1	1	1	1	353298	358289	375659	377879	323972	325246	378613	397019	91426	96872	86284	1	1	1	1	231319	243200
CPDQT-433	4-methoxy-3-indolylmethylisothiocyanate	1	1	1114230	2605423	1	1	1	1293229	1	971194	2168933	569311	5108231	1	6554684	1	8985461	4094708	1	1	1164467	1202795	1	1	208807	1	378786	1	1	1	284743	1	1	1	1	1	1	1	1	1	1789309	1	1	1	1	1	1	580179
CPD-12217	phenylethylbenzoate	1	1	1	1	1	446197	458995	1	1	1	1	1	1	1	1	266135	184147	175369	133435	178247	274056	298592	291887	1	1	1	235784	1	1	1	1	1	1	1	1	1	1	1	1	347226	374892	330425	1	1	1	1	1	1
CHLOROACETOL-PHOSPHATE	chloroacetol-phosphate	573099	565612	634493	614094	433303	425332	575101	584764	547107	535969	494109	521898	434710	428297	554893	994931	952223	882122	889306	631728	582060	875775	886954	904483	914947	170183	100914	129531	83537	85984	272214	2942171	2925776	1238331	562366	1685810	1799749	523964	555608	1025974	1362983	1305281	139898	111692	148050	78745	1034704	1065654
CPD-12218	3-hydroxy-3-phenylpropanoate	1	397918	1	1	1	814176	96656	92935	89962	158907	165478	164701	452550	594886	323083	1	158543	424657	1	1	336295	1	103537	1108189	911407	652326	538439	379351	403080	1385043	881725	317370	119683	295048	266231	240046	256905	317835	280692	1175211	753892	894760	917858	915259	1	1	1603671	1517890
CPD-14474	(3<i>R</i>)-&beta;-phenylalanine	6728570	7249700	11530184	11350571	17378612	15872464	6557101	6628728	7400994	6181807	7133644	7130185	9920146	10001633	5669124	12509493	11850744	8368599	7580516	13213046	12231081	7372767	8195007	42216156	39323908	6112159	7187347	26503454	25827942	7121167	8945404	10980926	11811266	17264360	17008656	13687639	13024953	19616348	19869736	26575896	22131692	19430704	24268116	24936756	53162248	54979800	17270496	16754457
CPD-12225	&beta;-fenchocamphorone	953671	883032	706749	1	913178	904451	835481	845553	872401	909586	1	337668	961918	946186	268746	281474	1	313312	382032	250918	239566	296565	305529	803567	797457	1155324	1063685	1	1	1	655338	1191205	1288635	1322948	1221361	1244472	1264145	894033	890962	1067588	1366927	1361502	1	1	1	1	708814	704912
DIAMINONONANOATE	7,8-diaminopelargonate	360259	350672	423065	385588	439305	405488	426112	427046	1544350	1496296	1225562	1244110	1867275	1869948	1402875	734953	709772	670219	639601	918954	899351	782689	473031	802944	779764	597973	498079	472608	469548	392421	394230	1312382	847357	774738	704725	837826	1397214	734909	734156	450632	476740	784251	490994	497859	457771	448728	359860	365718
CPD-13346	butyl acetate	60009812	60613144	62104108	61172240	59407064	55932136	48858076	52976176	1418053	1356131	1081254	1	668963	912572	1138328	84937584	82677760	70065248	63787272	80178784	77333360	68147672	66397624	67910056	63385136	66808896	57045388	42202420	45660880	53596524	52931312	705632	679645	786742	233975	218541	740613	1206499	183688	89791072	80994272	81392984	55139852	57424088	1	1	90137456	92108072
6AS11AS-36A9-TRIHYDROXYPTEROCARPAN	(-)-glycinol	1	1	219673	225538	179348	166081	1	1	1	1	1	1	1	1	1	109681	1	131849	129521	261207	265157	281016	272454	224197	239320	305328	150546	1	1	126357	274890	1	1	1	1	1	1	1	1	1	154760	146304	242134	266827	1	1	233296	297358
CPD-14478	2&alpha;-hydroxytaxusin	3974022	3775377	3540462	1344921	3986983	754273	3616819	3567835	3742717	1592657	3119287	1	2953823	2913794	844415	910508	571410	1078417	1005100	1928210	2008595	1534591	1	3124555	1	1361744	3908939	1	1	2679353	235044	3016225	3171920	2980992	3616190	3057429	1	3040031	90883	1399484	1984363	2107973	805257	506381	1389386	1438908	4297772	4238443
CPD-14479	2&alpha;, 7&beta;-dihydroxytaxusin	22981364	17266412	23821228	22093500	26209856	21583468	30325302	10456444	94312336	93344376	55419704	68740032	54235168	54872436	88439872	47864344	49771072	53273984	49810368	49554616	54508076	31915842	30491556	27110868	31705752	9624400	21969920	12935134	11910176	20515106	24360300	48292800	1	65050912	69613280	52420080	52052724	64969656	67081716	50021348	45175204	47436472	40520508	60343544	49154800	21651060	24315488	36794720
HIS	L-histidine	1116974	1468029	1845932	277921	772473	249935	2135350	1573874	270205	7494129	6818949	292337	1770929	1520299	7070954	1489021	191900	367436	786547	1	895134	300373	1040571	479136	282841	1652075	264628	1092223	3540281	769536	912973	1885385	2124716	3782352	3847655	2988369	194891	2986092	2993710	427694	797977	647017	774316	1175112	259436	416467	1564344	142599
CPD-12207	(1E,6E)-1-(4-hydroxyphenyl)-7-phenylhepta-1,6-diene-3,5-dione	3194165	3321347	4118356	4155564	666237	641204	589443	601059	1	1	1	1	1	1	1	3155987	3148495	3542643	3439393	3604790	3460785	145780	158889	877009	845886	222971	3775370	3087631	3048870	2322097	2247420	1	1	1	1	1	1	1	1	2667235	5142265	5049662	3524618	3437185	3585217	3297931	832098	853623
CPD-11941	luteoforol	436591	1	712748	745997	441357	408101	1	261076	1	1	1	1	1	1	1	1028163	1011461	1100873	1050513	911911	881364	584502	1	1	1	1	1	337362	484298	1	1	1	1	1	1	1	1	1	1	1	1	1	890302	1	1	1	865601	888203
CPD-12205	(4E,6E)-1-(4-hydroxyphenyl)-7-phenylhepta-4,6-dien-3-one	1104833	1017049	357556	362473	133776	78772	566924	250141	1	1666894	1	626583	1844367	1781147	812626	174402	150101	221718	195365	1112704	1258719	173882	975447	915351	935372	1862374	240813	351365	1504397	1348531	1294349	1	1	775242	793409	1511606	1875486	1637508	1689582	1147323	1110019	317372	1	2182887	522589	511512	840723	1
10-DEACETYL-2-DEBENZOYLBACCATIN-III	10-deacetyl-2-debenzoylbaccatin III	636869	690113	654933	656131	700887	696886	512750	531209	609893	515129	1	1	627947	577915	1	334385	417739	406170	441305	553728	194080	513684	594362	1004660	2344559	1266180	515545	488003	428505	594188	569807	1	1	1	1	488739	452174	485654	536707	454066	611398	544293	1	1	391653	661308	544610	510801
CPD-13357	(2<i>R</i>)-2,3-dihydroxy-3-methylbutanoate	1	457937	1	947430	2887934	864694	1423823	610833	1	1	1	1	746245	1	851824	221392	1	3525300	1	1	1	287602	1	1	1468575	1	1	1	1	1	1	1	213043	1	3886177	2829532	2783323	4423599	3548314	1	1	3257675	6056368	1	1	167932	1	1
CPD-12214	triferuloyl spermidine	495639	519357	608474	549544	505658	464782	477534	476859	1	1	1	1	1	1	1	736166	644457	679475	610141	713012	646878	610637	554942	359043	330020	362130	299156	241552	225787	287548	279816	1	1	1	1	1	1	1	1	439221	472908	457166	392210	390671	540694	474138	561185	550555
CPD-14485	glycyrrhetaldehyde	1004784	1095007	200959	214008	566457	597800	659922	572601	1282034	1232515	249399	184580	1037503	1016952	163684	2040198	1948656	1804703	1645640	307559	218310	1889868	1856147	1658417	1563243	1087213	1030835	544076	531123	778844	551342	120328	1798112	232952	358126	1046326	1351751	1013716	1012357	950243	854636	1048208	1	1	217361	2065349	2148740	2075290
CPD-12215	coumaryl acetate	1	1	1	1	394653	444053	565672	1	1	1	1	1	1	1	1	335499	351367	1	1	1	1	314632	359208	1	1	1	1	1	1	1	1	1	1	400873	452886	374432	1	1	1	1	1	1	1	1	1	292550	1	645032
CPD-13354	salidroside	31259948	33439532	28695728	27138364	29226584	30924128	31804300	31838288	396943	30498202	23689842	27045348	29556756	652541	26650856	19912770	49902620	19230608	19852580	27862554	26431900	48456920	15364828	7433353	9922315	1266415	1347216	28313896	569314	6230725	7114709	28412552	29598176	28093840	27719712	27692524	29097334	28989822	27319288	6395779	1374763	1310354	622481	766113	2590114	10366570	26927344	42710860
CPD-14486	11-deoxoglycyrrhetinate	68695184	72544672	16360010	15980548	60881584	59328440	57253876	57013824	1	66501664	17980856	17531536	1	1	17395420	16513907	16213105	15615362	15429595	29074856	27955464	15338941	14797344	13939065	13186143	74293112	71654880	52361272	53316768	56320704	54315416	16352231	16797920	16380977	15901665	67512448	66049636	58903156	59598768	64046584	69333480	65033816	14637296	14846979	16050919	14537208	1	1
CPD-13353	(2S,3E)-2-amino-4-(2-aminoethoxy)but-3-enoate	134439	123855	135886	114913	160671	181837	1	1	411413	397587	314558	343218	241410	456947	141091	147152	189573	844823	828807	120673	138089	537983	544856	201574	246990	1447302	1227946	256476	169093	183959	1003398	432935	354349	1	265451	261150	215823	1	1	166137	181162	120135	307052	311308	328102	1183453	281769	276339
CPD-14488	&alpha;-D-glucuronate	1152868	2572127	1	1	1	1	1	1	1	1	1	1	1	5837805	1	1	4964243	1	1	5713242	1	1	4863537	1	1	1	1	1	1	1	1	1	5834317	1	1	1	1	1	1	1	1	1	1	1	1	1	1	1
CPD-4702	4&alpha;-carboxy-5&alpha;-cholesta-8,24-dien-3&beta;-ol	1	1	964603	1781947	1699119	778296	681335	1	1	1	1	1	1	1	1	2876150	275534	2134985	3986058	1	295382	2575344	2411062	581614	1207695	1	1508512	1	1	1	1177903	1	1	1	1	1	1	1	1	1	1	1	1	1	1	575974	15240278	13767307
CPD-7545	(<i>Z</i>)-1-(L-cystein-<i>S</i>-yl)-<i>N</i>-hydroxy-2-phenylethan-1-imine	1113621	1013345	251322	451892	1	1	1447693	1246503	1	4615877	4907408	4998016	1	1	1	649062	412631	822151	799843	286722	289220	1	1	1	1	1	1	1	1	1	248464	1	1	1	1	1	2577065	410938	412412	1109161	1108348	1098639	1	1	1	1	613079	638069
CPD-10201	homofuraneol	1015055	1012330	1779295	1741504	1375908	631870	706106	152030	422807	412178	155799	302176	355065	367935	297308	1832089	1875157	1751262	1716601	1336020	1290887	1396263	1338942	3387491	1	1341300	947421	744360	733688	1	1279918	444842	459503	577334	311760	571348	555721	787852	778306	1866464	1298597	1257825	1210518	1214000	1	1	1820730	1830835
CPD-7547	(<i>E</i>)-1-(L-cystein-<i>S</i>-yl)-<i>N</i>-hydroxy-2-(1<i>H</i>-indol-3-yl)ethan-1-imine	1021533	1021434	118662	245860	703070	635917	1206042	1216359	2027586	1659409	1	1	1988830	1872918	1	1	1	221514	210744	1	1	1	1	1624017	1589862	1378237	187308	1323228	1443318	973764	2102589	153584	403960	1	1	202221	218321	197098	168168	946497	1256324	1172951	245969	335672	287629	267397	179280	192930
CPD-10206	(2E)-2-ethylidene-4-hydroxy-5-methyl-3(2H)-furanone	1345598	3503373	1718261	343095	5136630	4034915	206662	1373995	139963	152043	1	221978	396197	140613	7939638	2941953	3059182	379583	2660694	760128	771505	837685	841191	1126307	3368426	1503728	958212	389143	407386	2153681	1905224	178362	1821050	2190370	1070090	222344	230225	929591	138019	4205102	660587	623706	1007325	828147	3335405	2491405	680513	2310270
CPD-8991	3,5-dihydroxybiphenyl	1183993	644269	24203216	20775164	6881028	218887	24498276	17034324	4697496	95298	6595027	1	1	4366942	6865736	88855	15234478	93668	102919	14463503	71922	88657	103384	1	19096908	300041	166283	124358	106528	1902350	3777522	1	309669	724328	269983	1064463	510012	458723	514643	12349657	1	11343588	220133	174388	185404	208270	77382	16927384
CPD-10205	4-hydroxy-5-methyl-2-methylene-3(2H)-furanone	1510007	3113410	12464788	7025605	11288648	10684912	12396325	12467074	12244997	14568032	13759452	8337629	13496383	14194147	14642716	10915213	11017766	11263896	11488667	10574403	10796815	4413696	5872444	8768005	9565226	7492431	6446091	5262236	5976079	6673151	7104312	12718715	2384783	16052035	17598904	1	6697773	2523284	4019826	9376745	8372445	3937003	6158370	5545847	5800581	5986923	12743410	10868282
PHE	L-phenylalanine	6728570	7249700	11530184	11350571	17378612	15872464	6557101	6628728	7400994	6181807	7133644	7130185	9920146	10001633	5669124	12509493	11850744	8368599	7580516	13213046	12231081	7372767	8195007	42216156	39323908	1	1	26503454	25827942	1	1	10980926	11811266	17264360	17008656	13687639	13024953	19616348	19869736	26575896	22131692	19430704	24268116	24936756	53162248	54979800	17270496	16754457
CPD-10209	2-butyl-4-hydroxy-5-methyl-3(2H)-furanone	3823251	3818812	1732633	1760034	2954075	2755813	1815386	1642544	4342983	4503431	130622	145337	676775	1254738	3313566	439734	1013096	293202	167932	1725265	119618	216224	99227	1735323	1600290	2148021	1966967	1	1837414	1752217	1781610	4327653	4439912	3333504	1	4807420	5343737	1827148	262605	2986067	2842360	2805373	143134	525454	565877	1	1854099	1682094
CPD-10207	(2E)-4-hydroxy-5-methyl-2-propylidene-3(2H)-furanone	983906	439439	1646449	1296414	463381	446136	1344326	1338056	1	1	1	7451025	1	1	7805488	3218258	3124391	4234985	3901021	1051100	1134986	3403484	4110945	641208	559662	1	1	1	712353	1	1	2665749	1	1	1	286907	303163	1	1	1	865723	847842	1	1	1	1	1348704	1087023
CPD-13368	<i>all-trans</i>-10'-apo-&beta;-carotenal	1729132	1701808	1	1	1	1	1	1423431	7853452	6431115	8290740	6726087	1	1	1	3186129	3104980	1	1	1	5568393	1	1	6491450	7574543	3736967	1	2415547	2906436	6956859	7514015	1	5429766	1	1	1	7776055	8840453	8723459	9764532	7084557	7370342	4878494	4722135	7686213	8903427	1	1
CPD-14498	oleanolic aldehyde	267168	470361	2559828	2623281	413376	394719	404770	399938	629942	461703	1663517	2319700	390738	386488	892657	2179481	2063151	1974077	1858833	3378201	2867253	1740031	1624245	991377	296598	257222	340078	396961	10822442	308082	374193	770568	901076	1191978	1640290	395999	353734	369075	388733	396457	447220	306150	1456747	1602677	597835	1342130	2063156	1930308
CPD-12202	1-phenyl-7-(3,4-dihydroxyphenyl)-hepta-1,3-dien-5-one	303405	325231	705466	717148	1	574387	275167	712546	291163	258258	1	1132596	198100	662557	765241	578096	597297	647603	677240	1	1	1186233	601006	1	276512	393237	325068	214822	210585	450567	1	147830	1	1	1	581570	1	614261	829469	445268	459138	421089	291884	252170	283999	211757	745116	744620
CPD-14499	erythrodiol	8171970	8592411	1207138	1216591	6781262	5977585	5162699	5779753	10121177	10398606	1505562	1505337	9288105	11629581	1610270	998959	952779	1146058	1022903	1276641	1213615	1525325	1386779	639284	571649	7513338	8552772	6082184	5050860	8046632	8226660	1416928	1426074	1420335	1300472	9174582	11319893	9451146	8528378	8870387	7869938	8224314	664784	699087	1112284	1031996	984573	819179
CPD-14496	ursolate	68695184	72544672	16360010	15980548	60881584	59328440	57253876	57013824	1	66501664	17980856	17531536	1	1	17395420	16513907	16213105	15615362	15429595	29074856	27955464	15338941	14797344	13939065	13186143	74293112	71654880	52361272	53316768	56320704	54315416	16352231	16797920	16380977	15901665	67512448	66049636	58903156	59598768	64046584	69333480	65033816	14637296	14846979	16050919	14537208	1	1
CPD-12203	lachnanthocarpone	207336	375822	999073	666867	933994	164813	1026001	1064878	257630	258012	284105	291093	1	1	1	2411864	1336778	2563045	2452469	1811860	234429	3441446	3458650	1396432	1335773	366762	3071456	1427853	1594295	1846632	1946139	269469	273582	212742	1	227608	229015	173881	182033	675159	907620	966025	2190415	1065483	965397	1174916	326896	1649372
CPD-12204	4-[(4E,6E)-3-oxo-7-phenylhepta-4,6-dien-1-yl]cyclohexa-3,5-diene-1,2-dione	3194165	3321347	4118356	4155564	1	1	1	1	1	1	1	1	1	1	1	3155987	3148495	3542643	3439393	3604790	3460785	1	1	1	1	1	3775370	3087631	3048870	2322097	2247420	1	1	1	1	1	1	1	1	2667235	5142265	5049662	3524618	3437185	3585217	3297931	1	1
CPD-8999	5-(methylsulfanyl)-2,3-dioxopentyl 1-phosphate	9531912	10196394	8581263	9149336	9959787	9036970	6341754	8253965	3407073	3363006	3014071	3016882	3222162	3123515	2819192	6453751	6171867	6979681	6181009	7237469	6858964	5874100	5525347	5706989	4467181	13471209	11845572	9979513	10469499	9826487	9327182	1150796	1208446	1522235	1368905	1424636	1446834	1331740	1406334	4818110	5648895	5319268	8531685	8905011	7396248	8354750	9896187	8583805
CPD-14494	uvaol	8171970	8592411	1207138	1216591	6781262	5977585	5162699	5779753	10121177	10398606	1505562	1505337	9288105	11629581	1610270	998959	952779	1146058	1022903	1276641	1213615	1525325	1386779	639284	571649	7513338	8552772	6082184	5050860	8046632	8226660	1416928	1426074	1420335	1300472	9174582	11319893	9451146	8528378	8870387	7869938	8224314	664784	699087	1112284	1031996	984573	819179
CPD-14493	betulinate	54828360	55728596	13491295	12590338	48386804	47188720	48076380	46995284	53517936	53551200	14376531	14303167	49387608	1	13436591	12762883	12660318	12119815	11957268	22825308	21982632	12440738	12152298	10946938	10884352	57271648	56150628	42094436	42624700	47088636	44528368	13491022	13682424	12815188	13154364	54591424	53971160	46217492	46264960	50829352	54932680	52993540	11838207	11705209	13054491	12968397	1	1
CPD-7535	9,15,9'-tri-<i>cis</i>-&zeta;-carotene	1	1	1	1	1	1	477819	1	701601	708033	1	1	639095	620607	545487	1	1	295141	278021	1	1	1	1	1	1	1	1	1	1	1	1	1452850	1553611	1007453	983458	1	459112	925424	798114	1	1	1	1	1	1	1	323396	321494
CPDQT-463	1-hydroxy-3-indolylmethyl glucosinolate	192174	213611	382864	373776	578109	539955	221770	276977	100028	143342	181799	185193	185182	191235	297299	243798	237892	293374	254109	807595	742198	1	1	352411	1180628	991037	738772	417926	392450	1951753	1876746	1	1	1	1	1	1	1	1	251110	627141	582769	452079	405836	1185982	433783	441315	481766
CPD-14491	betulin	8171970	8592411	1207138	1216591	6781262	5977585	5162699	5779753	10121177	10398606	1505562	1505337	9288105	11629581	1610270	998959	952779	1146058	1022903	1276641	1213615	1525325	1386779	639284	571649	7513338	8552772	6082184	5050860	8046632	8226660	1416928	1426074	1420335	1300472	9174582	11319893	9451146	8528378	8870387	7869938	8224314	664784	699087	1112284	1031996	984573	819179
CPDQT-462	5-hydroxy-8-methoxypsoralen	126972	1201454	1257955	1474045	1146438	1118184	1419688	875008	108565	152800	379090	1013213	351073	1	1140993	2288446	2148416	1054138	1901834	948912	862644	2445033	2625885	1036548	637508	2510395	2297365	663623	2638196	2836532	3202901	1320726	256077	1756351	1	1815874	1834680	859226	1094444	2095962	1548798	1937445	1716639	1993070	1527097	2629184	1381974	1441630
CPDQT-461	8-methoxypsoralen	2755480	2070274	3206961	3106205	2910240	3000164	2912547	2806951	410673	386181	427275	502209	962545	930716	1320232	2657202	2854412	2664681	2869310	2615853	2561994	2419910	2674706	3113155	3319954	557636	409079	1	1	217010	333449	964978	904223	196861	572338	1106816	1014314	752072	746283	1888966	702660	2123169	1	302095	1	491048	2227306	2929661
CPD-11924	wortmanin	1	1	672857	708232	501260	1	1	462302	1	1	217835	202246	1	1	1	1271372	1277315	1255941	1186276	1109636	1020568	857425	848234	656997	606622	1226297	988980	387456	384763	1437946	1392710	1	1	1	1	1	1	1	1	2241052	1386905	1296987	1572938	1528892	4383674	4127209	870831	904028
CPD-8290	1-18:0-2-18:2-phosphatidylethanolamine	13565267	13568029	9538692	9564863	12408376	12087214	12784951	12487373	13997724	14005085	1802057	1695945	12496649	12385041	1024472	5268447	7467986	7763766	5714221	9108436	8217912	4886735	4807116	2667862	2721327	15950878	15609420	11150920	10903014	11377328	11203948	1707881	1161135	1930178	2193021	13543163	14036301	11476542	11059056	2076146	14729313	14090383	8057419	8033989	8761557	6042342	13640237	13748521
CPD-7561	artemisinin	1	695303	328089	800589	822052	433750	759726	837117	1604967	1563427	1032260	1039265	1267583	1256422	1065145	963332	1	1199881	1130293	713541	925761	817688	810318	748660	829042	1453623	611146	1	1	1014368	1033540	277132	1	621620	309823	1785980	882976	1602696	1554862	3140402	1039192	1461715	974876	427247	1499941	1925270	348485	357885
CPD-7560	dihydroartemisinic acid hydroperoxide	193618	1762533	253918	1872139	1678081	208112	173371	488442	1016970	967309	1	1	551968	588914	517505	888412	383274	154273	1046233	738015	763376	661883	615403	101489	574528	742558	592150	823841	1086978	374308	401695	548853	138151	426033	426228	1	1857706	755630	748963	134578	3205398	707783	1	1	307761	290973	162924	2125128
CPD-10214	mesifurane (enol form)	1015055	1012330	1779295	1741504	1375908	1	706106	1	1	1	1	1	1	1	1	1832089	1875157	1751262	1716601	1336020	1290887	1396263	1338942	3387491	1	1	1	1	1	1	1	1	1	1	1	1	1	1	1	1866464	1298597	1257825	1	1	1	1	1820730	1830835
CPD-10216	furaneol glucopyranoside	266519	1	1	1	335100	476600	467607	473714	1	1	1	1	1	1	1	433914	410648	330502	283487	467203	438151	308636	282599	870822	840394	493218	489491	1	203576	675097	898188	1	1	1	1	1	1	1	1	504247	740439	713280	130711	426959	554137	579604	406531	410477
CPD-6862	triacetate lactone	148973	430055	107392	110391	382963	117824	1	69978	735807	726828	631043	761169	553861	556177	641512	1	1	1	133962	94438	86781	1	1	1	1	212879	99918	1	1	138044	131637	644635	682126	856526	1013456	1239289	1122815	857881	4680560	1	317578	1	91138	1	111748	1	85526	375341
CPD-4721	solavetivone	4344755	4437225	562661	4701238	4683515	4459294	1133900	3986164	7506958	8535559	7727040	7879015	9087384	9082938	6750277	6398766	6574955	5445107	5607907	6741874	6799582	7621581	7872254	631920	5138939	7957886	1491750	4511158	4310837	919496	4727927	846953	4517838	5611711	5841782	5221101	5192067	5019855	5060879	6480098	6398842	6308430	6116686	5929826	6363740	1524741	5089745	5837931
5-HYDROXY-CONIFERALDEHYDE	5-hydroxy-coniferaldehyde	1	1	1	1	1	1	1	1	1	1	1	1	1	1	1	1	1	1	1	1	1	1	1	194173	1	1	1485186	1	1	1	1	1	1	1	1	1	1	1	1	1	1	201224	1	1	1	1	1	1
CPD-19818	(+)-7-<i>epi</i>-12-hydroxyjasmonoyl-L-phenylalanine	1	1	2366193	1	1	1810480	1	1309055	1	1	1	1	1	1	1	2656791	1	1	1	2350800	2157603	2176855	1	4018499	3913970	3139499	2727493	1	1	1	1	1	1	1	1	1	1	1	1	1	1	1	1	1	1	1	2842218	2771541
THIAMINE	thiamine	251965	267460	733146	736803	845551	788770	1708569	1723910	431399	404197	315146	306471	238668	153642	107261	828978	967449	1143439	784743	621388	534120	641232	559824	919333	904353	2417326	2264337	379448	301818	1331211	1430933	1	1	1	1	182093	1	347341	314773	617693	528591	1	299611	308812	377907	1094581	621701	177676
CPD-19811	(+)-7-<i>epi</i>-12-oxojasmonoyl-L-isoleucine	3107536	301340	546028	557151	465761	426341	536652	531702	1416514	1600200	1498403	1568056	2263922	2229262	1416876	961365	881570	324600	474782	1063491	591395	733715	707184	2605982	1005139	1440152	1261862	2756530	2534908	2349648	1218503	1609487	1609188	2229531	2905636	1	1783809	2400460	2172753	725843	243459	2905641	1717927	1489349	2254398	1859777	3369141	3226862
CPD-19812	(+)-7-<i>epi</i>-12-hydroxy-12-oxojasmonoyl-L-isoleucine	9024201	1	21477116	21244046	11009279	1	1	260888	1	1	1	1	1	1	1	8456010	8128853	9182784	1	12689195	11870457	3656362	8336055	24895444	24511360	16900390	14500233	1	1	10259136	9901865	1	1	4781362	1	1	1	4686491	1	3792191	6632998	6431702	14785340	3023362	8649305	3504815	1	715037
HMP	4-amino-2-methyl-5-pyrimidinemethanol	64238052	65213992	66573904	65675656	63963360	59773024	52141396	57197524	1289167	1198866	870000	871263	1	1	598242	91273328	89031328	75143864	68949440	85942944	83122728	73442112	71758680	73502872	68157784	70754152	60516384	44875280	48236700	57269444	56072472	648092	223959	377235	244784	218541	1	1	183688	97026928	87108360	86955464	58144008	60617688	90145360	108777176	96831144	99839584
2-AMINO-4-CARBOXYPYRIMIDINE	2-amino-4-carboxypyrimidine	68339888	69547096	67209688	66203352	78495672	75191552	72588592	75291984	562987	1	5228930	5285171	506746	7472094	6735022	93440560	91736728	93455008	90682048	102653136	99607608	105026360	105603152	113097968	110035872	127140792	102473568	105633544	101272624	90068400	88425984	2144843	2120750	1435086	1	1321579	629621	1	1591237	103188728	108825904	104816992	115189160	113275376	100123696	97160096	89680480	90747680
CPD-7557	artemisinic aldehyde	4344755	4437225	562661	4701238	4683515	4459294	1133900	3986164	7506958	8535559	7727040	7879015	9087384	9082938	6750277	6398766	6574955	5445107	5607907	6741874	6799582	7621581	7872254	631920	5138939	7957886	1491750	4511158	4310837	919496	4727927	846953	4517838	5611711	5841782	5221101	5192067	5019855	5060879	6480098	6398842	6308430	6116686	5929826	6363740	1524741	5089745	5837931
CPD-7558	(11<i>R</i>)-dihydroartemisinic aldehyde	1	1107489	659388	657099	1123021	1	999583	908744	1489173	1721916	1799319	1869167	2162436	2097474	1817102	3075482	3400580	2387652	2734688	2644298	2779646	3283756	3508235	723342	750933	865347	755042	90145	1	951716	1012879	681697	534178	232053	287483	266275	245992	1	521664	2947478	2428495	2619338	830555	1	786232	712156	469341	444717
CPD-8289	1-18:0-2-18:1-phosphatidylethanolamine	972896	16496124	6602181	5660842	13829317	11984651	4523727	14184520	5314268	5274309	2712218	2599481	4670572	4637384	255168	1464138	1423152	840983	796234	1285779	1225403	446301	553668	1024868	1	5470208	1079146	12967407	3857670	14578187	3749226	3173307	1262725	3066853	2959673	5121804	5341691	4383080	4191235	15609766	1973896	4688015	1255415	1408326	1533686	720012	5309781	1337015
CPD-7556	artemisinic alcohol	1	1107489	659388	657099	1123021	1	999583	908744	1489173	1721916	1799319	1869167	2162436	2097474	1817102	3075482	3400580	2387652	2734688	2644298	2779646	3283756	3508235	723342	750933	865347	755042	90145	1	951716	1012879	681697	534178	232053	287483	266275	245992	1	521664	2947478	2428495	2619338	830555	1	786232	712156	469341	444717
CPD-11940	apiforol	1	1	1	1	1	1	1	1	1	1	1	1	1	1	1	1	267295	1	1	1	1	253958	1	1	355654	1	1	1	1	1	1	1	1	1	1	1	1	1	1	270120	1	1	1	1	1	1	602240	619064
CPD-12266	serinol phosphate	220819	285396	1778130	427399	1	216588	178918	932350	436545	266199	808574	711196	1	378197	828967	802190	911730	802013	1254085	824966	889954	1	1	902154	673257	157547	1	1	1	1	158232	1291423	1333188	312243	1	436259	524243	1	1	363749	285005	306865	1	1	1	1	326566	159061
CPD-17592	(-)-thujaplicatin	552579	591325	599868	576719	471760	712208	652560	643370	4824297	4636865	8725807	7745891	331381	329305	566364	409755	285496	352719	335264	400902	365741	209828	209443	1217104	1181439	876549	1254267	804501	797779	825576	742822	1	1	1	1	1	1	1	1	428798	562625	536920	534250	534485	1496406	494290	898686	893769
CPD-17593	5-<i>O</i>-methylthujaplicatin	739678	829699	523508	507183	1524925	1478088	1317585	1339982	1	1	1	1	1	1	1	206755	1782913	1579686	664396	1241973	1146923	1436495	1388500	2129059	2760954	2191296	1643928	1819333	1803953	2017694	1986078	1	1	1	1	1	1	1	1	1	1462036	571570	1330327	1816000	4688971	1302499	1280041	1328744
CPD-17594	<i>O</i>4,<i>O</i>5--dimethylthujaplicatin	4433762	198256	247532	237142	1	1	487802	514269	806726	726607	1348221	1289247	785229	779418	1	5033960	4927553	6587275	6272826	5360108	4996717	4015540	3911129	5877896	5745109	3146417	1	2955798	2823931	2971817	2871169	333316	243846	411726	431876	119145	249086	105982	545013	3636374	4272908	4147442	3836709	3772238	4602802	4482946	4152926	4137124
CPD-17598	hinokinin	188734	294284	167768	192434	364408	370425	220249	216455	1	1	1	1	1	1	1	259683	238016	226649	209148	308791	290935	1	201451	438813	369594	404705	356710	229477	187967	287580	284379	1	1	1	171100	1	1	1	99707	1489397	259370	1	227944	219071	813326	978763	471073	472462
CPD-17599	(-)-bursehernin	529940	524226	887800	895144	884660	302714	416963	452621	1	1	1	1	1	1	1	1470755	1503721	1242320	1146006	432378	410580	1500840	1446366	1831598	1812635	654460	395040	503120	451172	996815	312850	1	1	1	1	1	1	1	1	203260	1024319	481565	1743766	2019011	243690	189334	598038	699300
CPD-6882	1,3,5-trihydroxyxanthone	1062777	90276	103484	108432	1046614	1077488	100267	94129	685057	366648	213798	283402	1165337	1	170923	1082901	172780	1038543	1161050	107290	130829	222185	191206	1017125	1329647	1	1	1	1	1	1	3216724	775356	735440	1	800253	838541	403599	478800	224412	940151	235621	1	1	1	1	98615	123701
CPD-4743	lubimin	4344755	5477553	562661	4701238	4687711	5348759	1133900	3986164	6322082	7416398	6661044	6738819	7536409	7527557	5602203	6399250	6574955	5445107	5607907	6745599	6799582	7621581	7872254	5403036	5369956	9353496	1491750	4511158	4310837	919496	4759833	650580	3907258	5660738	6080389	5882474	5879680	5137893	5637684	6480098	6398842	6308430	6202752	6020432	1	1524741	5785303	5149031
CPD-4744	3-hydroxylubimin	626227	656286	662130	693218	1	1	1	1	317387	283890	298468	304250	613855	622171	1	1047681	1071516	1120769	1110997	831457	837743	792024	828109	436828	414854	530208	491154	583177	561684	498386	294843	1	1	538923	322175	505825	615544	647753	653684	117328	869721	850215	480445	354122	480156	589387	1	452546
CPD-4745	rishitin	651340	660324	680014	644097	704975	685877	534309	538045	502342	433452	487987	495569	555814	547287	510331	707327	609384	404251	1070706	762584	770698	555167	528264	595677	599591	858394	833816	775091	765100	869956	570314	396320	424314	449825	433276	232610	443479	729060	288616	859358	1142454	385409	827935	764826	428461	752520	992438	635938
3OH-4P-OH-ALPHA-KETOBUTYRATE	(3R)-3-hydroxy-2-oxo-4 phosphooxybutanoate	137417	130367	188006	171895	147393	156140	178216	146386	1	1	1	1	1	1	1	98162	125792	126348	147983	110738	121665	111257	116308	132620	140876	176523	147977	135421	134688	116093	141812	1	1	1	1	1	1	1	1	1	88677	1	118994	122286	1	1	183874	151123
13-HYDROXYLUPININE	13-hydroxylupanine	1015636	797774	950534	936373	743199	926110	895133	785582	884051	971549	1029534	998063	823863	1228810	1	1	1	1076947	640394	961159	862994	1	767090	1	701101	752625	867454	906246	927749	1	1	1090728	1206899	993251	1023002	919531	926737	1000309	936125	1	1	854997	1272971	1	1	1	1127115	1050743
CPD-4746	3-hydroxy-15-dihydrolubimin	965203	996046	389050	471301	928508	737942	602688	638085	479014	522252	1	1	490237	553231	220398	1223937	906654	193395	253995	1086232	992960	182575	141550	854091	817789	1002294	1009408	1433189	1486877	772856	560791	835149	912384	1444130	1750225	1399168	1333818	1492669	1336167	319922	299771	293126	1248863	1018256	820688	628073	403893	480093
SALICYLALDEHYDE	salicylaldehyde	1034493	903313	855970	839166	918732	1025847	908988	1061141	158691	170487	340967	339215	324392	240811	338264	601630	588935	641132	712120	520919	696832	602981	532439	1053328	922479	865430	621158	581916	290255	920794	989779	94649	109865	272729	161849	203386	214998	255730	226122	485585	546442	602819	497830	413509	524559	634737	751822	806961
CPD-9800	2,4-dihydroxycinnamate	4085476	4223485	1928885	1828379	6202203	4961519	2208578	2344277	1	1	224704	204264	1	1	1	1	1	1228588	1	2789197	2691926	1346772	1260428	5015630	3911817	2181981	1	736817	453703	1706554	3878240	1	1	1	1	1	1	1	1	3772643	696912	1424000	762713	734906	1	4405409	1	1
CPD-6886	1,3,5,6-tetrahydroxyxanthone	9727780	1632551	8937825	9306138	10123388	9233056	6474303	8398276	187302	166840	147803	146666	116925	115299	141508	6289459	5761180	6798986	6025023	7178718	6805325	5403798	5211038	5664156	4527788	1763180	11926829	9963001	1366523	9981254	1406340	354152	385026	364975	404969	407573	404184	462076	455773	4634830	5586714	5198719	8530937	562936	1	8394509	10053599	10578759
CPD-10244	(4Z,7Z,10Z,13Z,16Z,19Z)-docosahexaenoate	3734271	3754416	5164720	5207713	6261006	6066885	5487497	5451699	1	1	1	191695	139438	143433	418530	9613889	9215575	10038790	9934293	9176726	8644781	7741466	6620450	4679724	6845142	7533644	6818396	5788309	6427635	6696518	6778452	894901	922819	899689	403577	972477	989426	324791	1	8286554	7860373	7815011	7483329	7425205	7659494	7901987	6474849	7065267
CPD-4748	3-aminobutanoate	2621550	431271	6780464	6471846	191344	3397978	4022932	728088	3907889	531648	591564	2496345	1	2052379	506552	2124515	377965	252705	6337624	1057452	813936	312202	1689154	3708075	5891407	970080	476085	396020	354274	388066	608284	5945389	567814	1	133814	326299	1	1	1	1588793	1885486	1813790	181173	311391	1	479779	3273817	2958861
CPD-6884	1,3,6,7-tetrahydroxyxanthone	9727780	1632551	8937825	9306138	10123388	9233056	6474303	8398276	187302	166840	147803	146666	116925	115299	141508	6289459	5761180	6798986	6025023	7178718	6805325	5403798	5211038	5664156	4527788	1763180	11926829	9963001	1366523	9981254	1406340	354152	385026	364975	404969	407573	404184	462076	455773	4634830	5586714	5198719	8530937	562936	1	8394509	10053599	10578759
CPD-6885	1,3,5,8-tetrahydroxyxanthone	9727780	1632551	8937825	9306138	10123388	9233056	6474303	8398276	187302	166840	147803	146666	116925	115299	141508	6289459	5761180	6798986	6025023	7178718	6805325	5403798	5211038	5664156	4527788	1763180	11926829	9963001	1366523	9981254	1406340	354152	385026	364975	404969	407573	404184	462076	455773	4634830	5586714	5198719	8530937	562936	1	8394509	10053599	10578759
METHYLENE-THF	5,10-methylenetetrahydropteroyl mono-L-glutamate	1	1	268857	1	1	217843	1	1	876783	847489	780032	755672	664491	629461	644446	178217	236823	1279604	1275768	168870	790952	1549071	1502161	848558	865058	659724	229102	1	1	847217	836772	1	1	232459	1018636	667741	366992	799226	262198	709877	223956	243477	523855	508511	479965	353323	1	272677
CPD-9807	2-hydroxyferulate	1991322	1867979	2024526	1920868	1927076	2038218	2432759	987280	1125078	262972	333552	319120	571309	1803483	349213	761426	727179	703159	1	686164	1427588	782072	764034	1890383	2024635	1394004	1259481	388429	370267	1558255	1780589	2160430	251498	243249	1990659	386508	370600	1926127	1681764	759849	623270	1638295	261959	263970	234483	453450	1283649	1569450
DOCOSANOATE	behenate	1	1	1	1	1	1	1	1	358225	338317	375980	377360	390630	386367	367287	1	1	1	1	1	1	1	1	1	1	218724	213346	1	1	1	1	1	139887	491568	506537	187333	1	170466	179276	1	1	1	1	1	1	1	1	1
2-FUROATE	2-furoate	772774	720473	753750	755753	598177	589430	291050	316136	117302	109548	160381	153570	85610	1	92100	310112	294811	298049	311983	361463	344104	307078	279176	316313	275786	269355	341222	138126	305638	328537	234946	1	1	1	1	91006	93039	1	1	266502	264172	256194	171864	211667	146066	228948	621583	651890
CPD-6041	methotrexate	1	329108	574252	715580	423383	429244	1	127133	1	976253	1275864	1257788	646134	657416	1339538	322011	519843	737085	711879	555663	784610	512334	1	424320	471422	472159	547962	506206	1	311892	394620	998985	1482111	998145	1805209	1048016	1047517	375158	599627	284844	456964	688012	337810	334054	454130	606159	841701	831161
S-STYLOPINE	(<i>S</i>)-stylopine	1	575573	1012197	975224	1	152324	320408	1	583002	557058	513604	524551	518991	510492	609960	1	1	127269	122340	1	416080	1	1	284339	281523	154350	119296	199805	183036	205085	196064	725368	735485	777919	792429	633575	624331	757360	767040	323830	189405	169312	201982	200224	355932	353823	1	1
CPD-4754	(-)-9&beta;-pimara-7,15-diene	1	243629	165293	1263530	790171	943276	375844	191701	1	11300058	12941392	11664723	1	1	9670039	232628	5391127	5808598	6182607	5286841	5792086	4206557	3261432	599343	597379	1	692806	1	1	301850	315273	7028136	7207544	5818976	1	3969085	966057	675786	1	1068330	584770	1360503	142428	1099254	609222	683499	704509	1777441
CPD-10257	5-pentadecatrienyl resorcinol-3-methyl ether	491736	1	1	1	1	1	1	1	1775442	1	863916	817469	1	1	539113	1	1	1769187	1	1	1	1	1	2366961	1	1	1	929524	966810	1	1	1	1	1	1	1	1	1	1	1	1	1927007	1110323	1	1	1	1	1
CPD-10256	5-pentadecatrienyl resorcinol	1480739	1537117	518615	1	1179623	1	763518	1055325	1	1	1	1	1037769	1	1	1	726043	730195	835181	1	1	1	1	716470	496026	887869	826561	887262	828393	884572	904550	1	1	1	1	1	1	1	1	1	923094	1	780511	750254	1	1	1	1
CPD-10254	(9Z,12Z)-hexadeca-9,12-dienoyl-CoA	1	1	1	1	1	1	265905	247512	1	1	1	1	1	1	1	510913	501652	1	1	1	1	941091	1006268	1	1	1	1	1	1	1	1	231155	187816	511075	468361	192157	118725	92639	101487	1	1	1	426812	426522	467846	467559	653477	626366
CPD0-954	1,4-naphthoquinone	971579	721567	787763	630317	919622	1025545	362310	756484	273791	448824	142759	264358	314167	283065	225302	825336	708168	733985	764930	862281	900352	712921	697067	825612	1	1916455	1559125	1417095	1444943	1386672	1330047	204819	111662	1	267547	1	1	258591	264655	337861	700717	663918	1	1165856	955788	1026470	934687	852711
CPD-4750	(+)-copalyl diphosphate	163195	575577	414341	744015	416582	380773	321597	608205	1057203	534403	1	1	573268	647390	566413	301968	1156219	1058332	186906	302517	1368282	965600	951242	1	1324421	1	1	682722	652325	1730188	3012694	1	1	323075	354719	1	1	1	1	6203012	3279046	3226776	3152987	3080229	1912536	1725031	762129	410783
CPD2GG-5240	medicagenic acid	257733	270535	1521970	1636659	1293396	1385968	1305218	1241448	126333	1	1914673	1803374	209387	1493039	1330770	150339	948799	944736	720013	1129803	1415718	839082	877784	505891	472940	328136	221490	1233103	1254362	1287763	1	235883	1394274	246156	1832380	225637	115805	1554685	277400	211799	1962439	388890	973719	972339	286252	294795	1186635	979804
1-PALMITOYLGLYCEROL-3-PHOSPHATE	1-palmitoyl-<i>sn</i>-glycerol 3-phosphate	229473	1	245252	248746	393583	1	328274	1	1	1	1	1	1	1	910733	943285	839975	451383	306898	307570	202603	1	398516	240189	1479840	1	1	212003	1	1471718	311949	1	1	1	580587	1	1	1	1	381990	1488816	1	214339	189149	2118530	1962174	379954	365029
2-ALPHA-HYDROXYETHYL-THPP	2-(&alpha;-hydroxyethyl)thiamine diphosphate	1	1	1	1	1	1	1	1	1	1	1	1	1	1	1	1	1	1	1	1	1	1	1	153731	139122	1	1	1	1	213028	230588	1	1	1	1	1	1	1	1	1	120263	1	1	1	253240	189773	1	1
CPD-697	brassinolide	2186825	1	1	1	1359475	1	1	1	2896597	150775	1441846	1	1	1	1	1	1	1	1	1	1	1	1	1	1	1	2080155	1	1	1	1	1	1	1	1	1	1	1	1	1	1	1	1	1	1	1	3624665	3052563
CPD-698	campest-4-en-3-one	2741123	3470485	292778	272347	1753898	1929197	1552311	252051	3367510	3476938	399316	357165	3140577	3090905	392802	1	1	1	1	1	259506	417310	402585	1	1	2383088	2895808	2266045	2255989	2968998	2909479	1	355844	432198	305912	3121507	306854	3073871	2836792	3045330	2228502	2897310	1	1	209342	196699	387634	341959
CPD-695	gibberellin A<sub>53</sub>	1	121331	829562	1106598	783667	729573	1	1	1	1	1	1	1	1	1	1	1	2944493	3088036	1	1918363	1	1	3047505	3417035	1	1	1	2950273	3863816	4670596	1	1	1	1	1	1	1	1	5062130	6536940	7169286	5990680	5921484	6575179	11095521	1	1
CPD-696	24-methylenecycloartanol	14168822	14357742	1244332	1	3982933	3839510	4136948	4080673	4475896	13096832	903778	942443	12415460	12270904	792445	1270363	1229180	1	1	2121998	1973709	1	1	1	1	12289010	11897131	11073906	3659585	11431379	11332780	787527	836723	782535	791092	12799875	13420407	11307121	14699922	12043527	4109805	11191007	1	1	1217435	1155450	1551000	1529830
CPD-693	2-<i>cis</i>-abscisate	1	1	1	1	19508566	17447128	1	1395321	1786213	1725777	1742865	1708359	979023	971555	883749	1	1646982	1	1512805	2389224	1	1744274	1	23640940	22627016	39702352	36794432	28083280	30089288	25810156	25183360	740859	765045	978568	769152	865553	880438	8549007	8449274	19816648	24913732	23605668	8486014	9223537	13389342	15062903	32925232	33621984
ETHIONINE	L-ethionine	567913	107638	11369075	1	1279348	9951913	577039	1	1850770	2096527	2489176	2457512	2737169	2676164	1	1105934	1001602	809826	1	818793	1255077	1	819718	7238722	1	1	755981	449564	635629	622017	4114375	1827175	1284340	354664	116603	1137956	1123781	2956292	219996	1971681	1876606	1738390	4801747	435107	11024229	5448590	6854960	1
KYNURENATE	kynurenate	643199	820071	1113393	933985	594463	524760	1	744205	850122	589929	1181895	1	1	1837659	168594	245672	1545105	349002	1311877	1116693	1	1	795901	956548	1430911	1	1	1	1	1	1	920647	791915	1	1	1	1	1	1	584308	558496	751771	1	1	1	1	872533	459869
CPD-692	(+)-<i>cis</i>-abscisic aldehyde	1158434	1153082	1184644	1216400	986121	957849	605931	611805	1	1	1	1	1	1	1	610326	402390	417113	397495	1014512	998734	462742	438973	1116846	1065306	1	1	1	917177	1	1	1	1	1	1	1	1	1	1	1438920	2476173	2399625	1	1	1397981	1773040	1264474	1282979
SUCROSE-6P	sucrose 6<sup>F</sup>-phosphate	293819	295096	303494	295557	221480	210203	74472	1	1	1	1	1	1	1	1	77690	71242	89186	88736	1	1	1	1	107635	121459	1	1	1	1	1	1	1	1	1	1	1	1	1	1	1	75769	79579	1	1	1	1	489766	501524
CPD-12299	11-hydroxydodecanoate	332112	336222	192858	167057	370200	266593	306376	380991	1563053	1419112	891772	907550	1669129	1641136	822783	5145508	5039090	5709354	5419600	432186	3886340	4119818	3948955	564607	568791	404338	1	1	1	388879	301784	1	820022	1028001	1032845	1271046	1297367	930887	1069163	482963	7008590	445070	451491	515981	727393	428163	394182	298945
O-SUCCINYLBENZOATE	2-succinylbenzoate	223308	214093	245287	256758	248124	268549	1	1	1	1	1	1	1	1	1	419808	402889	341461	336735	407571	389478	324676	325833	388094	386213	1	1	1	1	1	1	1	1	1	1	1	1	1	1	437258	379358	346629	1	1	1	1	250615	242178
O-UREIDOHOMOSERINE	O-ureido-L-homoserine	18289006	22368136	10132540	7069158	33959172	7620956	20166426	11510146	1	1	1102963	21290568	1	1	36220532	29008814	17839644	29465920	1	4015301	1	27842736	27915532	3533501	1	7728371	1	1	1	1	1	1	1	9103427	1	8318974	1	1	1079739	2732577	21526980	9839187	1	1	5830520	7123555	31849172	31106020
SUCCINYL-OH-CYCLOHEXADIENE-COOH	(1<i>S</i>,6<i>R</i>)-2-succinyl-6-hydroxy-2,4-cyclohexadiene-1-carboxylate	1009959	2148897	1084377	1	805634	1144336	1823415	674143	3920112	4025976	4580983	4598737	4069228	3739107	4426604	1335967	1395142	1274925	1559864	1193756	1393285	351508	366883	1	1974245	1	1	1	1	1	1	4652414	3636964	1038584	1	1773357	2753688	433125	590944	1093066	1225442	1113546	373316	1	1	1587303	1	230346
CPD-659	L-arogenate	264564	701493	377748	360717	353427	350469	266427	259303	233685	226817	317806	274884	330977	346143	329947	840148	781099	1	1	389173	589287	1	1	1832365	1785718	811758	669486	1	1	747513	789089	1	1	1	1	367475	369457	1	1	949501	228165	819328	635555	803592	1033390	1520847	381000	403397
CPD-20125	1-deoxy-2,3-hexodiulose-6-phosphate	183121	204249	8680762	182301	128830	125319	6333384	8266530	1203905	1131653	1308067	1281612	666745	626690	835830	6102198	5792799	6714145	5882221	7056961	6683208	5462385	5098934	5627470	4404965	13522447	1	95653	10356326	9770600	9387761	383680	414755	947955	105995	942861	942899	817946	868059	4689387	5489675	5171418	8485742	9050675	7318852	8307266	9968495	276648
DELTA3-ISOPENTENYL-PP	isopentenyl diphosphate	3686016	3858201	3439908	3535243	3837263	3444381	2544845	3065623	698470	676991	693987	701715	529196	513065	84982	2239058	2178999	2400624	2238025	2651216	2499740	2072353	1940002	2042459	1812378	4591293	4094855	3296361	3524421	3377481	3327023	1	1	220438	218867	274699	268589	269311	278628	1714437	2013216	1895177	2788398	2963677	2431169	2805075	175523	130409
OROTIDINE-5-PHOSPHATE	orotidine 5'-phosphate	185867	362280	257509	252168	1	1	1	1	1	1	1	1	1	1	1	1	1	1	1	1	1	1	1	1	1	194156	1	1	1	1	1	1	1	154942	190483	1	1	203870	188312	1	1	1	1	1	1	1	569731	588815
CPD-6001	L-ribose	923442	2116387	2723930	2659941	2197922	2030351	1123798	998958	5180297	5004750	4973917	5112844	4741304	4953610	5337140	7385718	7146366	8190693	7610138	6665597	6039738	9518290	9189421	1	2907882	1181709	3436176	1079220	2611610	847414	3780249	3881564	3240462	1087500	836235	921632	891769	1189845	1165433	6726710	6760653	6550954	1179370	1169016	1311444	7747682	2367113	2381584
CPD-670	3-(pyrazol-1-yl)-L-alanine	1	1	1	1	1	249935	1	1	1	1	1	1	1770929	1520299	1	1489021	191900	367436	786547	1	1	300373	1040571	479136	282841	1652075	1	1092223	1	1	912973	1	1	1	1	1	194891	1	1	427694	797977	647017	1	1	1	1	1564344	1
CPD-676	<i>trans</i>-caffeate	164515	433930	427963	385130	120658	436310	355656	199921	1	1	1	1	1	1	1	111665	117796	312872	328715	302935	123967	238445	263743	121388	120989	226765	1	1	1	314458	348546	1	1	1	111159	1	1	1	1	113849	206033	1	1	1	294107	251468	134408	89414
CPD-12282	12-hydroxylaurate	332112	336222	1	1	1	1	1	380991	1563053	1419112	891772	907550	1669129	1641136	822783	5145508	5039090	5709354	5419600	1	3886340	4119818	3948955	1	1	1	1	1	1	1	1	1	820022	1028001	1032845	1271046	1297367	930887	1069163	1	7008590	1	1	1	1	1	1	1
CPD-674	cinnamate	461835	145237	316450	293542	350981	211320	226510	98277	214725	268792	368524	374060	390181	396051	169758	1668528	1790838	1	1650818	1079185	116413	1391491	1445346	215680	1233736	897520	740933	359959	218686	666710	334850	556614	453915	515260	602704	328000	1212838	495161	448067	1180380	894442	1065331	160102	129791	1	434282	1594832	1616606
CPD-669	lupinate	1193846	1214467	1	371804	347498	288189	1426483	1448012	703747	688353	658965	707195	639193	651609	653610	184357	383025	148953	137448	432136	542613	337589	278235	326551	274745	193690	149050	216680	207419	343736	328392	370450	364887	396989	423970	357469	325612	492349	493973	359425	145467	131240	200338	199797	1	1	600034	585779
CPD-14406	(2E,8Z,11Z,14Z)-icosatetraenoyl-CoA	1	1	1	1	1	1	111220	1	1	1	1	1	1	1	1	245885	1	1	1	1	1	463180	483177	1	1	1	1	1	1	1	1	1	1	273980	236118	1	1	1	1	1	1	1	179012	178948	1	147245	370468	381383
2-TRANS6-TRANS-FARNESAL	(2<i>E</i>,6<i>E</i>)-farnesal	1	1107489	659388	657099	1123021	1	999583	908744	1489173	1721916	1799319	1869167	2162436	2097474	1817102	3075482	3400580	2387652	2734688	2644298	2779646	3283756	3508235	723342	750933	865347	755042	90145	1	951716	1012879	681697	534178	232053	287483	266275	245992	1	521664	2947478	2428495	2619338	830555	1	786232	712156	469341	444717
CPD-14405	(3R)-hydroxydihomo &gamma;-linolenoyl-CoA	1	1	1	1	1	1	111220	1	1	1	1	1	1	1	1	245885	1	1	1	1	1	463180	483177	1	1	1	1	1	1	1	1	1	1	273980	236118	1	1	1	1	1	1	1	179012	178948	1	147245	370468	381383
CPD-13370	(2E,4E,6E)-4-methylocta-2,4,6-trienedial	222914	236032	251941	231469	907345	608615	656572	1165952	3612298	1214237	4205682	626440	601258	835283	1895820	1713354	1583523	117371	1127507	2016662	205958	1940533	1116390	611395	685609	3774905	3107892	3459455	3352342	2175917	2148043	612995	211896	880549	258390	948882	2548246	1392707	1476649	236680	427386	1173523	558301	587038	587943	752903	303219	268799
CPD-13371	pseudoionone	1	294148	511349	464042	420958	425936	779408	597267	1	1	1	1	1	1	1	1	1	1	1	1	1	1	1	178937	317435	1	1	1	1	1	1	1	1	1	1	1	1	1	1	1	1	1	1	1	1	1	1	1
CPD-13373	10',6-diapocarotene-10',6-dial	228474	1	99217	145407	96529	1	226615	161047	90082	180489	417919	486431	204587	316133	310040	268687	205899	337718	303960	1195093	1107133	273274	183681	926196	878089	305243	584680	1253207	597425	2491407	1030688	341880	709571	3042197	572700	2024181	2553419	3950466	2830410	1213587	627084	784537	259890	455009	2250556	1311038	364115	878448
CPD-14420	(2E,11Z,14Z,17Z)-icosatetraenoyl-CoA	1	1	1	1	1	1	111220	1	1	1	1	1	1	1	1	245885	1	1	1	1	1	463180	483177	1	1	1	1	1	1	1	1	1	1	273980	236118	1	1	1	1	1	1	1	179012	178948	1	147245	370468	381383
CPD-14425	(2E,7Z,10Z,13Z,16Z,19Z)-docosahexaenoyl-CoA	1	1	1	1	1	1	230874	176505	1	1	1	1	1	1	1	535319	554985	1	1	1	1	989306	1062547	1	1	1	1	1	1	1	1	1	1	586859	522378	99486	1	1	1	1	1	1	372193	347068	323506	285084	846696	830838
CPD-14424	(3R,5Z,8Z,11Z,14Z,17Z)-3-hydroxydocosapentaenoyl-CoA	1	1	1	1	1	1	115437	1	1	1	1	1	1	1	1	278710	297346	1	1	1	1	543570	579584	1	1	1	1	1	1	1	1	1	1	315761	280623	1	1	1	1	1	1	1	188834	176311	164388	142542	464785	455839
CPD-14423	(5Z,8Z,11Z,14Z,17Z)-3-oxodocosapentaenoyl-CoA	1	1	1	1	1	1	111220	1	1	1	1	1	1	1	1	245885	261096	1	1	1	1	463180	483177	1	1	1	1	1	1	1	1	1	1	273980	236118	1	1	1	1	1	1	1	179012	178948	151399	147245	370468	381383
CPD-14419	(3R,11Z,14Z,17Z)-3-hydroxyicosatrienoyl-CoA	1	1	1	1	1	1	111220	1	1	1	1	1	1	1	1	245885	1	1	1	1	1	463180	483177	1	1	1	1	1	1	1	1	1	1	273980	236118	1	1	1	1	1	1	1	179012	178948	1	147245	370468	381383
CPD0-1242	thiolactomycin	391094	370266	578580	425104	1	222464	623716	457314	205873	1	236078	176110	266176	73156	224873	783480	219114	1070770	1	1	338208	1	1	843223	838195	319899	1	203987	315827	212456	286013	1	1	1	1	345728	414776	364484	447313	1	466968	449448	1	1	1	203351	441224	455970
CPD0-1240	monofluoromethylornithine	681130	729584	706390	695393	615353	579567	433689	477313	193596	187005	160436	152637	1	781312	1	912613	867838	1053967	798987	1027665	888307	607993	679944	692519	652438	1186830	986195	490261	523981	645263	654592	1070133	1116554	1	1	1	1003785	1	1	669541	673659	1000073	711797	775179	1	1	163196	649892
CPD0-1245	D,L- &gamma;-hydroxyphosphinothricin	8028092	7284522	11116143	10602701	9578546	10442832	14051527	12525749	11328755	12228746	12254989	12399391	11439896	11262194	13780795	15852148	17125452	15377069	17416336	13123480	13760202	15039387	16231720	33276776	34741072	3261471	3522730	1672774	2349801	5784750	5992568	12574010	11254435	3967867	2623467	4831821	3762402	2189941	2158049	11744532	13279616	13667226	2700752	3378463	4207201	5859013	10111673	9973031
CPD0-1244	myxothiazol	939453	1012230	1772803	1879162	1512554	1482111	669678	212969	1	1	1	1	1	1	1	3591262	2583722	2825617	2667737	2014178	2017633	1	1	1	1953818	3022418	2619671	1528793	1436378	2366962	2391006	1	1	1	1	1	1	1	1	2174763	3095634	2987611	1987210	2796950	5972328	5709415	799083	2066975
CPD-14431	4-<i>O</i>- &beta; -D-glucosyl-daphnetin	181821	180177	198820	195998	207949	188619	1	1	1	1	1	1	1	1	1	1	1	188549	175888	1	1	1	1	375005	381651	394910	340250	273935	298413	279241	289100	1	1	1	1	1	1	1	1	1	94960	108281	1	1	1	1	240644	238891
CPD-14430	7-hydroxy-8-methoxycoumarin	1427319	293044	1603845	1519634	1283626	1866510	1282988	961207	1	1583243	1583184	1596786	398490	1199905	433549	372136	1779257	1972389	1651854	321692	598172	1905964	1777326	256945	244496	710741	569405	885824	1235072	998153	1291262	1136844	1167992	909448	455804	1036410	828508	480880	503157	1	732121	1496246	637889	896568	569144	1034910	1461020	1555836
CPD-10894	quercetin 3, 3', 4', 7-tetrasulfate	1	1	1	1	1	1	1	1	1	1	1	1	1	1	1	475269	553837	663565	564974	274367	260268	455830	320245	1	1	1	1	1	1	1	1	1	1	1	1	1	1	1	1	398801	337028	299137	598037	637989	368787	336116	1	1
CPD-14434	3-<i>O</i>-&beta;-D-glucosyl-daphnetin	181821	180177	198820	195998	207949	188619	1	1	1	1	1	1	1	1	1	1	1	188549	175888	1	1	1	1	375005	381651	394910	340250	273935	298413	279241	289100	1	1	1	1	1	1	1	1	1	94960	108281	1	1	1	1	240644	238891
CPD-14427	daphnetin	1	1	1	2361550	420691	1655520	1631951	1709478	1307569	254542	264629	1480799	244497	269435	250258	1004646	1	1	1818585	1	1	1	1	9584611	9105378	1476954	1138457	1287109	1511974	4184340	4659330	1233089	1329182	1858457	2318684	1684247	1648764	1675983	1683852	5222342	1191221	1143652	2359110	2280815	3919498	4927557	3364671	3416571
CPD0-1251	dihydrohomopteroate	344983	398637	474305	549709	427368	405465	232677	283708	693269	607229	1	1	764863	723683	1	391347	390947	339442	331250	350488	316972	265474	256191	693382	654020	481163	392711	596283	427776	415126	443568	1	1	1	1	120773	120563	475640	422684	295181	343230	313153	496210	490895	347100	326214	217236	705083
CPD-14428	daphnetin-8-glucoside	181821	180177	198820	195998	207949	188619	1	1	1	1	1	1	1	1	1	1	1	188549	175888	1	1	1	1	375005	381651	394910	340250	273935	298413	279241	289100	1	1	1	1	1	1	1	1	1	94960	108281	1	1	1	1	240644	238891
CPD-14429	cichoriin	181821	180177	198820	195998	207949	188619	1	1	1	1	336627	375365	1	1	283745	1	1	188549	175888	1	1	1	1	375005	381651	394910	340250	273935	298413	279241	289100	1	1	1	1	1	1	1	1	1	94960	108281	1	1	1	1	240644	238891
CPD0-1253	dihydroisopteroate	27252140	25969612	39579564	35434972	1	38505572	1	1	34368228	21938602	2506631	24493704	29945932	30221508	29320972	33122962	16192477	13882460	19473820	4740510	37541152	14213549	17819432	37434404	1	18008756	1	1	1	30923296	26265496	19376032	13276088	25676832	21464494	19884284	22175342	28719264	24787376	19455528	26538222	1	3981282	31920152	10071950	14364582	29732188	33385500
CPD0-1255	10-methyl-5,6,7,8-tetrahydropteroylglutamate	1617674	1662530	2278409	2200834	2145887	2115802	1644095	642903	1	1	1	1	1	1	1	4126653	778316	5136793	838716	1686953	1668576	1746509	1604115	1	1	1	1	1	1	1	1	1	1	1	1	1	1	1	1	1593603	1	1	1	1	1	1	2346549	2286411
PALMATINE	palmatine	1268415	1322346	435086	394435	1576147	1454604	1193004	1	1	1	1292611	488493	458187	458913	2264042	1251264	1247202	1024675	1058915	1083721	1036088	1369185	253389	1	1	665914	495562	249838	343518	1	4194947	639608	688969	879154	1310182	357022	355849	991531	900040	1336472	340835	238654	554011	576603	1028075	296848	732100	711554
DADP	dADP	747260	775700	855425	1279501	441071	427599	101035	99184	124195	107907	1	1	132196	143291	1	1	1	1	1	1	1	1	1	266567	265469	231536	151889	1	1	104094	98702	1	1	1	1	1	1	1	1	1	1	1	1	1	1	1	1749307	1811281
CPD-6801	aloesone	527356	535334	657510	348097	519077	286952	623544	476445	1	1	237705	505796	140286	150747	1	347958	420442	412792	473999	391441	384964	461242	473126	1641411	1547942	250935	315032	1	459624	271533	552730	242043	1	904753	943965	189698	195392	1	1	1693453	318688	380656	1	1	1	643045	1	486523
CPD-14447	(2Z)-2-hydroxypenta-2,4-dienoate	205708	152134	124409	129452	144055	125702	102132	89853	79077	1	1	94980	1	1	1	82502	74259	267871	73610	129080	104304	90919	256556	86252	1	123334	1	1	1	1	1	1	1	201184	1	197793	189695	189460	174608	74070	1	1	1	1	1	1	143353	149040
CPD-14441	(3E)-2-oxopent-3-enoate	205708	152134	124409	129452	144055	125702	102132	89853	79077	1	1	94980	1	1	1	82502	74259	267871	73610	129080	104304	90919	256556	86252	1	123334	1	1	1	1	1	1	1	201184	1	197793	189695	189460	174608	74070	1	1	1	1	1	1	143353	149040
CPDQT-409	(<i>E</i>)-1-(L-cystein-<i>S</i>-yl)-<i>N</i>-hydroxy-&omega;-(methylsulfanyl)octan-1-imine	1	1	884251	820079	320389	1	1	1	634528	604883	642511	663346	953372	955159	878247	582469	228563	701725	382825	654108	562942	1	169113	886661	932158	867317	682898	1	255121	423178	416113	1099326	523725	986199	420925	1355290	1366844	403870	413891	998179	191892	756720	778397	737236	706540	683579	315926	1
CPD0-1265	azelate	1	209483	1	1	742853	724685	489154	514098	492778	576207	1631635	1573805	647106	364160	725105	904871	910381	363423	247930	1	229180	104427	385385	289036	294015	315836	269532	1	320348	136453	418309	578829	373036	861885	623172	614290	358557	1159871	200884	408996	455812	291021	358766	441345	568392	911574	295014	180952
CPDQT-408	(<i>E</i>)-1-(L-cystein-<i>S</i>-yl)-<i>N</i>-hydroxy-&omega;-(methylsulfanyl)heptan-1-imine	1180820	23472932	35998976	544238	29688712	35079400	1	1	26683104	19740712	32781410	29199786	23466680	27252738	32916586	1	402945	29985548	16775450	32393708	292318	1	1241225	34055604	34647308	14643089	28395324	31447704	1	27981540	25279474	17486376	19796188	1	19359324	862038	844280	15130083	1	19616412	283989	536045	12342189	12813608	18056930	9852526	434315	1641568
CPDQT-407	(<i>E</i>)-1-(L-cystein-<i>S</i>-yl)-<i>N</i>-hydroxy-&omega;-(methylsulfanyl)hexan-1-imine	223036	219503	258081	253075	295186	192983	210284	232522	1	1	1	1	1	1	1	337174	322740	308948	299224	274355	271845	281127	446161	199035	182769	130921	276500	1	1	196229	327598	257149	283588	1	1	148869	218633	1	1	446528	424507	650021	1	1	315559	480590	362263	356495
TAXA-42011-DIEN-5A13A-DIOL	taxa-4(20),11-dien-5&alpha;,13&alpha;-diol	2507036	3306383	4281325	4549281	4881957	5341893	5378537	5952390	1	1	1	1	1	1	1	3244335	2789139	8082937	3787265	8548265	8111748	2915886	2887061	5331417	5423777	6951636	3943527	4966532	5722641	3810014	4077316	1	1	1	1	1	1	1	1	5303286	5887830	5915288	4423390	4725008	3546115	4249285	5603819	5872536
CPD0-1263	4,5-dihydroxyisophthalate	5148849	290524	1	4326194	299682	462623	1	1	972173	1	2521227	1	2341951	3234714	3669117	14232063	780516	1	7799728	1	3598649	1	3447479	1	1840392	3185544	7623375	7880864	333961	1351140	363409	8538941	8925744	14431465	4147734	6959051	12594284	7606191	1	1100527	631587	5103086	966988	1	3539124	2257457	4030065	602445
CPD0-1264	suberate	305124	188567	319091	325511	369305	370503	232810	233343	1982732	1591750	5390044	437110	778686	734280	793165	322339	312560	299568	296968	465717	469256	292626	296440	230587	255727	1521092	753007	1019618	854989	1032796	389138	565835	235980	225469	474249	669506	1	327109	362761	264142	347202	238557	1034139	943315	1822088	1	227478	232794
CPD0-1262	2-mercaptosuccinate	2062150	2234355	1615973	2106177	3159859	2410168	2351965	1924947	1	1865111	994654	2894788	2113301	1	1635593	2158552	2919161	1335640	2681420	2778258	3041058	2365730	2628009	1845831	1928718	2111031	672017	1519491	1473138	1951234	1339111	3459126	1803012	3415440	2054864	3345225	3334641	1163556	939807	1981842	870421	2200432	1010529	689034	1800922	1328920	4057972	3754539
6-OXO-HEXANOATE	6-oxohexanoate	4912425	793696	182945	756465	596691	961254	423531	366119	458309	1	747917	94440	899484	850853	156547	1	764791	131443	5892056	369658	1	178407	1	520180	781930	1979903	180392	156706	1376687	1048576	297381	534001	501756	350448	583240	1552337	335721	1457000	1563965	1	547868	1	1349276	167616	290977	1281618	565812	647839
CPDQT-405	(<i>E</i>)-7-(methyltsulfanyl)heptanal oxime	262778	264012	391940	385205	258540	242874	1	1	20356482	1268165	1533357	1360979	1157626	23311164	1276241	300439	297356	317207	295153	205691	593973	206592	214504	2398713	2364344	1359314	1179538	1044120	1102353	1991962	1976691	2815203	10292593	14112485	12165156	9018193	9028417	7693194	7823967	234224	734248	701375	1012497	349785	1	2188077	503868	499930
CPD0-1269	4-bromoisophthalate	875222	879544	674846	765219	915585	844932	632080	764326	342898	342048	421901	390038	264620	253245	299870	701701	1	1	605930	836180	798974	400373	389096	574497	509092	217710	1	782047	185939	1194039	1009694	155351	180261	658004	795012	701129	528506	629160	691989	289237	628981	651852	217431	1471955	216552	117326	925919	868885
CPDQT-404	L-trihomomethionine	4363115	4499959	3666843	2915668	4461878	3489020	3933317	3925097	1	1	1	1	1	1	1	1345684	2903957	4089124	3688639	3387965	2653535	4009630	3637371	2887088	3281307	1	1	1	1	1	1	7547415	8034637	1	1	1	1	1	1	3197171	2730944	3078740	1	1	1	1	4305351	5138270
CAPSAICIN	capsaicin	1	1	637011	428619	830747	838920	1	1	1911019	1923128	2075954	2116588	1614713	1608870	1583956	856986	1685264	1097832	980797	3167333	2870476	241685	1145740	1012060	2909220	293576	2179648	1868029	1	2640179	2173594	500928	507110	875837	567929	745780	721970	597306	662924	2324392	1419728	2260424	2171807	2213031	2416856	1593930	1077300	798429
CPDQT-420	6-(methylsulfanyl)hexyl-glucosinolate	1	1	1	1	1	1	1	1	1	1	1	1	1	1	1	1	1	1	1	1	1	1	1	1	1	1	1	1	1	1	1	1	1	1	1	1	1	1	1	1	1	1	1	1	234342	224292	149449	148931
CPD-14453	isoscopoletin	1427319	1	1603845	1519634	1283626	1866510	1282988	961207	1	1583243	1583184	1596786	1	1199905	433549	372136	1779257	1972389	1651854	1	1	1905964	1777326	1	1	1	1	885824	1235072	998153	1291262	1136844	1167992	909448	455804	1036410	828508	480880	503157	1	1	1496246	637889	896568	569144	1034910	1461020	1555836
DEHYDROSPHINGANINE	3-dehydrosphinganine (C18)	1	1	1	1	1	1	1	1	1	1	1	1	1	1	1	759067	439135	369486	341655	1	1	142436	448523	1	1	1	1	1	1	1	1	1	1	1	1	1	1	1	1	1	1	1	1	100488	1	1	1	1
CPD-14452	scoparone	441404	534985	602889	539050	563554	890673	1	1	747673	685564	770479	859104	620996	1	1	501484	716526	474833	388131	468641	484660	519346	771361	437790	1	265216	226898	1	1	1	1	1	1	1	1	1	1	1	1	533961	545012	581289	232054	214759	220261	308475	547797	725667
CPD-14455	3-<i>O</i>-&beta;-D-glucosyl-esculetin	181821	180177	198820	195998	207949	188619	1	1	1	1	1	1	1	1	1	1	1	188549	175888	1	1	1	1	375005	381651	394910	340250	273935	298413	279241	289100	1	1	1	1	1	1	1	1	1	94960	108281	1	1	1	1	240644	238891
CPD-14454	4-<i>O</i>-&beta;-D-glucosyl-esculetin	181821	180177	198820	195998	207949	188619	1	1	1	1	1	1	1	1	1	1	1	188549	175888	1	1	1	1	375005	381651	394910	340250	273935	298413	279241	289100	1	1	1	1	1	1	1	1	1	94960	108281	1	1	1	1	240644	238891
CPD0-1276	cyclogutamate	550153	190182	253089	165049	8669992	8841190	1	134145	1	1353471	772501	1399346	916102	892685	1552504	312757	191531	783533	524668	1	1	476245	410178	1027853	217226	437836	179938	94629	108515	240388	277405	1488841	1487697	729313	284739	966646	492589	292716	282044	407750	614390	509665	208868	168071	174732	207553	198167	171507
CPDQT-418	7-(methylsulfanyl)heptyl-desulfoglucosinolate	1065720	1309597	1374508	1367484	1280863	1009913	932726	916502	954052	1055863	904890	981756	1	872397	842059	1085414	729636	1013479	1039159	1140845	1025659	920794	912402	1019275	981470	1056725	1343055	1003518	1006628	956618	924959	889730	967813	949859	1032212	1	905786	948043	845637	1008876	1038224	1021005	1051593	1023466	902037	888484	1520648	1482848
CPD0-1274	3,5-dihydroxybenzoate	1	771889	1	625190	845038	770073	1091509	1093389	1	1	1	1	1	1	1	1769822	1878070	928155	1469254	1769091	2786004	2086210	2094659	2564372	2454737	978897	1058572	750848	1055719	954900	1276973	1	1	422654	360518	1	1	1	153180	2963870	2143182	2685940	595754	625403	414483	851950	792079	849577
CPDQT-411	(<i>E</i>)-&omega;-(methylsulfanyl)pentyl-thiohydroximate	144786	561248	216298	203868	197908	140934	258330	127853	423788	368782	304959	223895	418068	247171	1166913	1	4608822	1	829263	1	1	2526597	259063	1	510980	138156	1	1	1	1	1	1	1	1	1	1	1	1	1	135544	779813	616974	1	1	1	1	239748	250882
CPDQT-412	(<i>E</i>)-&omega;-(methylsulfanyl)hexyl-thiohydroximate	441345	396565	823034	775571	529826	224020	912261	953869	1322114	1258913	474485	1269747	1135289	191692	414847	226147	262918	368166	402619	156083	131673	842208	215847	363572	396184	424506	959173	202058	183487	1	1	856021	900358	1110703	1	520032	1458041	1	1	974968	140250	181292	1	1	286214	531959	1	1
CPDQT-417	6-(methylsulfanyl)hexyl-desulfoglucosinolate	1	284832	363291	1019203	404838	535290	1	1	1	1	1	1	1	1	1	628636	1353574	466409	445213	720962	672977	1	1	784991	791452	521628	1302154	391076	355170	1	1	1	1	1	1	1	1	1	1	853895	713012	664635	2252471	582744	2502250	2422124	1309670	1101654
L-ORNITHINE	L-ornithine	3572831	3340911	1351442	1308371	3273983	3332244	1300813	4053197	2501900	2714202	4349936	4497463	3081259	3050605	4317832	1755638	2063174	1751972	2316783	1472495	1726908	2103107	2508980	1460283	1390629	3767557	3204524	3096520	3215947	2774366	2700725	272411	273479	1	199307	2725275	2785271	2573258	2719373	3187137	2980275	3029624	997796	994176	797693	1	1401476	1397161
CPD-723	6-deoxocastasterone	197014	1332026	217888	195457	195040	178644	408264	416486	455250	1818190	548399	567274	553869	553680	617850	219089	770231	814917	783394	994235	191462	411689	1808062	726825	700851	291069	222751	185773	6410118	7484223	7386531	604883	579378	691893	744940	580063	584414	842762	813532	8433044	9113246	8951943	7759921	107734	204888	191492	238844	250088
CPD-725	13(S)-HPOTE	2313094	2761130	1014675	1	1310376	5700564	1110801	1444052	5832366	4003930	1634343	3608490	4405315	2852847	1432878	1829472	1756857	821709	1035078	6054066	7009445	845788	1293684	2853501	3837421	2725169	3067096	5565697	6281490	1	3784225	2339986	2331378	3125261	2080996	4440196	2098555	1781776	444168	3500676	1992321	2279493	3059794	4644643	1	4142017	3143164	1399545
CPD0-1336	3-nitrilo-L-alanine	1677134	1853646	119855	188180	1891102	997457	1	1611590	581440	466760	84708	1	1	1	1	203292	902181	1417873	212980	1529660	1421663	1200267	170515	698159	648398	2800940	2432518	2050339	2150180	2129859	2154740	164864	434520	620415	3978867	603349	2271848	1857632	1912341	1172451	1290783	1223327	1880658	2015983	1693343	652422	1860250	1846213
CPD-729	dinor-12-oxo-phytodienoate	4703284	4581294	970959	1046898	6247076	5897063	1	1	5070594	4438253	5551886	5347650	1	3866795	1829394	2006914	1326860	2584478	1888345	12385594	8390083	1448410	6530584	2767308	4660945	3020828	3971105	6187874	5128873	1	3934174	1596974	2103158	5192184	4722669	3173703	5279244	4540027	2243219	2860906	2635832	3031316	3527718	3196247	5646544	4128729	6577759	6056890
L-GLUTAMATE_GAMMA-SEMIALDEHYDE	L-glutamate-5-semialdehyde	1	225238	1	275089	1	1	1	1	1	1	1	1	1	1	1	1	1	1	1	1	1	1	1	291308	209888	390205	318137	216325	1	257334	247377	1	1	1	1	1	1	1	1	1	1	1	168807	413698	428495	1157917	1	1
CPD-9777	ecgonine methyl ester	491595	739123	653593	675631	955365	956032	840322	593200	432617	405365	649106	477771	490892	527644	578691	221037	194340	268749	270623	721821	716549	210649	194075	254793	257065	1149965	468291	391686	276354	1182077	1214914	528996	526629	518635	451028	302531	265952	343004	308423	222427	653938	615874	199848	228162	132410	299727	1	1
CPD-9773	4-(1-methyl-2-pyrrolidinyl)-3-oxobutanoate methyl ester	1	1	1	1	1	1	1	1	1	1	1	1	1	1	1	221037	194340	268749	270623	1	1	210649	194075	254793	257065	1149965	1	1	1	1182077	1214914	1	1	1	1	1	1	1	1	222427	1	1	199848	228162	1	1	1	1
CPD-730	8-[(1R,2R)-3-oxo-2-{(Z)-pent-2-enyl}cyclopentyl]octanoate	1424051	1	1876934	1809967	1	1	1	1	1	1	1	1	1	1	1	3185249	2981537	3110385	3353338	2237561	1	1	1	1	1	1	1	1	2026301	1	1	1	1	1	1	1	1	1	1	1	1	1	1	1	3211783	1	1	2778755
CPD-9776	cocaine	1128875	1205618	526779	320060	1056143	348381	1235729	1	5702513	5624362	5437976	5497735	5298310	5319186	5375921	456143	322983	1064539	1029744	402124	288289	591401	592303	485114	2211875	1118435	1406852	1777903	1608793	420704	1098696	3247897	3155122	3075861	3361113	2981213	3010627	3975459	3982259	442436	1179292	1085856	1383669	1350285	2250807	2142632	869329	878298
CPD-731	(+)-7-<i>epi</i>-jasmonate	2534182	966211	2181167	2012964	4315995	1	1267243	1904762	1	1	1	1	1	1	1	4167430	4173246	3845603	3807785	2758870	2688344	3817344	3875862	2487253	2562074	1	1	1	937611	539508	273408	10465039	9501146	1	1	1	1	1	1	1	1	1	1	1	1	1	3268667	2533916
CPD-9775	methyl ecgonone	1	541166	1	1	244492	1	1	1	1	1	816487	838251	1	1	1	1276944	1	1400794	1293027	1	1	1257671	1186623	2125162	2086682	563934	1	1	1	325896	341709	1	1	1	1	1	1	1	1	307410	296925	958648	1	1	351294	1	1	321658
CPD-15447	protopanaxatriol	10337128	10284366	2546609	2468604	8810768	8454777	1	8371917	10164711	9924499	2704537	2711250	9279712	1	2421780	2473646	2403498	2330793	2283719	4592970	1	2346552	2232792	2121530	2105861	11238153	10752369	7997787	7697877	8656444	8558368	2506842	2538525	2418946	2540532	10016566	10316193	8576975	8322693	9483865	1	10373695	2382332	2355055	2838618	2623786	1	1
2-C-METHYL-D-ERYTHRITOL-4-PHOSPHATE	2-C-methyl-D-erythritol 4-phosphate	1174777	1116705	1383430	1308048	987897	967947	937588	695145	672559	580475	331325	353185	242092	189510	218375	533203	1041284	1	1	1	1	441221	1	356256	387567	699510	167503	112549	154550	366454	197588	1217420	1174835	213017	1	572684	517000	595692	624834	808247	407345	475229	1	1	1	1	1293297	1361219
CPD-15449	(20<i>S</i>)-protopanaxadiol	3585045	3685080	2326452	2253844	2853152	2656548	3145341	3173093	3732305	3793094	1963980	1902936	3280627	2908826	1531424	1398841	1346827	1372700	1287000	2128048	2430252	1329409	1234231	991494	1003119	3678571	3667490	2675544	2660097	2154226	2070801	1565195	1643920	1409914	1428345	2557131	2432438	2962551	2277343	3276384	3899409	3946892	1411806	1484057	1587371	1523191	1439656	1627505
5-P-RIBOSYL-N-FORMYLGLYCINEAMIDE	<i>N</i><sup>2</sup>-formyl-<i>N</i><sup>1</sup>-(5-phospho-&beta;-D-ribosyl)glycinamide	377427	386786	315346	505361	530281	507054	210048	535553	78609	89874	95855	88292	1656691	1717149	1687293	254537	410751	347417	289103	230171	185663	328844	337005	491086	328770	1034572	725613	947471	815328	692186	420323	1273311	1	1	1	984714	1	1	1	241502	357071	305251	748281	693434	369047	289083	497449	309010
CPD0-1325	P1-uridyl-P2-methyl diphosphate	135318	80218	84066	81811	81541	226082	213018	226823	1	1	1	1	1	1	1	189020	180534	221908	202672	233665	226970	155065	150528	225396	217423	352988	279103	257072	266146	177544	180008	1	1	1	1	1	1	1	1	1	110494	113578	183852	183021	1	1	259628	265836
CPD-716	teasterone	1	1	2159971	2168370	1	1	1	1	9175138	8602983	8991330	6727879	7053802	5068302	8358144	9280457	8995088	8483483	8094757	8307912	7950129	11137864	10673907	3134370	2999082	1	1	1	1	1	1	3993406	6017772	5704819	10818073	4530057	6587141	9866212	6906200	7973119	1	1	9478945	8581243	9985844	8752405	2941428	2889736
CPD0-1327	5-fluorouracil	823753	880376	784081	860543	1015502	1002400	604285	737187	189623	201640	228139	217308	119213	137534	177383	555091	525900	617442	567164	602680	607184	599424	573675	572966	515080	769553	848813	784774	616022	825536	812248	95680	99656	405178	115075	238576	220972	154367	261104	476441	554022	574033	426830	711559	374618	683564	955605	955544
CPD-15445	ginsenoside Rg1	4079206	621634	5557025	4889566	6042157	8524216	797195	812514	180917	200251	179099	239404	229904	242878	367302	1968356	3563401	403378	1	7965298	3355465	1	1	17127412	11862847	4210306	3455055	8505432	8253610	13995692	7348880	1	1	268804	1	88403	226698	1	137326	6040038	8034242	7132551	5405219	6603188	9377302	6641608	2831539	3543368
CPD0-1326	p-(bromoacetamido)phenyl uridyl pyrophosphate	2110132	1935604	2412196	8101497	7610029	1869253	2064493	2021596	2288643	9154885	2453263	2191667	7354232	7694721	7133041	1385115	1293274	1647638	9504600	9423671	9319877	4797656	4649846	5400153	1146256	2530034	2502671	1904792	6518999	6008759	5843401	6269537	6494315	7075616	7152859	7643643	7923405	6716536	6344890	7274337	2594650	9294773	6308524	1668912	6507837	6203595	5669885	5614197
CPD-714	cathasterone	8442673	8722927	149145216	145260912	7475686	7130971	6799097	6752671	112946960	91086608	116921352	70184152	4102254	32584546	100193584	180863360	182971296	169817392	173968640	173695680	172946960	169672720	167837696	153338848	152453888	9279983	8735982	5974260	6291269	7539969	6965193	37892916	73755576	86547760	99876960	89337904	8060121	7143833	97029424	7904208	8182276	7783425	193116864	189709472	193808080	196131456	150055424	148920176
CPD-719	typhasterol	1	1	2159971	2168370	1	1	1	1	9175138	8602983	8991330	6727879	7053802	5068302	8358144	9280457	8995088	8483483	8094757	8307912	7950129	11137864	10673907	3134370	2999082	1	1	1	1	1	1	3993406	6017772	5704819	10818073	4530057	6587141	9866212	6906200	7973119	1	1	9478945	8581243	9985844	8752405	2941428	2889736
CPD-718	3-dehydroteasterone	2107900	2047245	1097466	1386292	1338256	1664507	805828	2034995	2821077	792443	1	1	1828046	651987	623527	3317495	3200242	3000392	2848079	2983030	2859910	2992329	2844455	578491	517034	1875044	776837	1601558	1610374	1347790	1527495	1409283	432916	729026	569056	1841067	1912768	759306	1809738	2752650	2506930	2232707	3128500	2851747	3455367	2774706	317680	307178
CPD-5441	N-dimethylethanolamine phosphate	9308808	3498256	121817	13645018	1	3388919	595250	379080	2506730	2500515	1888312	2581458	1642885	1522717	1519001	6568049	752015	216266	1	7861250	896525	429590	3875620	677275	266518	333267	806777	379864	619052	730199	1699049	1	1585349	1384441	107840	1489161	462292	109426	98422	6482116	5211031	5514602	304894	392673	185487	412177	2275196	4319466
GDP-TP	pppGpp	401583	418364	2369513	2177352	431310	1573953	547178	543603	334903	316725	1	1	1	1	1	9070923	3219083	6953485	6609802	1021613	1009532	6480797	6322732	566994	556318	4402459	4334236	775228	740839	2501293	601369	1	1	1	1	1	1	1	1	850063	3724605	1463076	5838003	6170331	910812	861991	3272365	3204062
CPD-9789	(S)-isoandrocymbine	396909	373028	710330	693110	480414	1	285410	438590	10575981	9986258	8225490	9487193	8231587	8350895	9129280	1091432	1043145	222305	1	725607	610861	934583	940107	810673	1523359	273099	246008	1	451853	907770	955327	1	9499487	8253373	1	8088173	8049956	6800284	7475342	792234	208771	824557	1526864	1492927	1203600	1176073	756744	1000501
CPD-9788	O-methylandrocymbine	1	1244030	604275	1690079	873758	840028	938908	966183	453916	1	1	1	1	1	1	1437425	1012056	1281593	1171623	1141675	1087149	1723970	1573299	1236862	1199248	1173728	745058	691744	821665	1232621	830781	1139958	1321386	1590367	1786010	1467136	1446085	1422814	1307449	1237797	1231361	727122	2694660	1777586	1559517	1232829	1114398	709038
CPD-9787	demecolcine	1	1	2366193	1	1	1810480	1	1309055	1	1	1	1	1	1	1	2656791	1	1	1	2350800	2157603	2176855	1	4018499	3913970	3139499	2727493	1	1	1	1	1	1	1	1	1	1	1	1	1	1	1	1	1	1	1	2842218	2771541
CPD-9786	deacetylcolchicine	2478551	2501654	2891713	2677805	3229516	3169828	2652521	2313497	1184057	51439104	42106612	48520380	42319208	42169364	912000	2751104	2552836	1867897	1874192	2603216	3793595	1088698	1761768	3062436	3015042	2990983	2435891	2795061	3418724	2297746	2409769	42994420	1922361	41798612	52000152	2465273	40561224	44368660	1878528	2637652	3029805	3998287	2370663	2529780	2613897	3092212	3371411	3421351
CPD-9785	(S)-colchicine	448620	451489	807101	813819	243625	231270	270104	257499	4845528	4558925	1	1	4732680	4803105	1	579206	565918	1	523562	688969	648129	1	1	1628858	1610771	1477419	1274826	567793	641428	1633172	1679052	151479	129394	156024	259418	2831809	2799376	3295008	3317176	1246852	963909	936678	1	1	1148889	1271750	390626	381390
CPD-9790	(S)-autumnaline	307347	1745584	2444590	2511790	446184	2436138	738253	785254	682425	379400	335754	298175	1	538801	259122	2525226	1014989	360519	670747	581268	542781	1943681	1871782	4155473	4013601	623332	628435	2388015	311744	3623758	3564506	290268	303366	310458	1	607162	445155	402730	367114	4883737	1	301351	5965443	1398232	580358	573677	521748	3234118
5-METHOXYFURANOCOUMARIN	bergapten	2755480	2070274	3206961	3106205	2910240	3000164	2912547	2806951	1	1	1	1	962545	930716	1320232	2657202	2854412	2664681	2869310	2615853	2561994	2419910	2674706	3113155	3319954	557636	1	1	1	217010	333449	964978	904223	1	572338	1106816	1014314	752072	746283	1888966	702660	2123169	1	302095	1	491048	2227306	2929661
CPD0-1354	tetrahydrothiamine diphosphate	1196313	859977	1462782	1381867	714393	687783	141120	115299	420263	400063	697414	774361	1	1	1	1	1	1	1	1	1	1	1	300191	289648	184798	205677	1	1	139350	117060	1	1	1	1	1	1	1	1	1	1	1	1	1	1	1	1825169	1872138
METHYL-BETA-D-GALACTOSIDE	methyl-&beta;-D-galactoside	11973620	12118737	1	11594715	12092725	11072464	1	1	1	1	1	4081736	1	1	12216601	11980592	11249499	11575647	1	1	1	1	11453530	1	1	1	1	1	1	1	1	1	1	1	1	4240549	4693395	1	1	12424381	1	1	1	1	1	1	1	3707540
CPD-18262	geranyl &beta;-<i>D</i>-glucopyranoside	1463492	1538676	2774344	2574143	1	2427547	1360817	1353033	605775	565373	289136	236622	522625	437507	661870	1	1661982	5967981	1815347	1	7094792	6515750	1	283129	1359765	2024357	1901743	698342	703893	1847384	1739304	480733	1141868	484040	1119328	382455	622625	907278	227236	1	371765	357489	1	1	2698292	1025382	1526834	3914947
GLUTACONATE	(<i>E</i>)-glutaconate	8108152	7863047	7122142	7799982	8351926	7972089	4969453	7160372	2127779	2016845	319196	2031662	1276500	1349810	1454548	5840060	5737629	6165559	5322128	6597782	6340560	5307763	4975639	481384	4052076	12469138	11259294	9152274	10051416	10029458	10034554	302654	100580	1	1852217	2422998	1	1975789	2091381	4973151	5181376	5303512	1	8459827	6619788	8714416	1268270	1096704
CPD-15468	nevadensin	1747702	1805879	2398973	2312953	2535955	2165954	1675500	1755429	1	1	1	1	1	1	1	1168455	1061597	1250866	1108944	1706903	1510399	1219690	1206119	627385	433824	3548696	2903878	2210987	1	2630367	2751334	1	1	1	1	1	1	1	1	375221	353182	1894596	982131	988333	2993392	2047124	1	310753
CPD-16020	2-oxo-2'-deoxyadenosine	2578460	1592120	2847112	2814963	19841378	17732994	3996014	4021726	1998886	1925903	1253286	1541282	1053176	1028517	1574497	1038312	3581357	2857463	2752595	3081080	2130691	2266631	2226760	23557488	22270816	39958448	37113028	28263452	30244992	24868788	25426836	915334	1077577	1190320	849516	1081284	1063911	1625142	1369915	18084566	23253254	22218900	7804690	8740055	13166797	14655172	33011656	33709944
CPD0-1343	5-bromo-dCTP	495525	513961	393123	122705	467681	113963	407915	166545	136084	121056	606833	667731	474903	453435	197610	212815	253368	260876	261803	697471	641967	179531	170798	174623	142997	625914	658815	307956	126765	231907	82697	384575	397264	327500	484532	114481	114327	252255	299988	389348	736050	684295	262033	244053	261459	237830	273463	289852
CPD0-1342	5-mercaptodeoxyuridine	1542897	1583845	1981891	1720936	1815278	1743182	2016301	1376457	195870	267600	141468	416326	272642	151430	141336	1032624	991758	1086723	1251466	1255668	1226085	1028763	1079020	968299	1349831	1801242	108033	998395	81781	82044	200005	76563	337684	320861	366006	328076	312494	1	1	797028	904043	836483	517606	557117	293936	445516	1586981	1636559
CPD-15474	gardenin B	1	1	1	1	1	1	1	1	7832882	7458006	1	1	9630922	9623917	8892971	1	1	2762486	1	1	1	1	1	1	1	1	1	1	1	1	1	1208936	1256225	2436745	2676361	655895	604841	1278825	1776981	1	1	1	1	1	1	1	630880	701093
DIMP	dIMP	171861	157120	258407	296439	227921	158701	162313	171151	129237	133486	113793	130341	1	1	1	226369	215426	146990	171043	196610	200457	110016	208574	505414	538158	299202	238335	472731	465578	147192	356313	111994	118986	129133	268894	1	139407	356875	327242	341267	166565	167773	129589	153455	127325	121703	173095	212758
GLUTAMIDE	D-glutamine	3809538	3328693	5766188	5582640	3508456	3746926	3695687	3639324	28437668	32332408	11913733	22135408	14923271	14269721	21340514	7155886	7777861	10035775	1	5020325	5419849	1635364	2049173	1550865	2107204	816707	806162	334610	537944	262492	551860	5006593	3935244	538709	678015	1256145	1296771	800582	838413	2938569	2449439	2551807	355269	402937	280180	412542	1402356	1392778
CPD-15476	8-hydroxy-salvigenin	1747702	1805879	2398973	2312953	2535955	2165954	1675500	1755429	1	1	1	1	1	1	1	1168455	1061597	1250866	1108944	1706903	1510399	1219690	1206119	627385	433824	3548696	2903878	2210987	1	2630367	2751334	1	1	1	1	1	1	1	1	375221	353182	1894596	982131	988333	2993392	2047124	1	310753
PHOSPHORYL-CHOLINE	phosphocholine	1514662	1476210	2053773	2010929	3645038	3720604	1538333	1456628	936852	819841	1593856	1574022	506457	1275034	801983	3325851	3554386	3065140	3396466	3088074	3294479	2193234	1797510	4824722	5114282	1735302	1628778	1	1290392	2186588	2401644	1	372730	234559	1	347506	300810	1	295467	5102532	3361674	3491270	1280739	1357977	1659126	2279552	2426325	2521377
L-GULONO-1-4-LACTONE	L-gulono-1,4-lactone	442740	1	1	1	730688	1	1	1812260	1	1	1	1	1	1	1	1	1	1	1	1	1	1133355	1	1	680526	1	1	1	1	1	1	1	1	1	1	1	1	1	1	1	1	1	1	1	1	1	1	1
CPD-15485	7,8-dimethoxy-flavone	276288	259315	299448	291870	237986	248488	221160	198901	304893	274384	276406	293373	326789	262917	314877	156162	137713	156375	151282	160376	165373	143020	158323	8651992	8453023	1095356	1097606	582853	632395	5235331	5982971	1114124	1479558	974809	820929	1159642	1176582	883540	895097	5579820	1200126	1168755	606879	720356	7862507	8891111	564652	560299
CPD-15484	8-hydroxy-7-methoxy-flavone	1639548	18881240	21915700	21034848	17359192	18451068	15804763	1465200	1	1	1	1	1	1	1	805338	790027	1162396	1104376	1585278	10151777	398536	377499	1	23351178	1	3266153	28184988	1	26050016	1	722023	744881	1	1	1	1	1	1	2603610	2647966	22195240	8539284	8208971	12542428	1991957	33654144	33974676
2-OXINDOLE-3-ACETYL-ASP	(2-oxindol-3-yl)acetyl-L-aspartate	1	1	1	1	1	1	1	1	1	1	1	1	1	1	1	1	1	279973	244786	1	1	1	1	1055724	1003648	1	1	1	1	908084	920269	1	1	1	1	1	1	1	1	588065	1	1	1	1	139333	1957913	1	83939
CPD-15480	7,8,4'-trihydroxyflavone	137992	1	165000	1	1	1	1	1	212105	184813	225652	228273	1	1	178671	1	1	1	1	1	1	1	1	1	1	1	1	1	1	1	1	289843	303540	226764	180662	256771	269929	166958	177822	1	1	1	1	1	1	1	202967	297243
D-SERINE	D-serine	1220474	978538	2317804	1986780	295121	1	1339011	1	701381	753753	1369559	1395034	1	1	966390	1807764	2126113	2180388	2792585	601270	924124	1962900	2487672	1	1	1	1	1	1	1	1	1	1	1	1	1	1	1	1	1	1	1	1	1	1	1	1	1
4-P-PANTOTHENATE	(<i>R</i>)-4'-phosphopantothenate	196618	206895	292840	278616	262291	227563	2778715	2692931	2107399	2032711	2059320	2080420	908710	912338	1697005	2337404	2254458	2528560	2486700	2943929	2874722	1947832	1	438872	2248412	798959	143357	791568	1068895	1	1	451257	479885	487700	444133	366914	375562	270375	257397	1339205	2810775	2709850	849789	878313	1614905	1816761	386130	394271
CPD0-1311	5-fluoropyrimidin-2-one-ribonucleoside	426737	438967	625034	622559	626628	607609	563478	573210	1	1	174752	174348	1	1	131154	567233	571902	641909	615156	540479	538251	468195	483374	800005	783812	716511	642854	522432	581883	533736	554963	1	1	1	217293	1	1	1	148886	446321	511934	507536	437113	444580	1	311526	1	1
CPD0-1312	pyrimidin-2-one-ribonucleoside	583970	578953	537684	500416	461456	536127	1	574056	1	1	1	1	1	1	1	321586	319852	305031	336978	466480	538020	336556	1	1	1141313	262809	278710	1	244169	220808	232374	1	1	1	1	1	1	1	1	546337	521028	346645	1	325651	1	220999	1	1
CPD0-1314	uridine-5'-diphosphate bromoacetol	353826	482178	359061	367455	1445180	322563	521154	373576	1444351	428533	394796	227163	330888	1	1	1	1	541683	675963	1635194	1823593	1	1	1	1	585071	579886	302731	292109	293306	1	1	1	1107237	1122038	1412606	281938	1181533	1136402	1312785	484122	452813	262970	246027	253048	309006	273281	284258
3-SULFINOALANINE	3-sulfino-L-alanine	97081	183528	1800338	173044	185891	86939	1460204	1852409	607783	489803	2680213	374763	772629	782883	2600648	2130371	1904369	2018773	1861102	1907623	1901286	1709603	1821859	1822125	1	2123635	1388163	841688	2364046	87398	81595	1115727	874902	1131283	1217261	1203808	1244632	1247911	1584251	1845943	1778411	1707353	2973445	2631275	2922626	2328308	167196	115983
1-AMINO-PROPAN-2-ONE-3-PHOSPHATE	3-amino-1-hydroxyacetone 1-phosphate	215850	465032	513094	517118	289354	138675	432297	157467	209425	134714	221530	200494	1	1	194301	1	241736	217277	323983	1	1	1	204708	265204	419147	1	1	1	1	1	1	649635	517791	1	1	1	1	1	1	171230	246737	228624	1	1	1	1	507913	515935
BENZIMIDAZOLE	benzimidazole	505444	539082	323096	417469	556331	399165	202841	604866	420185	439473	104230	4688059	161207	218818	1	373151	338091	3208557	320192	433096	361322	397478	3932502	2825419	729982	966410	1	820580	747169	2391285	780626	1	1	1	1438558	1	1777345	1880364	2040432	338126	344808	318783	1	656962	349794	1	552491	682922
CPD-734	(-)-jasmonate	2534182	966211	2181167	2012964	4315995	1	1267243	1904762	1	1	1	1	1	1	1	4167430	4173246	3845603	3807785	2758870	2688344	3817344	3875862	2487253	2562074	1	1	1	937611	539508	273408	10465039	9501146	1	1	1	1	1	1	1	1	1	1	1	1	1	3268667	2533916
CPD0-1307	3-methyl-2-butanone	314347840	293223008	360665792	355582688	329324416	348846976	341058560	343420800	300421024	320701280	335074080	339786848	352599008	353118368	327495040	436262368	452601088	422185856	448054144	424595136	439571040	450244736	466206560	382346144	376753664	455809152	396027936	355154528	368675360	360841440	352451648	319158656	286918048	336744192	279469056	291238880	288580288	308371104	311118016	465062336	411233856	420714816	403139008	425315200	392909248	452024448	335065824	343130816
CPD0-1308	glyphosate	1	1	1	1	1	1	1	1	3094465	3641049	3449433	3571818	5346646	5285834	3892728	857762	1003282	961022	1126831	371780	394073	963759	1076832	218544	238818	350273	156311	294601	212912	255176	109396	836330	651412	109164	1	115521	122806	1	1	197598	168229	167493	200654	124637	1	1	1	1
CPD-1962	(+)-afzelechin	1	1	1	1	1	1	1	1	1	1	1	1	1	1	1	1	267295	1	1	1	1	253958	1	1	355654	1	1	1	1	1	1	1	1	1	1	1	1	1	1	270120	1	1	1	1	1	1	602240	619064
CPD-1961	(+)-catechin	436591	1	712748	745997	441357	408101	1	261076	1	1	1	1	1	1	1	1028163	1011461	1100873	1050513	911911	881364	584502	1	1	1	1	1	337362	484298	1	1	1	1	1	1	1	1	1	1	1	1	1	890302	1	1	1	865601	888203
CPD-10157	Fe(II)-nicotianamine	218295	219339	341307	345696	446844	421567	255112	276820	1051896	981218	1173492	1170826	1252348	1255514	1141491	396483	396623	353369	160223	942810	928832	1	199790	1820118	1744849	1270320	987066	579492	274419	2822098	2747577	1	1	317108	331074	1	1	185773	394342	1670977	1751047	1636372	961921	921275	3905429	3714479	517721	543210
ALPHA-MALTOSE	&alpha;-maltose	9104116	7125707	10338473	9443278	9011099	8854247	9510549	10006777	5958935	6099632	4263273	3493761	3868774	7808503	7564455	4299797	5471196	5046884	10516505	10087899	10587885	3796599	4486873	8214161	8775585	12705734	9363393	11488796	10215623	10659245	7417992	7222027	5281281	7086634	12364614	7543218	7377248	10757102	10590481	4976353	3142222	3927990	1693267	1599668	1	5140632	7450855	9620334
PORPHYRIN-RING	porphyrin-ring	160235	1	558471	429015	294276	377240	322033	269586	1	1	1	1	273839	256727	1	446930	388552	473577	435918	525877	507533	180702	169113	463384	489537	384215	276681	1	1	1	1	1	1	1	1	1	1	1	1	409679	471215	500744	427519	434166	408297	382460	502044	482461
DAPHNIN	daphnin	181821	180177	198820	195998	207949	188619	1	1	1	1	1	1	1	1	1	1	1	188549	175888	1	1	1	1	375005	381651	394910	340250	273935	298413	279241	289100	1	1	1	1	1	1	1	1	1	94960	108281	1	1	1	1	240644	238891
CPD-6781	D-<i>myo</i>-inositol (1,2,3,4) tetrakisphosphate	249229	894625	232976	200269	208138	189203	914623	267708	261422	970132	188865	713387	205098	192520	98802	343221	307936	242309	322495	212552	767377	293142	267429	248276	227766	959326	898924	204224	183677	131332	133068	117947	146925	102420	104780	215284	222613	180030	183654	203622	962916	908035	328730	351782	485454	101562	456786	452700
CPD-9700	hypoglycin B	1	1	337711	339357	325999	310083	1	1	1779175	977677	1	960747	913592	1530953	1508715	833879	819728	927736	921279	632564	607985	1	749724	634086	642424	1778521	2276203	1	1	1316550	948109	2073274	2181451	2002580	1374885	1621303	1638409	1348749	1350045	550041	423547	414804	1	422736	743936	765185	3915574	319524
CPD-8257	fagopyritol A1	9104116	7125707	10338473	9443278	9011099	8854247	9510549	10006777	5958935	6099632	4263273	3493761	3868774	7808503	7564455	4299797	5471196	5046884	10516505	10087899	10587885	3796599	4486873	8214161	8775585	12705734	9363393	11488796	10215623	10659245	7417992	7222027	5281281	7086634	12364614	7543218	7377248	10757102	10590481	4976353	3142222	3927990	1693267	1599668	1	5140632	7450855	9620334
CPD-8253	fagopyritol B1	9104116	7125707	10338473	9443278	9011099	8854247	9510549	10006777	5958935	6099632	4263273	3493761	3868774	7808503	7564455	4299797	5471196	5046884	10516505	10087899	10587885	3796599	4486873	8214161	8775585	12705734	9363393	11488796	10215623	10659245	7417992	7222027	5281281	7086634	12364614	7543218	7377248	10757102	10590481	4976353	3142222	3927990	1693267	1599668	1	5140632	7450855	9620334
91018-TRIHYDROXYSTEARATE	9,10,18-trihydroxystearate	3755884	3854891	3248080	3469355	3812096	3255376	4011407	3797377	4624208	2741631	3420986	3584979	4537130	7067242	4568477	4753376	3455621	4395546	3751917	4303984	5861949	4402180	3476432	1	1	6325576	4000294	6999682	1734124	2248527	1087011	3415772	4753700	4317401	7930456	4304228	4283967	1764736	2939458	3659951	819073	735749	538386	3815080	4391717	307480	2921459	3208492
CPD-8268	dioleoyl phosphatidate	10457844	10179146	8650542	8558419	10609425	10802798	10035934	10030316	11791967	12012358	493168	7636565	10507617	10886647	2436022	7712801	7922483	8292803	8353038	2776584	7743750	1839381	347351	2298207	387664	11324693	11203630	10496228	10320615	9562884	9684847	7606150	7813162	8462964	2702805	10101066	9740705	9691455	9691082	9637877	11070891	11546525	7268346	7149588	3280111	7188817	7506323	7738411
CPD-9711	dalcochinin	1	1	1	1	122841	1	1	1	1	1	1	1	1	1	1	290811	258928	257705	238761	210065	229069	1	1	561932	587446	242381	174308	177017	157292	261260	242258	1	1	1	1	1	1	1	1	428478	124708	312282	352185	233348	979042	889110	1	1
GMP	GMP	1	1	1	1	1	1	1	1	1	1	1	1	1	1	1	1	1	1	1	1	1	1	1	1	1	151117	108886	1	1	1	1	1	1	1	1	1	1	1	1	1	1	1	1	1	1	1	1	136426
CPD-8264	1-18:1-2-16:0-phosphatidate	2415450	3292075	345976	500730	504956	1920357	523159	555693	3796823	3799293	344584	315665	3504953	544578	1	1874702	1501616	2214668	2409796	284677	1	1	1	1	1	2969084	2940614	445633	400990	579884	571781	192431	193564	248875	208666	3504553	594324	3135374	3032874	3152324	2975616	2492717	1	1	1	1	1	1118969
CORTISOL	cortisol	536466	252368	1683664	470144	1487145	887323	476766	138381	1331695	1146035	950898	958711	1104396	1197788	993933	518458	601170	551273	521767	517770	272878	570618	1081862	2375974	3800798	1647611	2186698	723124	677835	2576816	2737437	1231177	1197450	2038491	245896	1255181	1263999	1204361	1206374	1	2970753	3079831	451195	436597	1936365	2354560	884668	1783654
CPD-9727	5-hydroxy-2-oxopentanoate	290280	170841	277454	274775	370014	407151	255102	316438	3960068	4506918	1832753	4996459	2408127	2477321	2850824	890202	214105	396889	239436	242370	232334	205092	199629	368139	372617	1	1	1	1	1	1	345707	286591	283646	1	203299	201407	229422	237951	184852	165456	170691	1	1	1	1	336054	335790
CPD-9728	menaquinone-<i>8</i>	5044303	4901705	996813	931413	4348474	4598350	4848618	5098099	3890148	4775932	789179	756342	4310130	4291883	385803	1046198	459871	1628518	1649666	734368	167411	577022	564436	342356	1	4509351	5395208	4234014	3039632	4279141	4250542	355473	473982	516420	505005	4721736	3944297	3576202	2661871	3767676	4120558	4974909	360003	450525	537624	515560	584278	472668
DIETHYLPYROCARBONATE	diethylpyrocarbonate	432475	411970	587189	466046	495591	457856	323924	349688	453059	447827	649977	697938	395413	399670	678967	428573	7159830	6563261	6706288	636178	556430	1	7116185	853508	1	784390	1091178	705663	630973	1183985	1032933	302329	308549	512972	828654	342506	257598	358450	368458	640054	697137	651223	1355454	1212606	2274159	1452492	553691	554515
PQQ	pyrroloquinoline quinone	288631	281772	426476	369299	308592	360425	396401	288422	1	1	1	1	1	1	1	219996	233783	237142	272129	247018	239885	210337	236902	228487	281219	1	1	1	1	1	1	1	1	1	1	1	1	1	1	180256	175807	177500	1	1	1	1	355676	339221
GLN	L-glutamine	3809538	3328693	5766188	5582640	3508456	3746926	3695687	3639324	28437668	32332408	11913733	22135408	14923271	14269721	21340514	7155886	7777861	10035775	1	5020325	5419849	1635364	2049173	1550865	2107204	816707	806162	334610	537944	262492	551860	5006593	3935244	538709	678015	1256145	1296771	800582	838413	2938569	2449439	2551807	355269	402937	280180	412542	1402356	1392778
GLT	L-glutamate	1294522	1343425	1346811	1259888	1185582	1071676	560750	775649	3045504	2185599	3491493	3608454	4771578	4698320	3110502	681950	746511	669887	656235	959650	969780	552397	615089	1092190	1060610	1405198	767155	889144	814193	770158	755809	3000780	1700178	772131	280103	1093017	1144824	588703	354355	713704	878597	779160	428002	433895	637440	657847	1898992	1900919
ASCORBATE	L-ascorbate	6455548	4781674	5233101	3051015	6581456	5713153	1335211	11885207	1634679	29245832	48040284	33646944	14462545	7776199	49871224	57550944	4856939	47509644	5014101	22287560	3022677	6466623	6102154	280321	17234128	9443560	605305	8103695	244856	525350	365643	25547768	9109438	6487267	237642	478454	181361	14085148	197025	9645799	9875601	9870315	11888206	229959	1	16300401	24717980	786918
CPD-9735	2-oxohexa-4,5-cyclopropyl-5-enoate	148973	430055	107392	110391	382963	117824	1	69978	735807	726828	631043	761169	553861	556177	641512	1	1	1	133962	94438	86781	1	1	1	1	212879	99918	1	1	138044	131637	644635	682126	856526	1013456	1239289	1122815	857881	4680560	1	317578	1	91138	1	111748	1	1	1
CPD-8204	dimorphecolate	1	1693281	3412776	3429545	2733452	2754963	1565761	1582296	6439748	1	1	1	1	1	1	8240282	7773058	8097737	8177416	5876197	1	7772036	7809670	7013966	6572003	1	1	3028679	3259474	1	1	1	6635700	1	1	1	1	1	1	7980311	6866104	7012956	1	1	1	2090583	1	1
CPD-9734	2-oxopenta-3,4-dienoate	772774	720473	753750	755753	598177	589430	291050	316136	117302	109548	160381	153570	85610	1	92100	310112	294811	298049	311983	361463	344104	307078	279176	316313	275786	269355	341222	138126	305638	328537	234946	1	1	1	1	91006	93039	1	1	266502	264172	256194	171864	211667	146066	228948	621583	651890
CPD-8203	(9Z,12E)-octadecadienoate	1872863	1891008	2907129	2736505	2692964	2623370	689835	1291115	5688214	21232588	22622648	23678628	4029599	3856228	19150296	5712936	5482351	6226855	6057649	6330669	6229140	3595833	4404847	4400498	3276360	3913378	5482270	3119822	3014086	5019907	4871768	30911172	29607092	9623610	28131944	9445879	29032466	25670946	6503589	5005650	5131690	3549752	6432438	4216424	6193595	7247668	4551891	4671033
CPD-9739	&beta;-methylenecyclopropyl pyruvate	5709456	5549486	3009639	3188231	3254450	5826848	2819447	3230845	1135101	1	954945	1131310	651534	125631	1	6822870	2645287	6744052	4639436	7204612	2812645	7155980	2051540	5875915	1977868	9106797	1569505	670060	495528	571207	1564837	2375899	1	631649	555743	562329	1	528568	564257	2327968	2107165	2358846	868888	7883253	7303344	475549	3179152	6807962
13-HYDROPEROXYOCTADECA-911-DIENOATE	(13<i>S</i>)-HPODE	1165438	1	2399383	553586	418125	1315198	677397	674984	2286860	4702722	1	1995689	1997863	1583112	1969158	2165110	3532929	1707392	1933287	3346138	2298962	2100075	1940699	3451818	3612922	3425797	3342355	1324013	1603476	2581647	3186594	1	1591566	2079423	1	2356447	1920566	1	1	5569267	5555967	5245974	2519388	1	3505574	4330389	2060484	1
CPD-9737	2-hydroxy-3-carboxy-4,5-cyclopropylhex-5-enoate	761494	748944	475884	129950	108412	544982	293148	158250	1	1	1	1	256246	1	1	135966	498186	141506	514398	1	424705	1	475587	156153	268599	392887	283612	392549	294461	262761	220783	1	1	1	1	1	1	467490	1	87556	184199	88940	344227	322954	109905	79941	122770	104603
CPD-9738	2-oxo-3-carboxy-4,5-cyclopropylhex-5-enoate	274117	144009	243897	245191	669883	681135	559407	129999	389060	404635	450263	492961	325586	338393	461446	106220	110708	102247	94673	167337	165764	97079	96684	530094	583046	194617	87697	1	1	1	1	817516	736808	312704	145126	358302	359947	313703	314618	282425	334979	342157	1	1	1	1	222881	128265
CPD-19897	vindolidine	1493815	1653123	1922375	1888645	2338843	2143964	1685392	997630	2347248	2339780	2013561	1823200	3792405	3802229	2157147	5589741	5152998	1265753	1201549	4183684	3973888	315189	317392	2252128	2992797	1344740	1211947	2447411	2388408	4270830	3089993	2801750	2787589	2400772	1640238	4126424	5620577	5026608	1431537	328408	529817	566007	455801	10689542	298138	272158	3542733	3539873
CPD-19898	<i>N</i>-demethylvindolidine	398630	522659	615282	608672	717039	1	826482	642168	374576	362944	364693	370873	397749	1	578917	269610	249707	921891	900214	705524	672158	526595	311148	438266	423245	607345	600066	588944	581200	1	1	476544	519978	492465	850350	652798	645718	163190	536063	1	485714	455466	639348	621718	309421	1	884729	930431
CPD-19899	deacetylvindorosine	329627	304399	629543	1	713264	707580	481361	409023	1	1	1	1	1	1	1	1124784	1068747	1349270	1283700	1004695	940650	1173011	1091992	1191227	1194026	2008116	1832583	483368	437291	1413447	1430060	1	1	1	1	1	1	1	1	1199930	1010321	958953	1620114	1504961	1455571	1430859	776161	778257
CPD-19891	(3<i>R</i>)-3-hydroxy-1,2-didehydro-2,3-dihydrotabersonine	2230430	2101617	2764574	1899325	3344203	2134809	2296900	1889503	981055	57684232	1388081	53231912	2919087	3167900	4520927	1843027	2279257	1432393	1719314	36703080	4381554	12108814	29051794	2689764	3297738	22021992	2915154	2454240	2958675	20028060	2660649	772119	1	2492508	55651192	45849208	45961516	46543376	1	12609388	41074140	15630367	7419314	6254139	35131568	6631720	2818473	2722705
CPD-19894	vincristine	281811	1	340518	264305	176302	192791	514731	515417	1	1	1	1	1	1	1	122821	947082	1056817	1148316	788788	807581	1118706	1432723	1	1	199052	205207	202213	188607	1	1	1	1	1	1	1	1	1	1	1	762623	855001	768557	760820	940659	1	303107	293536
CPD-19895	vindorosine	1	1	1	1	1	1	1	1	301248	266886	1	264781	1	309487	274585	895031	888799	1268291	1236386	1	1	557868	540887	195109	162560	1	1	1	1	190679	174404	809129	835731	1	1	780846	1	1	1	307165	382606	108582	1588056	1555860	366249	421040	1	1
DEOXYCYTIDINE	2'-deoxycytidine	194791	188655	1609288	1	1	1	200748	236428	126946	139327	1	112839	748908	728772	126530	613985	620695	1254488	1248121	69852	70900	68724	72511	91892	1608895	350843	232666	1285453	1159994	268986	402574	2103912	2200737	3082689	3498970	660487	308526	2030800	1738550	519278	337027	409994	397214	508907	322202	669593	1244272	1233261
PROGESTERONE	progesterone	1480739	1537117	518615	1	1179623	1	763518	1055325	1	1	1	1	1037769	1	1	1	726043	730195	835181	1	1	1	1	716470	496026	887869	826561	887262	828393	884572	904550	1	1	1	1	1	1	1	1	1	923094	1	780511	750254	1	1	1	1
CPD-9745	heliocide B1	2523215	3357895	2230198	2088876	560722	2523816	3320597	3318604	3558376	3006251	221147	215607	338898	3273181	1	1	1	663121	614266	1490004	482607	541914	1	1471628	1539615	1676172	1536824	812462	1552319	500693	462668	1	1	448622	520199	2401193	2287172	2035563	2432197	1376314	472994	1288122	603212	574951	489253	476392	597262	369325
CPD-8216	chrysophanol	1	1	1	86966	1	1	1	1	171356	161861	141468	140374	116925	110107	141508	1	1	1	1	1	1	1	1	1	1	1	1	1	1	1	1	311462	340366	286245	265429	324713	321379	304621	312525	1	1	1	1	1	1	1	1	111956
IPRONIAZID	iproniazid	639129	668001	384193	380883	1	575173	474609	467492	291280	283938	262962	302694	210870	256379	245288	1	645711	1	270206	426895	407623	295038	271653	676836	649028	1675192	1346806	576770	376837	1016652	864882	367219	276966	1	1	161951	180449	1	1	642725	246899	1	1083321	755295	1	1007414	338470	375765
10-BETA-HYDROXYTAXA-42011-DIEN-5-ALPH	10&beta;-hydroxytaxa-4(20),11-dien-5&alpha;-yl acetate	1046337	1162767	476662	475348	606699	626684	606562	600781	1882617	1811856	1962402	1	2251078	2284566	2073952	1011847	829660	1282375	990257	920813	917253	675118	853691	1913505	1524848	257709	269326	774776	595515	2101286	256858	2091069	2065793	2450073	1926233	1	1	1427729	1477083	1516932	736131	793943	144365	1222078	1249513	884754	606731	631093
CPD-8215	emodin	672060	737090	1084247	1117713	920579	865796	703734	699266	169837	171229	174752	174348	119127	132336	128147	644093	660528	748964	746363	563319	570871	501980	510825	933930	917976	847988	728636	601861	673342	617101	637596	225407	183398	154619	1	167714	263910	1	150791	447958	606224	551516	464923	456826	1	361823	1285802	1127757
2-ACETO-2-HYDROXY-BUTYRATE	(<i>S</i>)-2-aceto-2-hydroxybutanoate	5196142	4614726	6250219	6323761	5290108	6352566	5658160	5764285	3549179	380304	5638214	3786345	4189905	4321073	4607639	6669001	7729277	6391503	6820227	456419	393919	7088766	5506683	5974696	6562902	8327885	6364294	8022693	2529079	1	1	3740400	1	3928739	7223279	3470737	206923	2780333	6433600	7671527	1	1	5173487	9891341	10195254	6634310	5560315	5744579
PHENYLHYDRAZINE	phenylhydrazine	346746	4902107	4671632	3863090	267704	3351186	1717951	1500751	1568784	3129837	1	7095595	1633160	1688635	2770162	3331246	3443818	384779	664901	1	2689356	1	2944423	3507055	3946298	2945657	218956	3240367	2558842	1977438	1	1	4841468	4376915	1	1	2874419	400799	444558	2723333	2146659	2535301	1242135	246451	448997	656620	1	4865666
CPD-7609	sophoradiol	8171970	8592411	1207138	1216591	6781262	5977585	5162699	5779753	10121177	10398606	1505562	1505337	9288105	11629581	1610270	998959	952779	1146058	1022903	1276641	1213615	1525325	1386779	639284	571649	7513338	8552772	6082184	5050860	8046632	8226660	1416928	1426074	1420335	1300472	9174582	11319893	9451146	8528378	8870387	7869938	8224314	664784	699087	1112284	1031996	984573	819179
CPD-9749	hemigossypolone	1109871	1153194	1067516	1061429	1059228	1012942	193733	207339	373617	330904	616744	776896	398067	705457	622926	1503766	1467295	446462	439250	542667	2424716	383954	361895	1050261	1008252	1398588	1170799	900696	874848	1391591	926399	991249	995416	437087	148758	629700	465375	220154	218169	416455	569967	2076216	501413	507420	264473	317355	1107630	1125775
CPD-7608	24-hydroxy-&beta;-amyrin	8171970	8592411	1207138	1216591	6781262	5977585	5162699	5779753	10121177	10398606	1505562	1505337	9288105	11629581	1610270	998959	952779	1146058	1022903	1276641	1213615	1525325	1386779	639284	571649	7513338	8552772	6082184	5050860	8046632	8226660	1416928	1426074	1420335	1300472	9174582	11319893	9451146	8528378	8870387	7869938	8224314	664784	699087	1112284	1031996	984573	819179
CONIFERYL-ALDEHYDE	coniferaldehyde	2217135	2067809	7843642	2165182	1181678	374390	2048961	1142613	124201	320092	1049640	247323	665921	3614031	1851004	2345507	256194	1256640	3629257	1012894	3726228	149422	10023114	2310273	5189161	736774	1139046	1	1	126349	724365	1789303	536263	4110765	2184899	4258356	1	2324282	2246639	285773	1402649	556551	1	694916	1	2121050	3286201	259213
ISOORIENTIN	isoorientin	1	1	1	1	1	1	1	1	1	1	1	1	1	1	1	1	1	1	1	1	1	1	1	1	1	1	1	1	1	1	1	1	1	1	1	1	1	1	1	1	1	1	1	1	1	1	1	1
CPD-7610	soyasapogenol B	9648890	9866863	1532513	972802	7221127	7254758	1229822	7064213	9689713	9677852	1646259	532797	8979984	8884104	1343720	946709	910541	556284	485822	1540873	1475145	551379	931925	337731	303775	8405043	8170521	7360690	7193672	7566083	7620439	787812	831124	1172509	690290	9104312	9275505	7955322	7619640	8256128	8248081	1322703	630793	662606	1044455	974933	480726	899132
CPD-7612	soyasapogenol B-3-<i>O</i>-&beta;-glucuronide	2977213	2668724	4298005	609851	4295910	5200720	2818542	2877816	159982	233615	510258	380764	396226	417322	177914	4243919	304819	2348147	15721883	4266049	3748404	15979172	132387	4661409	4362563	6284760	4886191	2617092	2859009	2864182	2766748	163028	225718	227786	101599	343298	116613	886846	1051862	3060926	10882015	3768541	15938542	3985870	895298	863986	1	9709411
CPD-9752	2,7-dihydroxycadalene	466949	484952	157909	248326	197612	195342	1	1	554418	510311	408234	449149	362795	376107	399868	268631	267082	248064	258930	1	1	233536	235358	1164548	1143281	762183	760227	1	416780	1246792	1139563	851751	841186	852328	699281	121137	119881	333612	698924	294911	406750	341034	488311	853654	883922	274168	1	1
CPD-9757	L-&alpha;-(methylenecyclopropyl)-glycine	1811759	1804859	2260005	1883695	1957401	1634820	1576487	2363932	1993121	1960444	2872182	2049425	1583345	1	1610927	6233866	5830322	6656430	6266817	5739625	5236410	7975582	7467281	2691446	2182810	4433651	3603583	3105815	2885559	3982431	3823321	1707632	1972978	689974	825533	2115156	2056559	2317989	2388709	6315848	6009509	5577338	9470442	9407661	7687234	7692070	1693398	1786269
CPD-8229	punicate	1691630	1719317	3441047	3454565	2938360	2979012	1700010	1688189	6998183	1	1	1	1	1	1	7444837	7858428	7784223	7969267	5822448	1	7236015	7141734	6725309	5962650	8614301	1	1	3307877	1	1	1	8515456	2142756	1	8865416	1537382	1	1	7873322	6338300	6141120	1	1	1	2220589	5537475	5625640
CPD-8228	calendate	1691630	1719317	3441047	3454565	2938360	2979012	1700010	1688189	6998183	1	1	1	1	1	1	7444837	7858428	7784223	7969267	5822448	1	7236015	7141734	6725309	5962650	8614301	1	1	3307877	1	1	1	8515456	2142756	1	8865416	1537382	1	1	7873322	6338300	6141120	1	1	1	2220589	5537475	5625640
DIHYDROCHELIRUBINE	dihydrochelirubine	1501904	2685486	415452	398811	990810	939961	1332562	1423453	248249	221615	1	1	1	1	1	267443	207296	189180	173611	427979	397358	402563	380364	927498	942473	4874126	2214164	1419588	1375641	387125	764698	1	1	1	1	1	1	1	1	653309	765591	447194	3094267	2936864	1	1	731873	693158
CPD-7618	geranate	1	403775	397852	421862	340514	1	1	1	1	1	1	1	1	1	1	1	321177	1	1	290498	270010	1	1	702517	623368	450177	313574	222033	257942	278208	441995	1	1	1	1	1	1	1	1	796715	335966	235509	270875	246788	1	1321792	431039	1
CPD-7619	heptanoate	1	1	1	1	1	1	1	1	273210	251700	276427	281756	1	187512	1	1	1	1	1	1	1	1	1	1	1	846776	688421	462405	1	446138	1	1	1	1	1	1	1	1	1	1	1	1	661182	638972	653442	629642	1	1
CPD-9759	munjistin	4354805	4403155	4492153	4189459	4439983	4347636	4783056	4049348	915242	929908	1008786	1005990	704220	685322	872749	2585291	2496257	2766095	2952354	3012191	2942577	2445484	2480941	2847916	3233562	699201	838766	227019	930000	1209292	1672816	146274	162198	1	1	192156	168336	1	1	2020743	2394428	2187703	142501	153187	179265	326995	4191341	4207576
CPD-7614	1-naphthaldehyde	3087124	5036222	1	3223056	6953285	3135851	2918139	5526285	1483055	1628760	1180257	1420229	940747	1	1082602	2517336	2629639	7324188	2336554	7058300	2648332	1	2267750	2615928	2278487	1732724	7029159	7691282	1175646	1461899	1911647	632633	647916	444609	366538	500542	1504998	342059	486132	1984639	7308552	2194433	8374370	7713059	7325013	943168	2792683	6707134
CPD-7615	1-naphthoate	989476	1108085	1209653	1044077	1	1207644	1416234	935805	3935457	4192097	1366477	1859964	551244	495718	341279	1695078	1547477	1553303	1371997	1	1	1346344	814269	1679093	1161223	951496	288178	575534	2959360	5007119	925031	1511408	5786138	2168641	500063	172784	89191	752918	957500	577047	485226	1177450	2904427	3072927	5845465	6041540	1	1
CPD-7616	3,4-dihydroxybenzaldehyde	68302008	69233104	67036744	65954292	78440824	74963824	72195208	74829640	7816014	582060	5417821	5089154	7699470	7593735	6146116	93738008	91842992	93699448	91581880	102716480	99841088	105362816	105848816	113465616	110519344	127808016	102859512	106054800	101777656	90345816	88675328	2163395	2182134	1435094	1	1321579	629621	88827	72157	103233624	108977464	104706056	115306992	113374408	100260376	97376744	89445504	90536808
44-DIMETHYL-824-CHOLESTADIENOL	14-demethyllanosterol	19174192	18862396	3951288	3907573	18423734	18159720	17052408	17200452	17694952	19672568	1	1	18311524	18664220	3475269	3591237	3711779	3801221	3741264	4065935	4079324	4029344	3991071	3719831	3421072	20351488	19872454	15714083	15588385	16038288	15986479	3932862	4121722	3049521	2950665	16004819	16413690	16709660	13626158	17005180	20234536	19988278	2659494	2228868	1	3108921	4267148	4252659
CPD-9762	neral	1	1	1	1	1	1	1	1	1	1	1	1	1	1	1	1593273	1530729	1179452	1175861	1453554	1362820	995886	1	1	1	1	1	1	1	1	1	1	1	1	1	1	1	1	1	1270470	1239020	1288486	1	1035669	1158276	1	1	1
5-10-METHENYL-THF	5,10-methenyl-THF	1	1	1	1	1	1	1	1	757272	747169	651064	642295	567727	555161	545491	254901	1	1	1	1	1	1	1	717041	745415	183407	489852	1	1	721329	828820	1	1	384888	1	1	1	559292	549522	470952	1	1	466903	172741	1357866	1084985	1	1
CPD-7620	1-heptanal	968566	1021043	1023586	914488	1256342	559537	1006289	982671	719101	691143	645413	869285	461809	438038	1064205	205063	212840	214316	291246	2461572	2204992	296365	357848	2976902	2121524	685006	306049	1079541	1	1	415315	773216	799288	1	1749880	1	1	1	1	259400	232236	291401	2838507	3182284	699430	488999	1098842	1076576
4-HYDROXY-3-INDOLYLMETHYL-GLUCOSINOLATE	4-hydroxyglucobrassicin	192174	213611	382864	373776	578109	539955	221770	276977	100028	143342	181799	185193	185182	191235	297299	243798	237892	293374	254109	807595	742198	1	1	352411	1180628	991037	738772	417926	392450	1951753	1876746	1	1	1	1	1	1	1	1	251110	627141	582769	452079	405836	1185982	433783	441315	481766
CPD-8231	&alpha;-eleostearate	1691630	1719317	3441047	3454565	2938360	2979012	1700010	1688189	6998183	1	1	1	1	1	1	7444837	7858428	7784223	7969267	5822448	1	7236015	7141734	6725309	5962650	8614301	1	1	3307877	1	1	1	8515456	2142756	1	8865416	1537382	1	1	7873322	6338300	6141120	1	1	1	2220589	5537475	5625640
INDOLE-PROPIONATE	3-(1H-indol-3-yl)propanoate	1	8626229	14026621	13662605	20585452	18909434	8207441	8462878	7848883	7324708	7609360	7585032	11384542	11391167	7484862	15159118	14339781	10291403	9622226	15371725	14231772	10216233	10173222	50448740	47307240	45917492	40394124	29569956	29275344	50130912	49413032	13259718	14193208	19560376	18150276	15739391	15081011	21496412	21923194	31546974	25824816	23967720	27268842	27798676	58559700	62088836	20489910	20435732
CPD-4863	<i>N,N</i>-dihydroxy-L-valine	6414450	6389225	7379420	621414	6357655	6087922	4661819	5771851	999519	566570	35511352	381403	43405520	43297540	34506316	352188	651508	11838979	10214249	583635	5751821	677246	620011	4073491	3690266	4111285	3653410	3338541	3834621	2331420	2426078	9707776	5833474	8504223	5901479	7788925	7760235	6491490	6785586	3910752	4423508	4435283	3042979	3184393	2305882	2862128	3234996	3386115
CPD-7227	2'-deoxymugineate	6145524	6429045	8506479	8424394	7175007	2468860	3856434	2261118	3349410	3037626	1	1	2965390	3015024	1	3373775	3279236	3858365	2373612	3519516	3251940	3524901	2335649	4402024	2582742	6242176	8340386	6471076	6903273	5641930	5479227	1	1	1	1	2487795	2330291	4026966	3541629	1838026	4163513	4650419	5504284	1752985	2695944	3017260	1851536	1887961
CPD-7228	3''-deamino-3''-oxonicotianamine	3081355	3184416	3594741	3342697	3151674	3094232	3111998	3216180	2071609	1782146	1	1	908998	836846	797814	1	1	1	1	956694	983221	1103259	1019167	4892725	5175867	5633700	4397679	4673027	4597174	2756060	2890974	804189	1083588	1	1	1757893	1627029	2632673	2853317	1473058	1813410	918908	2144910	2053779	1319911	1336952	5808911	5823977
threo-ds-iso-citrate	D-isocitrate	7093217	11919634	11333816	1179756	4387426	3765038	998215	824950	32776972	33016916	59796176	1	1	1	60508344	1043224	54214172	23757566	53782224	1	1	1	54315600	5461206	4342703	430802	18891980	38352464	1964048	6580087	878206	68365496	77095624	1208916	1	1	32063912	41457368	1	32905816	1590851	10395166	44393992	25064552	1996382	48812520	7147065	12595550
CPD-10358	(+)-gallocatechin	393973	404937	349375	345066	425676	404017	380705	417512	632512	555599	492838	498264	619011	658396	542953	813364	795460	685369	616772	1156620	1168911	770648	778981	1173637	766196	342894	374138	211951	369873	416549	510441	598813	641797	553362	160498	551515	555574	237507	249216	1161940	1255414	1195380	316557	362840	378729	628930	544006	531558
CPD-1086	5-amino-6-(5-phospho-D-ribitylamino)uracil	1136017	900868	1940998	1598530	1169503	1325606	888621	1234125	222090	153989	323211	304652	1	1	162857	795526	759084	1047082	789606	647774	542875	496243	521319	1167551	1081256	1506061	1211464	1079346	1082180	887109	953409	199375	206011	273949	235943	225176	250527	355165	301288	407325	499675	484488	605791	625837	382599	346408	1951635	1767614
DIHYDROFOLATE	7,8-dihydrofolate monoglutamate	1	432073	1040508	1046254	277817	466037	1	375802	486160	474446	953599	951189	368377	373885	414210	1208129	1134670	945212	1038314	1167797	770268	1	509936	1289695	1260406	682534	1440296	595799	570660	1464858	511267	1	1	1	1	1	1	1	1	1755233	1660895	1636577	1082388	877656	1001638	1280766	1	456837
ILE	L-isoleucine	580626050	536357248	9093265	9529350	518140704	555103360	624927620	626134850	446053984	474056480	1042019	1403155	518870496	530864192	24989750	15371184	16794576	6068693	6327107	16591755	19588162	17699260	20785952	29025660	32158286	591733500	539271740	514214080	535490528	477403744	488841728	48598272	1	1	1653988	496690464	491389824	454215296	485755744	518277312	472407584	505533472	632897	1318049	1213377	1356953	11760841	12296524
D-CYSTEINE	D-cysteine	995999	819840	361466	556743	6029160	632945	5964063	6299952	420718	496651	2873288	343738	1890239	261277	1135971	6708270	7637197	449950	291380	639044	7394185	8024617	7896308	431645	235018	977522	681401	909520	836991	850278	1073392	1	1	1	881667	719557	418015	286655	415136	527563	483827	535368	612177	668855	577677	692126	633517	561102
DIHYDROXYINDOLE	5,6-dihydroxyindole	1829459	1915148	2496304	2535343	2062964	1926814	2267456	2335454	1036804	4737764	3760443	3833320	1461274	1507852	1619224	11244170	6182797	7167001	6811450	10171298	10011500	14282922	14135150	261305	409081	4845149	3827706	316299	295874	4232042	4325327	3279534	3968022	3059035	492480	441766	2784577	446788	435107	589644	712006	700860	531848	10266225	7531390	559555	699744	1984765
CPD-7214	(2S)-dihydrotricetin	2677243	2780199	3166929	3160092	3037031	2892215	2235038	2226629	1	1	1	1	1	1	1	4174072	4049026	4769870	4437874	2709287	2544732	1888386	513994	2361572	2274932	5356085	4707141	2698191	2396847	4358947	3998166	1	1	1	1	1	1	1	1	3209143	5488824	5233574	4308787	3872492	9958239	8631331	2664128	2674603
IMP	IMP	560363	565125	594981	495742	583413	566335	415349	416168	1	1	1	1	1	1	1	260476	262856	287114	267194	354615	342885	241661	250464	205814	218975	407632	113691	176137	225832	180890	123399	177048	184179	265380	202815	190178	181707	241396	241824	203742	215172	210966	1	1	1	1	585522	1295216
DIHYDROXYPIRIDIN-CPD	3,4-dihydroxypyridin	1	1	646368	292353	1	1	1	184939	1	1	187035	200754	1	178449	1	147466	193475	151988	434343	157836	200002	193285	513698	260070	781690	591898	393879	1	382883	388745	369365	1	1	124450	1	1	122152	1	1	1	1	1	1	384170	1	335644	1	1
CPD-1074	(4-hydroxyphenyl)acetonitrile	1	1	1	877737	1	803218	1410796	1	1	1	1	1	1	1	1	508726	1	492852	1	1	1	1	1	1	1154845	1	1	1	1	1	1	1	1	1	1	369289	388049	426648	401233	1	1	425839	1	1	1	1	1	1
PAMIDRONATE	pamidronate	867498	955000	465435	1007506	643662	1726737	905005	843926	828165	772321	900040	984984	1104911	1149292	1051503	318400	352446	1479287	344504	962866	427099	1160286	1245133	8331076	8299233	499000	393014	420447	599597	1663172	2460545	1391745	1240922	598469	652998	1392486	1375416	444253	475895	5720502	968861	941511	670487	828519	1964504	2213737	1330143	1356252
CPD-4841	dipicolinate	124404	1396106	539945	508863	1099396	1219734	690177	700459	175756	861561	709693	466973	350717	1	424511	379969	1	981318	549165	196919	1143994	290743	264838	1175061	520362	530794	447909	1	154724	388351	837472	1	123515	1	1	1	113773	1	1	1	524336	869428	1	1	1	165773	1405206	513526
UBIQUINONE-2	ubiquinone-2	1	1	502511	472698	535663	504419	1	1	1703335	1649076	1	1	1230420	1211394	1536465	1510313	1487480	1	1	533434	495778	1624850	1510966	1656715	1643874	1863991	1814565	530607	559170	1848870	1797697	1	1	1	3471311	2562462	1	2626957	2473679	1	1366477	786328	1	792271	1482431	1396976	498811	573995
CPD-7203	5,6-epoxy-3-hydroxy-9-apo-&beta;-caroten-9-one	1910897	1964533	2819187	2756374	2109750	2094263	1601024	1610748	1	1	1	1	1	1	1	1	726941	725540	720415	729017	713427	616977	1	2430380	2394193	1431704	1373236	861683	974442	1123419	1127990	1487864	1574460	2172688	1428951	1486237	1493715	1256189	1366478	1	1000966	1006721	648462	698587	431064	1	1	1
CPD-7204	&beta;-ionone	720789	294148	511349	464042	420958	425936	779408	597267	1028118	1754363	1681621	1667698	1067976	1109848	674517	508715	538875	478244	546614	486596	519059	474277	491142	178937	317435	980540	795283	1	1	587567	595675	1328215	1307037	1257035	981230	985052	1381203	833308	846448	1	1	1	1	1	1	1	339632	339558
CPD-7206	8'-apo-&beta;-carotenal	2280801	43619232	9545366	900683	39947040	37413976	13294545	11795483	45236484	43839280	11947635	11996426	11219736	43902008	10756203	8259082	7956079	8010021	8867813	15063613	15788290	8645092	6304232	7357542	408634	45994568	43350952	32097908	23174756	12779795	35180868	11009487	11397634	9719189	7133625	12037978	43494156	32635264	27362040	39566492	14125261	40462804	1	3420606	5489432	6085584	6944228	1075447
CPD-7200	3-hydroxy-&beta;-ionone	2479030	2453733	1289470	1199734	1214468	1178227	2606172	2650396	559267	572603	519218	528719	615410	631169	562607	406866	335771	1071081	985134	487554	450905	274305	1	2286580	2218880	1570914	1326389	1711673	1713978	936186	798386	454205	466385	1	1	1	1	1	1	244775	579597	575244	600375	557462	476259	322945	1274270	1280683
UBIQUINONE-8	ubiquinone-<i>8</i>	11291199	14521608	2378329	2390731	12952777	12822421	12880036	10133247	14899834	15036791	1890653	1832074	2612804	13439866	1024346	1492244	1691398	1743873	1607299	2040878	1932045	1750381	1379588	1586183	1433423	15495970	15559286	11595147	2327763	12416343	12310874	2431673	2466464	2258021	2188774	11251056	14295440	13002736	12400781	10522166	14238264	15334549	1287177	1558274	1584720	1449618	2081808	2014482
CPD-7201	grasshopper ketone	1910897	1964533	2819187	2756374	2109750	2094263	1601024	1610748	507822	418223	524189	519177	408474	415039	577460	1	726941	725540	720415	729017	713427	616977	1	2430380	2394193	1431704	1373236	861683	974442	1123419	1127990	1487864	1574460	2172688	1428951	1486237	1493715	1256189	1366478	1	1000966	1006721	648462	698587	431064	1	2364102	2437572
BENZOATE	benzoate	5501936	5673603	401355	520247	6839244	6369863	5565475	567269	265521	462981	431015	163421	628836	559409	593523	7206602	539657	7053340	461973	7650830	553733	7731302	398380	550987	8124057	9274925	929427	8132392	690002	362683	698582	657036	665237	315629	550084	338440	1	1	461568	454535	527300	533935	812172	8100551	807982	1	6768429	6918374
CPD-1063	5-(methylsulfanyl)-ribulose 1-phosphate	9793728	10561372	8908256	9422480	10232855	9424895	6619818	8514051	1	1119893	1338386	1319781	681113	1	862445	6285234	6004273	6812941	6054650	7282341	6911839	5640872	5294884	5828182	4634269	13721609	11982006	10001775	10523779	9953116	9565358	1	1	975726	827281	1	1	854863	986061	4859550	5691826	5383380	8557160	8979362	7443073	8402507	10262465	8935459
TREHALOSE-6P	&alpha;,&alpha;-trehalose 6-phosphate	293819	295096	303494	295557	221480	210203	74472	1	142085	124138	472161	448683	357768	347306	295280	77690	71242	89186	88736	1	1	1	1	107635	121459	1	1	1	1	1	1	1	1	1	1	1	1	1	1	1	75769	79579	1	1	1	1	489766	501524
OCTADEC-9-ENE-118-DIOIC-ACID	&alpha;,&omega;-9<i>Z</i>-octadecenedioate	1708151	1777446	3798750	3828661	2444007	2791179	3805779	3464123	17460208	18017010	17909086	17384432	13527458	14507077	14101660	1571007	14524570	2833868	5003624	4227211	13185805	3012372	10876605	5749408	21054680	1	4919668	3312270	2676183	4385063	12779806	14373205	15357600	19210006	14316086	16788532	15930742	13816788	13668587	6790272	6947793	7957477	11816827	11702587	7609120	18865188	11196043	11048126
ETHYLACETATE	ethyl acetate	1	664985	1	1540244	1	1024949	1	1	3215591	1	4917016	1	4817696	4570818	4533001	1	5466416	1	1	1	1	4480283	1	299496	1775937	1	1	1	1	1	1	1	1	1	1	1	1	1	1	1	3240670	3539727	1	1	1	1	2381686	1
CPD-10356	capsiconiate	378770	376366	3010368	1	3588546	3084173	322430	296608	1769107	11352930	1245228	1333135	902148	1049500	9010565	3169483	2315488	3184060	6250956	7777288	6680764	2828720	3153695	10567272	11764594	8470748	3399077	1823685	4121902	12114932	11887137	1750071	7826674	11142813	1	10497006	10618901	10204425	9654592	3161009	7733975	7744787	13820693	14315596	14080655	12992034	4735370	2274134
ISOMETHYLEUGENOL	isomethyleugenol	1709245	1787714	4282136	4317474	2631411	2523361	1424317	1495071	1	1	1	1	1	1	1	8015298	7906714	6620689	6557434	5788104	5507437	4475082	4374872	5960259	5784423	10087973	8609688	2033041	1903835	7594275	7376560	1	1	1	1	1	1	1	1	5202791	4047184	3827247	8850620	8749353	10437770	10494978	3403396	3345534
CPD-6142	N,N-dimethyl-&beta;-alanine	1899869	945323	1554090	1555390	1410101	2345277	3257388	3524295	2566302	1899182	1954628	2297719	2162128	2362621	3274834	1698191	1368337	1	1	2564604	3033107	2388995	2917706	2817877	2957572	4190033	3471600	2247624	3716669	2336480	2476895	2634640	1682303	546453	8738780	619645	844750	1863500	506027	2543306	1505177	1790515	1	1	1	568151	1126647	1212073
ENT-KAUR-16-EN-19-OL	<i>ent</i>-kaurenol	1	387023	1573813	1	1	1	497548	101765	1319854	5144154	4060784	6418458	2807556	5890995	3785994	4893651	6702909	1	4995349	1	1	276819	1136198	1	1	1	1	1	1	1	1	804883	1136781	968693	626639	838570	1	1	1	2447146	1	1	1	1	1335374	1221329	185362	960501
XANTHURENATE	xanthurenate	1814483	2442047	2151601	2284587	2984254	2631995	2715620	2791387	4182578	3287586	3438424	3585637	3715795	3752350	3389161	3213373	4328306	4964449	4790141	2638058	3032237	3008712	2738958	5489729	5530341	3345581	3977056	2016606	3685460	3499233	4052717	3755325	3165658	3083529	1709445	2572242	2503259	1897802	2246721	3707120	3583732	3447492	978664	799068	316580	1795647	1838059	1778690
CPD-10320	vernolate	1	1693281	3412776	3429545	2733452	2754963	1565761	1582296	6439748	1	1	1	1	1	1	8240282	7773058	8097737	8177416	5876197	1	7772036	7809670	7013966	6572003	1	1	3028679	3259474	1	1	1	6635700	1	1	1	1	1	1	7980311	6866104	7012956	1	1	1	2090583	1	1
CPD-12570	tricetin	4074403	4099515	4509497	4198258	4134837	4050259	4100587	3561320	510018	525412	702404	697702	368895	355972	508055	2714132	2649552	2841913	2917845	3028171	2956455	2477270	2557658	2552581	2874521	1	597161	124611	424678	395715	862873	129099	151917	1	1	1	108603	1	1	2073956	2280803	2172325	88950	129184	1	234483	4189110	4031338
CPD-12573	3',4',5'-<i>O</i>-trimethyltricetin	222008	264815	257528	237234	236530	239323	150600	157798	593768	653692	577273	571349	486706	499498	513159	266184	253540	229338	204694	226163	231026	227755	232248	554946	572939	528010	437581	404811	390748	377184	379493	389273	406698	486546	533553	515211	514843	1	439340	291656	378061	372840	484368	478497	404982	395627	468042	378980
4-METHYL-MYO-INOSITOL	D-ononitol	11973620	12118737	1	11594715	12092725	11072464	1	1	1	1	1	4081736	1	1	12216601	11980592	11249499	11575647	1	1	1	1	11453530	1	1	1	1	1	1	1	1	1	1	1	1	4240549	4693395	1	1	12424381	1	1	1	1	1	1	1	3707540
CANAVANINE	L-canavanine	1066587	1040006	1	1	4337833	2594960	2275277	789485	859523	916772	1482201	1488695	641702	114395	941053	1129099	2064017	3243196	1	3263891	1254613	1846541	2079699	5711487	1	1	1	1	1	1	1126999	1879468	197092	2227427	873833	1806592	1798985	842550	1	5220816	1	4279693	1348487	1	1	1	2301913	2383255
ZOLEDRONATE	zoledronate	126338	150653	512590	155352	753212	644834	336209	470558	166246	91474	108216	86512	1	1	1	413318	378793	434083	393560	470248	466692	308925	280996	135913	250352	121460	679200	559084	593289	575598	428566	1	128560	99917	1	85685	84196	1	119459	274092	321275	388784	514654	529170	493930	506757	846599	782609
CPD-10536	3-O-&beta;-D-glucoside digitoxigenin	3613348	3720529	3833954	3611050	4459107	4286421	3665223	3644452	239533	277009	239623	211828	1	1	1690816	4780973	4758461	3103758	2990006	7739025	7378505	3122788	4559784	8824167	8686685	5864953	5730985	4959932	4801830	5575348	5113893	1317596	977475	131743	332918	244891	253663	284557	271014	9499693	9570091	9792016	7955096	7903329	10243999	9308044	5593731	5483053
CPD-10537	digitoxigenin	448783	628061	1	1	1	1	1880527	1817688	468258	2468465	1661427	1689876	1286721	1	1856051	256744	975180	1	1238499	1	1181842	1	1559604	1926733	1	1	2549025	1	1	5254281	1	1	1	1590394	1743541	1331008	1508584	1546705	1368365	1566220	564838	2297722	1221475	2038381	4699049	1	1	1
CPD-10539	glucodigifucoside	1964274	1851935	1303486	1231148	1821792	1792804	1630697	1610922	1957416	1962646	1042562	1085197	1839530	1756618	1109580	1092964	1115326	1	1	1234047	1170187	1176510	1219341	1	1	1938750	1963964	1755021	1714940	1739970	1719184	849811	863540	1190291	1212673	1745885	1681501	1746319	1698728	1802688	2048883	2163798	1	1063511	1	1	1	930265
CPD-13229	(<i>E</i>)-2-pentenol	314347840	293223008	360665792	355582688	329324416	348846976	341058560	343420800	300421024	320701280	335074080	339786848	352599008	353118368	327495040	436262368	452601088	422185856	448054144	424595136	439571040	450244736	466206560	382346144	376753664	455809152	396027936	355154528	368675360	360841440	352451648	319158656	286918048	336744192	279469056	291238880	288580288	308371104	311118016	465062336	411233856	420714816	403139008	425315200	392909248	452024448	335065824	343130816
CPD-1042	dhurrin	198948	185413	249340	165414	703779	635917	1206042	1216359	1590779	1479735	560696	586689	1363370	1346448	821850	1	1	220287	210744	1	1	1	1	2064380	2030694	551757	522261	277300	1448027	2005871	2122767	733889	755220	720849	679647	990841	942737	1063165	1068866	363125	754910	721958	479930	514786	5387182	228910	179079	192930
CPD-1041	(<i>Z</i>)-[(4-hydroxyphenyl)acetaldehyde oxime]	476352	1	935701	669745	1	1	1	1	1	1652879	283271	309286	295747	2125954	515456	569089	632911	636087	859550	512666	526996	551645	706758	628340	1	1	1	1	1	1	1	1	1	1	1	1	1	1	1	484883	1	492488	175446	184021	208762	159012	1	1
DIHYDRONEOPTERIN-P	7,8-dihydroneopterin 3'-phosphate	229534	632916	114250	458516	405320	370919	321927	465211	1189693	1161653	1077648	1081615	1149886	1162529	1158303	316901	280360	311688	302782	181155	279220	353386	656230	250409	243045	390314	350863	750838	298277	572536	585266	1320614	1381262	1556081	1621471	1313736	1304930	1550222	1554853	262885	337460	335211	770300	763059	502055	317033	790328	842456
CPD-10330	&alpha;-D-ribofuranose	923442	2116387	2723930	2659941	2197922	2030351	1123798	998958	5180297	5004750	4973917	5112844	4741304	4953610	5337140	7385718	7146366	8190693	7610138	6665597	6039738	9518290	9189421	1	2907882	1181709	3436176	1079220	2611610	847414	3780249	3881564	3240462	1087500	836235	921632	891769	1189845	1165433	6726710	6760653	6550954	1179370	1169016	1311444	7747682	2367113	2381584
3-DEOXY-D-ARABINO-HEPTULOSONATE-7-P	3-deoxy-D-arabino-heptulosonate 7-phosphate	177943	154122	238824	210355	178802	183937	257701	163480	1	1	1	1	1	1	1	137505	130311	133763	148448	155375	158516	122846	125536	138256	188967	1	1	1	1	1	1	1	1	1	1	1	1	1	1	100107	89498	142708	1	1	1	1	191771	200151
78-dihydropteroate	7,8-dihydropteroate	254238	258243	4770461	4617457	322418	308556	4337975	4439778	3856605	4335911	318231	334947	3988988	4089390	167680	4573930	4783905	4224082	4687136	3927216	4367310	4821883	4596231	5290454	5334447	279214	4170279	308379	3775983	4492274	4167978	3399727	2637649	3049967	3469125	2727943	2636549	217860	3558130	5118110	3729618	3966132	3794478	3694560	4337847	2398579	334308	4206975
CPD-13243	geranyl monophosphate	1202116	1268300	657308	630709	1105973	986453	1054800	1125219	619408	553111	1	1	674343	668216	1	1	1	199950	1	310595	336863	533140	507391	1646612	1547614	249366	315032	271993	459953	405493	549101	1	1	1	1	331119	363058	1	1	480597	502132	462596	1	569010	1	1	387856	335608
CPD-19955	butyl benzoate	1709245	1787714	4282136	4317474	2631411	2523361	1424317	1495071	1	1	1	1	1	1	1	8015298	7906714	6620689	6557434	5788104	5507437	4475082	4374872	5960259	5784423	10087973	8609688	2033041	1903835	7594275	7376560	1	1	1	1	1	1	1	1	5202791	4047184	3827247	8850620	8749353	10437770	10494978	3403396	3345534
CPD-10546	methyl (indol-3-yl)acetate	284923	119576	107183	1518166	296271	1	516559	1	981811	867139	1	928527	1168893	1213786	200259	292050	1767592	1	385439	272047	336444	359226	467100	1	517535	4723129	4163680	1	1	5176869	5097626	1425407	1622592	2155656	1936503	1834983	1692815	1	1	1	2636887	324539	2863991	2927100	6087979	6281215	305839	1
L-DOPACHROME	L-dopachrome	5735295	7021381	6503251	7599411	43737280	3352082	1086040	3750334	1095406	2144496	1129970	1293338	2343897	334132	1347411	10515795	980186	1509262	512546	55633640	3765497	54069036	22332330	392743	5008645	2774627	1459770	2766620	1	1520222	1482570	1726456	2204349	301425	2237168	5331963	5258414	1169330	679288	1182264	6956982	3090740	397488	1	2002949	500604	5477412	13310002
CPD-19959	propyl benzoate	602562	699983	426515	526141	846694	886071	741126	1041996	1	1	1	1	1	1	1	602114	752201	541505	422449	623497	466806	649641	731747	685587	643390	1038729	883527	1	1	1	559340	1	1	1	1	1	1	1	1	1	1	1	1	644909	1	396129	683564	643778
CPD-19956	butyl propanoate	228581	547505	317461	297951	251713	254368	272136	307894	505133	454505	358927	1	391102	377515	1	1003794	287210	361309	537025	548687	536385	188094	182857	208110	210930	365907	303179	403368	571078	299630	289542	1	1	1	1	243843	248465	1	1	351214	387941	390426	343883	973447	502048	512424	314060	334299
CPD-12592	<i>N</i>-acetyl-farnesylcysteine	240629	225958	513856	487093	460026	440475	418667	267666	577380	627954	496655	508697	580273	582171	465133	934145	877885	1106730	1054929	800069	473283	377026	329838	427161	392278	1303454	1439014	407584	376049	964913	1028657	1	1	1	734575	479268	394935	405741	483614	1130450	794476	756636	1241246	1227620	1153530	1725606	582809	435067
CPD-13211	<i>p</i>-nitrophenyl-&beta;-D-glucopyranoside	379246	380542	293152	320674	399936	256965	364791	614322	2042483	1768321	1	1	1652567	2003582	1	381158	1	160251	240441	371102	342192	424016	425138	569155	568895	673309	404511	185512	319935	450696	164120	1	1	1	1	1750457	1615180	2561761	2201474	1	180014	153117	127224	423087	1	1	918823	616700
GLYCERATE	(<i>R</i>)-glycerate	335137	345526	515366	514624	447298	399995	373806	426844	1938630	1	1717634	1629230	1596321	1	1425612	1146012	1348103	1244104	1163196	937138	551447	1501856	1500907	504927	592254	2598432	2107596	966164	920993	1744899	1707066	684461	464001	974360	797511	794234	790213	865892	738266	650575	669785	624987	2405286	2479000	904864	943282	838124	632994
CPD-12594	all-<i>trans</i>-geranyl-geranyl monophosphate	748278	826475	2142294	1615056	2048548	1893605	654874	716966	1739974	1655709	3601133	3711985	1180345	1208314	3163538	4673137	4306089	2014735	4726463	3510579	3316507	5838419	5394769	2424368	1713358	1053426	1854589	2061784	1578196	2556684	2584658	1059697	1041435	3623078	5810190	3453801	4716628	4256238	4050127	1340768	1511440	5295250	2334884	9003449	1845427	1730197	2965323	2983725
GUANOSINE-5DP-3DP	ppGpp	3398710	4354159	3405005	3211582	2663039	2572597	2719213	2680594	1000673	3718062	3711060	3731291	4745947	3010458	3072033	2052339	2030983	2435516	2296400	3698825	3430464	1840569	1794043	1499347	1480222	1190834	3651397	2566904	2382396	2279244	2235467	2756864	2729723	2957322	2892926	4847695	995476	2624108	2319539	2893975	1108229	3624770	2335623	2430771	2384331	2275574	1977780	2114567
NAPHTHOL	1-naphthol	11014675	11512312	15702589	15722087	13547095	12588359	15404110	16293546	799445	783960	581114	599111	962287	949073	624429	25969192	24525226	37363592	35343152	26077826	34542664	34064352	32572218	19120320	18492472	19384148	17211782	14196246	13028418	19000418	18327794	1239238	1305910	992528	1344464	972949	923195	1467137	1476221	38390180	34511336	32943474	41802496	40686280	12326194	32909200	17309278	17285528
N-ACETYL-BETA-GLUCOSAMINYLAMINE	<i>N</i>-acetyl-&beta;-glucosaminylamine	421821	427711	950385	929088	747910	730459	245597	309212	328148	1	1733230	1715472	117167	1	1593966	568658	659872	1208826	657422	886887	876202	667543	894977	2055939	1978535	4192872	3777029	766467	270527	3972459	3948657	110731	2045313	1839222	1452866	2046555	2061825	2024985	1427897	1401129	1099665	1041624	1627713	1606163	1973399	1907782	504009	508601
CPD-13220	1-pentan-3-one	314347840	293223008	360665792	355582688	329324416	348846976	341058560	343420800	300421024	320701280	335074080	339786848	352599008	353118368	327495040	436262368	452601088	422185856	448054144	424595136	439571040	450244736	466206560	382346144	376753664	455809152	396027936	355154528	368675360	360841440	352451648	319158656	286918048	336744192	279469056	291238880	288580288	308371104	311118016	465062336	411233856	420714816	403139008	425315200	392909248	452024448	335065824	343130816
CPD-12587	(2<i>E</i>,6<i>E</i>)-farnesyl phosphate	1	1	1	1	1	1	1	1	583002	557058	513604	524551	518991	510492	609960	81360	78820	127269	122340	1	1	1	1	284339	281523	154350	119296	199805	183036	205085	196064	725368	735485	777919	792429	633575	624331	757360	767040	323830	189405	169312	201982	200224	355932	353823	131309	127639
CPD-13222	<i>trans</i>-4-hexen-3-one	64278052	65129824	66565708	65751768	64607528	60110528	51936912	57152976	2844763	1017637	1318571	1080695	1053091	1726025	1054188	92025144	89473184	76781912	70707136	89754928	85329568	74693328	72713696	74360264	69232448	78823456	65528484	52370348	52900384	61946384	60997972	2270573	2368186	1152627	5016532	925847	921325	3013230	1487267	97124032	88452648	88407112	74730504	74779312	108929848	118214728	96846432	99395656
CPD-13225	<i>p</i>-nitrophenyl-chitobiose	1	1	1	1	447038	1	1	1	775990	783878	354632	203171	629402	606969	336964	456212	435002	368520	351364	452986	415046	651408	597789	424677	1	1	1	1	1	1	1	198382	549170	703737	781854	552526	177075	725884	138758	367295	267611	248604	462070	178660	362241	289118	592955	1
CPD-10571	terbinafine	1	1	602337	698097	543976	1	1	1	924801	889681	10080565	587920	1	1	844886	1219167	1177156	1505805	1164700	909155	970909	1073369	928026	515125	359558	1083849	3269876	4837330	1	12997703	653779	958235	994253	1090267	810747	1305505	1	1134473	1078559	1104789	551726	1074667	3187289	3421729	807582	959184	871060	968261
CARBOXYPHENYLAMINO-DEOXYRIBULOSE-P	1-(2-carboxyphenylamino)-1-deoxy-D-ribulose 5-phosphate	560363	565125	763272	487281	577903	566335	415349	410673	1	1	1	1	1	1	1	260476	262856	287114	267194	354615	342885	241661	250464	205814	218975	407632	113691	176137	225832	180890	123399	177048	184179	265380	202815	190178	181707	246683	241824	203742	215172	210966	1	1	1	1	585522	1295216
CPD-13227	<i>N,N',N''</i>-triacetylchitotriose	1	1	306252	260854	1	1	383213	353233	1	1	1	1	1	1	1	6918222	7182873	1	1	5139966	5336864	2438924	4839550	896874	793030	524593	1859612	233375	109286	384538	231640	1	1	1	1	1	1	1	1	4771102	3101822	2989650	9921374	9429119	8252876	8377105	371641	329485
CPD-12585	(<i>2E,6E</i>)-farnesoate	1	1	1	1	127569	118632	1	1	490057	476974	477846	502453	578690	568707	404843	610599	548108	242195	424507	401372	497262	1	1	534472	1	325002	257198	193004	1	375402	330578	881555	871059	577077	293441	529835	552937	1	1	1	453428	421042	415322	400283	424594	1	322894	365318
DIHYDRO-THYMINE	5,6-dihydrothymine	129422	109292	256157	200447	130669	154138	824186	1	324771	314511	211661	224241	242571	135613	166548	208270	177161	278919	258110	245807	235634	116004	432337	149646	711439	212117	197125	1	111789	116038	1	187409	206533	230492	1	292368	281526	149725	159568	246176	287259	308408	133674	184275	131908	238094	324620	133589
INDOLE_LACTATE	indole-3-lactate	7919581	6545998	951463	8844695	8182492	8723901	1349595	537768	1099005	1929072	2048766	1970759	1921249	1689512	2053974	5662199	1512629	5432080	491973	888006	7048919	1224251	1	723378	759851	741657	1310062	338975	992416	911103	1833976	1094102	1105726	1764252	1405175	510988	674904	2918328	1932802	1	4490336	4940372	1	335510	1	567590	7466073	1
CPD-10303	D-allothreonine	1	1	367351	246828	1	187652	676200	1583178	13228325	13044547	13407734	13254028	12702034	1	11817461	79043	1140850	1134596	1444669	139428	319046	187584	235389	684216	608831	2354020	1810705	813292	690015	1787259	1192580	186317	11779986	18678368	22487844	18836648	19094192	20504534	20649156	293553	969755	1	1485859	1411021	1121423	1285247	1	856882
QUINATE	L-quinate	1192773	1215488	1753361	1923901	1445788	1360350	942903	974527	225689	237176	406843	472141	1	1	289108	1852761	1621284	1638958	1625579	2406073	2292885	1057909	986802	2700505	2621491	1494270	1323187	613300	689061	1144181	1204921	1	176625	1	1	1	1	1	1	2058492	2160030	2103569	1086963	1095879	1534364	1832673	1576867	1805358
QUINOLINATE	quinolinate	124404	1396106	539945	508863	1099396	1219734	690177	700459	175756	861561	709693	466973	350717	1	424511	379969	1	981318	549165	196919	1143994	290743	264838	1175061	520362	530794	447909	1	154724	388351	837472	1	123515	1	1	1	113773	1	1	1	524336	869428	1	1	1	165773	1405206	513526
CPD-10508	indole-3-butyryl-CoA	1	1	1	1	1	1	1	1	1	1	1	1	1	1	1	1	1	1	1	1	1	1	1	1	1	1	1	1	1	1	1	1	1	1	1	1	1	1	1	1	1	1	1	1	1	1	1	1
2-HYDROXYDAIDZEIN	2'-hydroxydaidzein	137992	1	165000	1	1	1	1	1	212105	184813	225652	228273	1	1	178671	1	1	1	1	1	1	1	1	1	1	1	1	1	1	1	1	289843	303540	226764	180662	256771	269929	166958	177822	1	1	1	1	1	1	1	202967	297243
3-HYDROXYBENZOATE	3-hydroxybenzoate	343492	225245	601811	421931	310801	367838	516806	355287	88951	161360	1	235796	215214	144716	213188	269244	319493	223383	420323	301795	308124	334491	384022	385758	496354	1	1	1	1	1	1	145347	96855	1	1	1	1	1	1	322579	229377	198883	84564	146181	1	1	300776	286686
SACCHAROPINE	L-saccharopine	1225927	264906	1	1439915	1320823	1277885	628654	640768	6235741	5981101	5552327	5651500	2179716	1862291	5257120	255777	539508	284631	939689	1	1	1	1	1443166	1	1	382175	214188	1009878	1784573	681660	9106009	9269617	6096127	6059134	10585767	10672419	6977755	6962860	2128486	196036	415038	254521	431342	2923397	659362	1663535	1601314
CPD-20039	(3R,4R)-7,2,4,2'-tetrahydroxy-4',5'-methylenedioxyisoflav-3-ene	1	1	1	1	1	1	1	1	1	1	1	1	1	1	1	1	1	1	1	1	1	1	1	1	1	370144	280796	1	292373	1	1	1	1	1	1	1	1	1	1	1	1	1	1	1	1	1	1	1
CPD0-1152	<i>N</i>-pentylpantothenamide	336135	354378	312578	329149	451276	3378241	1859795	1599465	2582897	2831388	3444354	3127542	3770493	3895210	6105727	3765830	1629725	2110004	2276589	1213910	1	1428283	2113745	238179	262574	479351	430202	3191521	3201208	404312	385959	2065680	1900682	2808071	2448167	2571343	6239464	2082683	2383410	301070	423217	396838	3698724	3705906	252995	725681	1	4023176
CPD-591	cyanidin	379337	340361	415513	397463	259873	267123	417599	356924	1	1	75376	1	1	1	1	217432	189005	225213	213385	312128	302755	257207	281980	199213	182855	308410	276500	160797	208855	196229	109870	1	1	1	1	1	1	1	1	226411	267295	235897	199861	108985	106281	170853	790757	434743
CPD-590	(2<i>R</i>,3<i>S</i>,4<i>S</i>)-leucocyanidin	393973	404937	349375	345066	425676	404017	380705	417512	632512	555599	492838	498264	619011	658396	542953	813364	795460	685369	616772	1156620	1168911	770648	778981	1173637	766196	342894	374138	211951	369873	416549	510441	598813	641797	553362	160498	551515	555574	237507	249216	1161940	1255414	1195380	316557	362840	378729	628930	544006	531558
CPD-10510	3,7,4'-trimethylquercetin	1747702	1805879	2398973	2312953	2535955	2165954	1675500	1755429	1	1	1	1	1	1	1	1168455	1061597	1250866	1108944	1706903	1510399	1219690	1206119	627385	433824	3548696	2903878	2210987	191561	2630367	2751334	1	1	1	1	1	1	1	1	375221	353182	1894596	982131	988333	2993392	2047124	1	310753
ACETYLSERINE	<i>O</i>-acetyl-L-serine	9428626	8906284	12118711	12010855	9113978	9424359	8728075	8792995	1	1	65115008	65741624	78925576	79304128	63442144	15370938	16050289	20266428	19357384	10904836	11370805	16108327	16758749	7317709	7265583	3551268	3265984	3134021	3956687	2281100	2052128	10718577	9451572	8561190	5491684	5287397	8540940	6263426	4315202	6919434	6674786	6844790	293206	2739018	2067516	3024607	4236274	4412024
CPD-10515	(9R,10S)-dihydroxystearate	4784787	5294187	5296118	5902681	4562081	4464163	5052827	4529307	6019098	5510262	3908722	7724803	3526416	6343252	3925741	3458710	6070762	2832845	6650917	5664300	4450961	2912308	4777326	6053566	6122698	4349606	5213827	6929212	6174320	4162976	3875711	4952680	3937938	6226132	10469598	3987050	5188037	5788812	3924787	4848481	6284697	5518324	5627830	5634673	5711965	5331066	8030938	7375711
CPD-10514	9,10-epoxystearate	1	285541	1473200	870824	670125	1233054	1	1	5769099	19811968	21835220	20617468	4112422	3950602	17851732	1710132	577878	1248191	3263438	3274302	2700520	830804	2863641	1497567	1320163	1793228	2183874	1252861	770507	2208744	2182224	30599378	30146276	9822410	28184872	1509194	6589369	24751064	25597172	3263789	2791797	2417515	2483595	1169521	233293	662519	2275259	3411982
CPD-10512	16-oxo-palmitate	3746320	6907304	4283896	5158937	4744685	4449774	6134150	5636107	4801995	4638737	4871097	4505494	4077472	3610654	4730445	3854393	6110685	4210984	3496010	5200478	4963935	3143788	3316109	1	5632379	4783356	5455117	4934198	8159669	5488399	4623415	4723945	5303816	4741938	5222397	5159442	6218489	6384102	5476386	3770466	4081451	6558715	5599889	4205257	3381184	3114430	4694350	5513684
CPD-13254	soyasaponin III	3048151	3036579	3531494	3577711	3290342	3369280	3535583	3558430	1	1	1	1	1	1	1	3444043	3489384	2421630	2338246	3769090	3569091	284558	2240152	3752988	3462843	2216444	2116649	3373911	3500552	2378620	2069748	1	1	1	1	1	1	1	1	2544224	1915097	3212253	3297693	2124957	1	3061983	3960606	4368763
CPD-10520	3,7,3'-trimethylquercetagetin	1	1	244085	260296	294553	284603	1	188861	696699	673040	788694	801854	853238	841983	784907	506040	493042	468055	442186	658283	613316	592177	577358	1251838	1211540	890705	688925	409797	390040	1956734	1141445	1	1	240537	117732	1	1	267137	121899	1172629	1217882	1171300	654488	644940	2705525	2591009	296154	385320
CPD-13255	soyasaponin I	3146057	2954917	4645685	4136626	22426948	22217930	24661098	25199894	794901	729502	307434	251283	250298	232596	174490	5767491	719672	3687254	3738892	4640977	4407519	450945	395908	24009960	24594868	3605550	3555444	22979196	23188676	3561236	3552358	237961	252446	1	1	300535	255464	1	1	11780729	3450927	3918591	5962479	22256604	3069815	3150965	31387776	671194
MELILOTATE	melilotate	955069	397918	1706061	1659993	1067469	814176	96656	92935	89962	158907	165478	164701	452550	594886	323083	1964659	158543	424657	1671115	1272529	336295	1313186	103537	1108189	911407	652326	538439	379351	403080	1385043	881725	317370	119683	295048	266231	240046	256905	317835	280692	1175211	753892	894760	917858	915259	1	1	1603671	1517890
CPD-13251	soyasapogenol A	11729190	11054132	2968978	2691742	326523	9858092	9820562	9857170	2552137	11461446	3023326	3073283	10808326	2621831	2896979	2946680	2863239	2702633	2736018	4949435	4666448	2789338	2694844	2570450	2525858	12626106	12236574	9165574	9049629	9868003	9776334	2770570	2931794	2699846	2688117	11425103	10837937	9498181	9617497	10853536	12122552	11753867	2624199	2580521	2935431	2986743	3240885	3315518
CPD0-1138	tubercidine 5'-monophosphate	1757110	1813587	2032765	1971182	1152510	1109017	290853	248668	531689	513179	544761	526939	437911	439713	463525	1	1	108933	202612	1	1	1	1	597738	565482	817835	360698	185848	460388	437635	276404	115018	444811	658109	672953	610649	598903	593294	606143	1	119796	220237	188577	175134	257094	246136	2972194	2986072
ADENOSYL-HOMO-CYS	<i>S</i>-adenosyl-L-homocysteine	834121	901680	1495893	1566354	1244832	1195610	966790	999001	385001	421292	505607	489352	166044	388381	341501	356351	537861	343498	124343	329905	310173	246350	247078	1891043	1832611	1417192	1262441	843934	795740	1	809727	1	1	1	1	1	1	1	1	354711	896385	894251	668371	641572	407110	367111	1337961	1342107
NUKED-PENTOSE-RING	nt-pentose-ring	605618	484740	1	110518	195399	595978	461047	808987	608259	628161	464793	399059	1119047	948383	526230	150830	265677	168642	786142	1	111536	100043	90143	589779	1066390	157713	407834	328983	284662	142789	488060	362642	1	193144	85452	1	1	215937	223829	334537	143918	310539	141919	150753	211969	129728	260294	262404
MANNOSE-1P	&alpha;-D-mannose 1-phosphate	9848360	149640	8844563	1	10120602	1	6539473	8422163	175523	195829	145573	197408	133521	645701	156679	6189630	5915972	6763980	5998351	7119233	6791539	5547192	5216954	5684406	4486592	13766428	11937182	9842497	10399778	9844645	9489027	344471	349815	324574	371424	364918	238039	415153	411044	4750633	5545952	5204168	8441737	8883591	7370338	8234628	10050234	10106690
CPD-10523	<i>cis</i>-indole-2,3-dihydrodiol	476352	1	935701	669745	1	1	1	1	1	1652879	283271	309286	295747	2125954	515456	569089	632911	636087	859550	512666	526996	551645	706758	628340	1	1	1	1	1	1	1	1	1	1	1	1	1	1	1	484883	1	492488	175446	184021	208762	159012	1	1
CPD-10525	indigo	1	1	1	1	1	1	1	1	139145	141368	221688	205241	122178	164739	197578	224097	166890	190516	169518	112332	137803	321855	334104	322003	325227	298189	253651	1	210989	1	1	143871	106911	1	1	92485	81223	1	1	80884	204057	192613	186342	1	1	1	1	1
R-VICIANIN	R-vicianin	273730	290450	532941	540707	336131	302977	548909	532729	1	1	1	1	1	1	1	319578	293097	396102	347200	424673	398124	1	1	1242371	267538	969542	861711	315795	301613	575481	704607	1	1	1	1	1	1	1	1	539523	401963	385646	1	479140	263509	272282	559335	559107
CPD-20023	3,5-di-<i>C</i>-glucosyl-2,4,4',6-tetrahydroxydibenzoylmethane	9114923	6590966	7802168	10683207	7111695	6692805	7344012	5247131	12029459	11397845	12986138	13130724	10771913	10519858	13514658	4132153	4170439	11385175	14781969	6324500	5748528	3969750	1693133	5370926	2308927	11565273	11095638	5855342	2231125	3532382	9743485	10121236	23164988	12008918	11538889	10926987	9414741	9566714	8542899	4195351	12280254	5269246	3298177	8558147	18160556	18365664	8942391	8926805
OROTATE	orotate	1	1	641891	739599	705860	669845	772845	727445	799844	814116	689186	1	719776	701537	709230	710285	695381	727800	550448	780094	715454	644040	659608	661700	841524	1177289	1	1	866352	849626	915664	669295	729107	902552	70309	910969	906002	1	732174	678241	757114	737913	671432	761718	693190	734123	775761	797603
GLC-6-P	&beta;-D-glucose 6-phosphate	9848360	149640	8844563	1	10120602	1	6539473	8422163	175523	195829	145573	197408	133521	645701	156679	6189630	5915972	6763980	5998351	7119233	6791539	5547192	5216954	5684406	4486592	13766428	11937182	9842497	10399778	9844645	9489027	344471	349815	324574	371424	364918	238039	415153	411044	4750633	5545952	5204168	8441737	8883591	7370338	8234628	10050234	10106690
CPD-7260	kaempferol 3-<i>O</i>-&beta;-D-galactoside	1	1	1	1	1	1	1	1	1	1	1	1	1	1	1	1	1	1	1	1	1	1	1	1	1	1	1	1	1	1	1	1	1	1	1	1	1	1	1	1	1	1	1	1	1	1	1	1
CPD-536	glycerol 2-phosphate	838926	775381	767259	825761	805050	816299	958828	821985	791769	859036	1	1	1	1	1	823982	792499	788589	796834	843105	817576	816978	811416	780690	949595	1	1	1	1	1	1	843824	853587	1	1	1	1	1	1	803204	764744	776656	1	1	1	1	798123	814920
2-OXOBUTANOATE	2-oxobutanoate	1012810	1049736	1	984501	1	952219	580259	1257902	2249758	1	1828457	2121102	5689266	1287733	1260125	1077632	1109656	910168	649557	1038577	972804	1262354	617437	836612	1	2405295	2022158	1676344	1839684	2008370	2233992	2437667	1759445	417347	143294	1	3826688	380000	1	803504	772352	767025	2294049	1727132	1377107	1550744	1112689	1
DITHIOERYTHRITOL	dithioerythritol	442531	416610	445800	464765	457369	443842	296326	380805	1	1	1	1	1	1	1	83632	321437	370987	303197	147266	247636	1	1	390218	324865	1019712	835427	1147523	903459	819628	698303	1	155373	162599	824880	291154	312367	536295	525631	1	204165	1	700739	823997	95469	281999	175421	179353
3-4-DIHYDROXYBENZOATE	protocatechuate	1	771889	29813332	625190	845038	770073	1091509	1093389	5536990	10891480	11284405	9433564	10632249	7174707	6604376	1769822	1878070	928155	1469254	1769091	2786004	2086210	2094659	2564372	2454737	978897	1058572	750848	1055719	954900	1276973	9871130	1	422654	360518	1	1	1	153180	2963870	2143182	2685940	595754	625403	414483	851950	792079	849577
CPD-20012	naringenin chalcone	1	1	219673	225538	179348	166081	1	1	1	1	1	1	1	1	1	109681	1	131849	129521	261207	265157	281016	272454	224197	239320	305328	150546	1	1	126357	274890	1	1	1	1	1	1	1	1	1	154760	146304	242134	266827	1	1	233296	297358
CPD-20010	nothofagin	837109	851288	1450933	1445307	668659	1434346	676996	710528	757272	747169	650052	671555	512978	500172	581705	447131	251120	473865	442777	356307	741680	211605	407246	2030912	1982940	1872460	1679730	663768	615560	1366061	1337462	1	1	384888	1	1	1	559292	549522	781126	849025	865981	794420	762370	983776	936515	1492359	1469867
ERYTHROSE-4P	D-erythrose 4-phosphate	172726	136278	277279	160242	212061	179386	259790	222242	253300	131327	171049	482931	672538	614446	1063935	250470	402033	261962	271007	207417	128196	269182	299385	258986	80338	1	115658	173537	68861	135116	146621	1	1	1832709	1377139	1976726	1887152	1474388	1625293	253433	102983	221313	162908	131259	122306	120060	201740	115411
N-HYDROXYL-TRYPTAMINE	<i>N</i>-hydroxyl-tryptamine	1	1115714	3381020	3524099	1249465	3510437	1	2314245	621558	611995	514893	543442	1	1	1	4005637	4208781	280899	261110	1	1	4019463	4210798	1	1	1857957	1539290	1	1	1	1	671317	1039726	2503469	786374	2565108	2533914	1	1	1404939	1	838431	1	1	1429794	1427277	610165	593972
ALPHA-TOCOPHEROL	&alpha;-tocopherol	27316306	27194064	4176909	4053732	23823722	26477134	24497884	24018844	21266084	21190332	5939658	6294331	20080712	20468864	6492897	8521356	3182152	3148092	3286064	3607244	3500665	8697917	8812940	10552912	10354144	22308330	24863958	19020626	21528796	21288392	21337184	6103316	6157650	2496125	2488401	17549792	15150530	18375002	16368206	19902064	24252648	24396472	2199365	2356622	2434329	2676409	14126638	14175638
CPD-14765	16-sinapoyloxypalmitate	1944641	1934885	1984527	1818066	1821040	1732172	1271336	1675826	14434177	14123441	12476126	12713443	11237301	14247747	10853431	2793862	2694561	1789712	1698872	2503520	2345330	2831755	2742518	3004021	2948873	2165488	1894636	2321123	2337877	1	2207279	13293216	13793654	21255488	6212391	22542476	22459044	18504044	18406580	3366513	2581241	678409	2972492	2925451	2790651	1211520	2376757	2338631
CPD-14769	5,8,11,14-icosatetraynoate	1	1	1	1	1	1	1	1	1	1	1	1	1	1	1	457083	442084	521456	507799	255766	241000	442951	459992	270430	271171	1148780	1028594	1	1	764255	734277	483045	425861	264321	1	181907	208248	1	1	1	1	1	1	363963	430287	428346	1	1
CPD-548	<i>S</i>-formylglutathione	323575	339773	527083	493714	386953	392761	318973	330937	1	1	1	1	1	1	1	496507	475754	573484	517893	420950	387524	288959	302469	507534	487186	1	520334	384326	423679	1	1	1	1	1	1	1	1	1	1	488805	538973	505025	357371	386081	1109467	1	1	1
CPD-6123	1-(3-aminopropyl)-pyrrolinium	573969	444564	1621872	1574948	605445	680773	1609098	1470573	3654481	3983495	4319564	4333194	4312333	4131124	4397186	5800356	6301240	3422951	4100723	6086907	6599993	8263136	8582545	3149820	3110949	1	588600	778002	1012695	873017	1036861	4462252	4176664	3632611	1890189	3687281	3733424	1598938	1717911	7588735	4778078	5089259	2739294	3144270	2618342	4399240	638750	537687
CPD-6121	1-(3-aminopropyl)-4-aminobutanal	573969	444564	1621872	1574948	605445	680773	1609098	1470573	3654481	3983495	4319564	4333025	4312333	4131124	4397186	5800356	6301240	3422951	4100723	6086907	6599993	8263136	8582545	3149820	3110949	1	588600	778002	1012695	873017	1036861	4462252	4176664	3632611	1890189	3687281	3733424	1598938	1717911	7576617	4778078	5089259	2739294	3144270	2618342	4399240	638750	537687
DAIDZEIN	daidzein	1	1	1	86966	1	1	1	1	171356	161861	141468	140374	116925	110107	141508	1	1	1	1	1	1	1	1	1	1	1	1	1	1	1	1	311462	340366	286245	265429	324713	321379	304621	312525	1	1	1	1	1	1	1	1	111956
CPD-14770	triacsin C	2929667	2676426	4162784	4101938	2806882	2760908	2101715	2194747	611413	583722	233946	237055	749306	757774	195886	969539	991512	972519	945873	1035743	1018579	814891	1	3301980	3243692	2253224	2105330	1290104	1408785	1731998	1738379	194340	200382	286041	321488	1	183858	1	1	787712	1437686	1425754	942451	1027007	701813	787533	3663252	3708186
CPD-553	(<i>R</i>)-prunasin	27554516	26173552	40015552	36061424	30894996	39031912	36027972	36870144	29716216	21944468	36621148	24712796	30199324	30437638	29636200	15485979	22240772	20093756	19648372	35779252	37975356	17336390	18754560	1	1	1	31584134	1	28942392	1	1	23144772	14150216	1	22079720	22838972	1	8124761	1	1	31873228	1	17147568	13934777	1	1	33447676	33769488
CPD-5962	5-&beta;-pregnan-3,20 dione	794949	787589	702665	759211	744812	740282	639656	680187	945696	955047	813742	758256	724351	705196	800989	898599	851307	763864	758939	783809	729293	743417	723138	952866	942386	139539	801817	722348	285935	725315	794344	805605	872487	1235668	842466	1210936	1181958	728577	893765	876865	853097	861543	748280	657705	763108	651148	911566	963174
CPD-14737	eugenol <i>O</i>-&beta;-<i>D</i>-xylopyranosyl-(1->6)-<i>O</i>-&beta;-<i>D</i>-glucopyranoside	627491	651959	1035004	1040629	922858	542351	1	1	313495	337270	410611	420324	1	1	1	604968	623405	1130728	1987049	2061625	1669390	1274930	1297383	657729	2187756	1659170	1465680	315415	345912	274956	775350	1	1	1	1	1	1	1	1	1089329	1	1	1677180	2555492	482858	710684	314387	475240
CPD-14736	L-kynurenine	1120250	1130414	1736426	1744602	1254125	1228652	869197	875338	1	1	1	1	1	1	1	1788688	1750766	1700217	1525043	2206073	2151092	946209	992411	2211565	1	1024198	946198	1	488178	1	825510	1	1	1	1	1	1	1	1	1760052	1760412	1731484	220698	1	1	1882787	1626869	1618375
CPD-14735	2-phenylethyl 6-<i>O</i>-&beta;-<i>D</i>-xylopyranosyl-&beta;-<i>D</i>-glucopyranoside	531154	568396	797807	805132	645398	643913	2049932	2026118	1568410	1532601	1887648	1845338	868216	853653	366765	312657	243919	330644	259667	521617	497872	1	1	1075953	1061799	855556	1190760	857661	454610	1164843	1154876	1	1	1	257393	2360045	2308191	2788421	2898466	670679	743076	719261	614950	582875	1120989	803968	818722	1597844
PHOSPHORIBOSYL-CARBOXY-AMINOIMIDAZOLE	5-amino-1-(5-phospho-D-ribosyl)imidazole-4-carboxylate	184677	214604	280236	299065	310601	280584	209157	283705	1	1	1	1	1	1	1	230146	221735	305832	277446	224423	220044	186583	170736	358795	304669	629099	426753	568327	488351	400157	328981	1	1	1	1	1	1	1	1	154192	184379	171584	447675	419654	239562	166232	314010	317057
CPD-14739	benzyl 6-<i>O</i>-&beta;-<i>D</i>-apiofuranosyl-&beta;-<i>D</i>-glucopyranoside	833959	864041	1244918	1266765	1273761	1241474	687967	689524	1	1	1	1	1	1	1	512737	494149	604048	551872	551838	552030	246350	247078	1045174	977144	1826456	1652695	636039	590362	1124145	809492	1	1	1	1	1	1	1	1	560169	885750	884872	677375	567245	697184	660228	1264838	1342107
TRIFLUOROMETHIONINE	trifluoromethionine	1989772	1957552	2177237	2398740	2840481	1227408	2704621	2742498	5048740	3599847	3808757	1	3724934	3136419	1413484	4872440	4504705	5131232	4994959	3068794	3044433	3108721	2760095	5673180	1	4171952	3987529	2016606	3685460	3499233	4552304	3711413	3231691	2986065	1566657	2490263	2837227	2099400	2483055	2458942	2961156	3406968	1012989	799068	316580	1800853	1952501	2019636
CPD-556	cholesteryl-&beta;-D-glucoside	20836892	1	10806430	10373521	944278	17719964	13028703	13185258	4390150	4268026	3425077	3417628	3822872	1554095	5874805	10691036	10717780	14507287	14580058	7188434	7145699	5524779	4103139	9425783	11169940	24471380	1357345	13779157	14893637	17266782	16870684	17067408	16073738	7160115	8244641	14472386	4385842	18208228	13127370	19957844	25178074	1401712	32987320	31695630	12205266	11209710	15196775	15684105
QUININE	quinine	1122793	1132219	1315135	1262303	1741612	1684882	871622	888012	1	1	1	1	1	1	1	2629701	2561267	2205304	2193418	2410700	2335633	1829096	1834483	3290755	3218033	3753603	3618225	1650717	1691874	3063878	3285930	1	1	1	1	380516	1	1	1	2967873	3364506	3194364	3167840	3062329	3644935	3504423	2086122	2120118
CPD-7248	6-decylubiquinone	350968	423453	383354	443025	1189092	782677	391627	260852	1629299	1902613	2171162	249775	1028622	1061593	1046384	810054	2510711	841365	562604	2237989	2153788	2002320	2234639	5708272	4493114	3930760	3891418	2970594	194722	5248898	4666583	498590	563173	189880	1	1110937	1067373	2288157	1526555	3567564	3167830	4441316	1785377	1257205	1635496	5901522	628728	607003
6-HYDROXYMELLEIN	6-hydroxymellein	1	1	1	1	1	1	1	1	1	1	1	1	554811	604857	1	1	1	1	1	1	1	1	1	1	1	1	1485186	682172	210275	1086464	1	1	1	1	779594	1	1	1	1	1	1	201224	836288	1075937	1	1	1	1
HOMOARGININE	L-homoarginine	369642	685430	1378734	434891	2969833	1	606276	573893	617866	488666	705145	555388	910905	454322	577628	71766	118431	52642	358281	206448	218453	469632	149355	152885	67414	151325	180520	87529	133717	127558	339332	575617	501922	394890	314450	568894	515219	303068	389675	137623	173849	151762	86770	93546	93897	85512	1279135	1
CPD-7246	<i>N</i>-acetyl-&alpha;-D-galactosamine 1-phosphate	11847803	11925534	557696	564655	553065	370070	446008	303909	1566073	1507016	1864141	1991584	1	1	1	484512	228122	741572	237168	319991	465496	330734	319423	434472	282140	823749	666355	574340	508195	367814	562804	1	1	1	1	524937	486379	653685	641484	734261	849614	819605	278597	275184	161085	746658	491359	490852
CPD-560	5-(methylsulfanyl)-&alpha;-D-ribose	4100202	4206013	1686005	1807995	6143942	1	330420	2351512	2853577	3334130	3171047	3280086	4841854	4735417	3589095	1567444	936138	1223997	1186294	251385	317651	849832	755831	124358	150341	2181981	279771	736817	453703	3868793	3878240	878110	732387	327107	864019	386985	922693	768609	151090	3749224	2377202	1387740	1	1417448	1	4405409	3984036	4152131
NICOTINAMIDE_NUCLEOTIDE	&beta;-nicotinamide D-ribonucleotide	217628	230542	91422	423907	405320	199981	263229	238651	1151811	1126723	1041277	1043435	1117744	1134547	1125049	308828	211256	311688	260936	282889	279220	353386	385963	244462	238965	390314	475229	744786	432781	572536	560624	1310567	1381359	1537199	1585051	1295696	1292407	1500098	1551475	262885	337460	484451	762700	763059	482129	514736	601784	636573
CPD-14740	(3R,4R)-7,2',4'-trihydroxyisoflavanol	1	1	1	1	1	1	1	1	1	1	1	1	1	1	1	1	267295	1	1	1	1	253958	1	1	355654	1	1	1	1	1	1	1	1	1	1	1	1	1	1	270120	1	1	1	1	1	1	602240	619064
CPD-4885	(-)-phaseollidin	111352	120028	403047	123919	115378	117805	132050	124007	1	1	1	1	1	1	1	161231	145732	176458	296469	212878	193873	181229	280287	862446	847733	707077	571345	211189	114875	505417	458888	1	1	1	1	1	1	1	1	271705	364995	324977	557245	384842	426594	478383	626268	602764
SOLANESYL-PYROPHOSPHATE	<i>all-trans</i>-nonaprenyl diphosphate	90385504	92185024	16550650	16172742	17401356	15289357	101291264	103848488	839225	870689	1	1	1	1	1	11429371	12080966	7110269	7737336	82487952	13737825	33404188	7473044	21571454	1	9714709	60440652	96958888	16035662	71668064	68566552	696178	822474	1	1	811822	1168944	1	1	58648296	11027993	77673080	82698072	83192544	14696819	11227456	123544216	119220688
CPD-4884	(-)-phaseollin	1566070	1642162	1325824	3535439	2181143	1247370	2385371	2498216	1	1	1	1	1	1	1	935687	914510	1037099	1002023	1408336	1336306	1659242	2459551	1967134	2036724	3306158	1250348	1920946	2037560	2321093	2364139	1	1	1	1	1	1	1	1	1786870	2144014	2071651	2876456	2890784	1382441	2405610	1	1
CPD-14742	linalyl 6-<i>O</i>-&alpha;-<i>L</i>-arabinopyranosyl- &beta;-<i>D</i>-glucopyranoside	2128882	1853339	2742058	2550257	2444690	2345423	2001158	1989558	1	1	1	1	1	1	1	5153290	4984438	4120762	3947394	4770607	5109601	3773834	3564686	1	1	2613641	2322770	1708533	667327	2313865	2211645	1	1	1	1	1	1	1	1	3570350	3562738	3634277	3614301	3309644	4445514	4903410	2392372	2288669
GLUTARATE	glutarate	1197317	1029930	1077976	1102646	1155196	1158554	916002	1051281	1	39003260	31196072	31472964	38150704	37984340	29974528	969352	942408	1006148	1005432	1021619	950516	949330	874084	3974860	3616695	3294328	2887003	2706900	2271981	1743980	941069	273042	250754	7702703	5078729	4330103	4493404	5599929	5911477	3920507	4324982	4379308	599916	634542	457277	2538940	2679622	2849440
4-GUANIDO-BUTYRAMIDE	4-guanidinobutyramide	371876	376697	517458	526713	403173	393520	209114	233249	673343	271435	1070462	1112785	314118	305835	1	109629	704600	702367	673200	753833	735377	287023	406800	283851	303325	537782	475090	204794	231746	128940	427310	1	1	1	1	261029	253603	1	1	601527	686062	681524	329297	339176	675717	832702	626398	620005
D-SORBITOL-6-P	D-sorbitol 6-phosphate	157791	129452	1445537	895380	272240	916747	335287	1399444	475961	168610	386742	173508	492615	367486	509507	275476	283916	399058	357074	624423	615487	229663	254513	681530	921627	246228	268401	139801	189322	794233	1052948	357721	369312	599987	389047	157027	571670	591041	448698	430592	304742	482185	1	1	1	1	878993	1280810
CPD-7231	mugineate	172879	180177	293152	320674	207949	256965	1090097	614322	448996	1741653	249866	255030	1914773	1843527	1	381158	141542	188549	175888	371102	196119	422618	138639	369770	374990	394613	340250	273615	298138	279241	288896	247975	262561	132976	1	229931	214133	2256241	1937797	915486	1169611	1084318	389325	469993	210421	99554	240644	303342
CPD-9499	3,5-dimethoxyphenol	983906	439439	1646449	1296414	463381	446136	1344326	1338056	500135	359093	2469573	7451025	354112	371589	7805488	3218258	3124391	4234985	3901021	1051100	1134986	3403484	4110945	641208	559662	1571278	1183395	1085626	712353	1	1	2665749	396506	3531473	3810043	286907	303163	2972625	2996642	1	865723	847842	580338	1301006	460160	1	1348704	1087023
CPD-5943	(+)-jasmonate	2534182	966211	2181167	2012964	4315995	1	1267243	1904762	6163546	1	4911432	4897875	7305516	7500778	5347909	4167430	4173246	3845603	3807785	2758870	2688344	3817344	3875862	2487253	2562074	655515	503291	1	937611	539508	273408	10465039	9501146	1412698	806538	1353438	1332296	833744	1031760	537925	414286	370595	243326	302809	1	1	3268667	2533916
CPD-7234	8'-hydroxyabscisate	1	419454	1	1	1	1	1	1	1	1	1	1	1	1	1	1	1	1	1	1	1	1	1	1	1	1	649339	1	1	1	1	1	1	1	1	1	1	1	1	1	1	1	1	1	913654	782196	1	695807
CPD-14751	ajmaline	2574437	2609549	2001733	2050862	2228390	1	2118794	2157191	2351356	2513689	1806514	1846470	2173397	1	1942016	1993916	1878762	2070448	1857345	1707616	1677651	2145560	1610252	1142203	1238673	1818679	1708994	2378780	2387365	1	1	3044941	3128337	1850492	6427913	1681387	1600057	9862530	4898367	1094003	803640	699134	2071832	2055092	1780243	1	1	1
CPD-14753	quercetin 3,4'-<i>O</i>-diglucoside	1	1	1	1	1	1	1	1	1	1	1	1	1	1	1	160930	165787	115206	154685	1	1	1	1	1	1	220091	132629	1	1	134146	122163	1	1	1	1	1	1	1	1	283169	246023	248514	1	1	475355	430823	1	1
CPD-14853	2'-hydroxy 3,7,4'-trimethylquercetin	1	1	1	1	1	1	1	1	1	1	1	1	1	1	1	506040	493042	468055	442186	1	1	592177	577358	1	1	1	1	1	1	1	1	1	1	1	1	1	1	1	1	1	1	1	1	1	1	1	296154	1
CPD-14852	3,7,3',4'-tetramethylquercetin	1	1	1	1	1	1	1	1	7832882	7458006	1	1	9630922	9623917	8892971	1	1	2762486	1	1	1	1	1	1	1	1	1	1	1	1	1	1208936	1256225	2436745	2676361	655895	604841	1278825	1776981	1	1	1	1	1	1	1	630880	701093
CPD-9476	16-alpha-hydroxygypsogenate	1	2242005	1	1	1753101	1	1938815	1955251	1	2313899	1631571	1549840	1821304	1846423	1258764	897353	884304	880964	829140	1	1	821850	783025	707800	759573	2263221	1	1	1681354	1475528	1	1201445	1179600	115385	1163196	1	1	1701399	1397675	1	1	2147515	1	1	980706	1	1	1
CPD-9477	16-alpha-hydroxygypsogenate-28-beta-D-glucoside	136932	102500	293401	219041	951756	867383	147106	144353	1	459578	1	1	1	1	1	920658	882236	1981612	1355672	1105039	1092689	1617680	1504303	3811268	3683407	1346226	1346642	244749	804797	3122017	3599429	1	1	1	1	1	1	1	1	1051090	2638755	2617059	2414961	1726249	3182698	3103839	1	1
5734-TETRAHYDROXYFLAVONE	luteolin	379337	340361	415513	397463	259873	267123	417599	356924	1	1	75376	1	1	1	1	217432	189005	225213	213385	312128	302755	257207	281980	199213	182855	308410	276500	160797	208855	196229	109870	1	1	1	1	1	1	1	1	226411	267295	235897	199861	108985	106281	170853	790757	434743
CPD-632	gibberellin A<sub>34</sub>-catabolite	1513548	1165568	1729482	1680565	1554801	1650870	1586090	1724714	1254561	1404169	1418521	1326794	1216137	1144485	1424262	2035880	2045565	1938097	2059363	1837050	1900345	1913126	1919343	1924635	1722891	2275166	1893804	2186250	1790650	1884254	1554219	816379	514660	815466	1556121	784885	649385	1503898	1619464	2055123	1721680	1732839	2160711	2044239	1994738	2001561	1651257	1561281
MEVALONATE	(<i>R</i>)-mevalonate	1128109	1576363	1733784	1394049	1171648	1352301	2150334	1876570	11732767	7765136	22611062	22983954	1	27834854	523454	2816489	3426621	4307680	1366016	978667	1038620	2955939	3617885	1	1469855	1	1	1	1342302	1	1840672	537393	1369517	811957	1	571383	516240	1	1623584	796501	624967	684978	1	1	1	1	1018253	1
CPD-628	3-oxalomalate	1977379	1935520	2334720	2281628	1906994	1907339	1862111	1731317	1014854	1036301	992283	1064230	967152	986778	1152384	1681834	1752350	1702499	1876856	1430961	1446175	1472861	1610053	2514055	2682371	359239	589642	265503	503662	389993	580819	1044688	941395	381674	1	463300	460281	320255	765610	1457534	1513277	1550916	1	1	1	139261	2756079	2755721
CPD-9470	gypsogenin	1914311	1941836	3897112	611196	1828887	5121079	1727895	4387531	621343	7026901	776070	3207072	623292	618797	696273	687487	1517636	380516	1495621	771771	2244042	513051	563957	4533892	4219117	2201815	2109395	3584847	3452272	3178560	1467515	613336	1080900	1024237	1036387	1376612	1804063	3845813	1575486	1685554	2018046	1951516	887168	549536	1140205	854229	6869233	7360124
CPD-9472	gypsogenin-28-beta-D-glucoside	227501	358004	448215	414769	280869	537369	586813	314897	459434	105266	226857	173655	183145	186877	109198	2858263	191403	81350	93975	536680	489511	4866789	1	4179841	3448216	1039826	1	392638	379398	6447593	3152418	192235	137145	277314	186467	735930	427428	369552	435553	1	9915781	904276	4954643	12434444	1129368	3223824	1595428	994696
CPD-9474	gypsogenate	5028918	5098295	4639580	4395281	6433447	6336032	4502715	4300551	3755286	3712369	3185965	3420251	3251802	3098615	2177550	4545783	4517332	1864276	1685349	4532166	4166974	1619938	1530507	7019285	6828077	6774188	6428807	5817796	5613280	5473379	5515954	2089106	2612794	2506039	2705467	3129518	3413973	3105271	3059206	3615566	6245418	6065159	6841374	6559964	4314116	4137935	6795243	6896754
CPD-14847	kaempferol 3-<i>O</i>-&beta;-gentiobioside	9372228	6832250	8127414	8011195	7428541	6999678	5204002	5368018	1	1	1	1	1	1	1	4354413	4397692	11320885	4423011	6443885	5892593	5810146	1740804	5580319	2382136	17323004	11683990	6094760	2270728	13733885	13821841	1	1	1	1	1	1	1	1	4904918	18471848	5566667	3480982	8985069	18779098	18779142	9247534	9273502
SHIKIMATE	shikimate	1228990	1200817	2236881	2412276	1348119	1318579	796000	896320	376946	423930	646031	611055	493550	414342	609007	1831425	1316404	1612938	1453548	2522212	2325596	851528	1005223	2855267	3053096	1558482	1341288	496961	547539	1129568	1155306	368682	285455	1	114391	136914	110589	120855	1	1855694	1963970	1926952	963740	959370	1571165	1693772	2301299	2271131
CPD-14846	6-hydroxy-allocryptopine	961876	1	1747116	1825006	1456347	1399501	1123750	1161596	1	1	1	1	1	1	1	551160	559560	343498	1	1	310173	246350	247078	1	1	1668810	1466390	961238	1	954181	906581	1	1	1	1	1	1	1	1	354711	1041461	1013899	735495	704404	1	367111	1569273	1569946
CPD-14849	quercetin 3-<i>O</i>-&beta;-<i>D</i>-glucosyl-(1->2)-&beta;-<i>D</i>-glucoside	1	1	1	1	1	1	1	1	1	1	1	1	1	1	1	160930	165787	115206	154685	1	1	1	1	1	1	220091	132629	1	1	134146	122163	1	1	1	1	1	1	1	1	283169	246023	248514	1	1	475355	430823	1	1
CPD-14842	2,4-dinitrobenzenesulfonyl chloride	545122	556184	566043	584141	401275	380579	314796	328725	1	1	108114	100498	1	1	1	163671	164718	211312	220224	123989	119815	199650	193416	602686	594597	672393	124641	284237	333553	249545	258491	413698	433995	565122	408645	117239	129321	478153	93202	204454	320063	320008	202699	201176	223065	325035	869057	861960
13-DIHYDROXY-N-METHYLACRIDONE	1,3-dihydroxy-N-methylacridone	655231	716771	937612	932426	927297	807092	564996	612360	320290	1	3687048	423428	3188167	307659	270060	5110562	5638455	1192204	945390	4288338	4813126	5434737	5620233	1494441	1433413	1668390	2636789	824292	712520	891069	428195	1	1	1	1	1	1	1	1	825597	1220030	1116520	1617964	1483613	1357980	1113533	1	914713
CPD-3728	O-phospho-L-tyrosine	9668838	1632551	8909634	9279265	10118170	9239280	6474303	8372166	187302	166840	147803	146666	116925	115299	141508	6289459	5761180	6798986	6018234	7178718	6805325	5403798	5211038	2604907	4527788	1755870	11926829	9962938	1372888	1140233	1411615	354152	385026	364975	404969	407573	404184	462076	455773	4634830	5586714	5198719	8514275	562936	1	8410045	10053599	10578759
CPD-9482	soyasapogenol E	68695184	72544672	16360010	15980548	60881584	59328440	57253876	57013824	1	66501664	17980856	17531536	1	1	17395420	16513907	16213105	15615362	15429595	29074856	27955464	15338941	14797344	13939065	13186143	74293112	71654880	52361272	53316768	56320704	54315416	16352231	16797920	16380977	15901665	67512448	66049636	58903156	59598768	64046584	69333480	65033816	14637296	14846979	16050919	14537208	1	1
CPD-9481	hederagenin	2710771	735635	347003	344404	450897	427796	2305641	337087	2833794	2721671	856727	812241	2202339	840134	1	765074	1	746568	1393040	2998472	2665744	1	1115256	1135816	1105455	611376	625205	423037	438829	299687	238437	343621	431066	433833	640919	2389606	774344	2057105	639761	567668	513068	554976	1279591	1247704	1489932	1436699	952907	552092
CPD-9483	medicagenate	741830	2242005	646713	632641	1753101	905045	1938815	1955251	1	2313899	1631571	1549840	1821304	1846423	1258764	897353	884304	880964	829140	616049	579349	821850	783025	707800	759573	2263221	558058	681915	1681354	1475528	648955	1201445	1179600	115385	1163196	1	1	1701399	1397675	664070	979335	2147515	601532	584643	980706	702221	1116206	1129294
CPD-14834	noscapine	1	1	177584	175071	1	1	1	1	326501	313606	329757	318992	292593	296514	321328	201244	196916	183123	175751	219812	191592	172194	168799	311704	281851	550470	445215	1	1	373416	190745	1	1	1	1	1	1	1	1	183650	202152	214048	1005662	735951	1008642	595193	200942	196823
CARBAMYUL-L-ASPARTATE	<i>N</i>-carbamoyl-L-aspartate	2279097	2134221	2365823	2323508	2572029	2501480	2453196	2503627	1638949	108426	1542350	267991	1	1216920	1365090	2438537	2431334	2442580	2339055	2506939	2369767	2216911	2191425	2557815	2492354	1547764	1674602	1048098	1500539	1332826	1739214	1	1	909709	461090	1048418	984031	491371	503157	2204307	427553	2141035	685311	969284	614397	1070100	2360356	2464385
CPD-14832	3-<i>O</i>-aceylpapaveroxine	2298510	2277257	214494	221070	223583	225628	2768465	2724947	814408	3695782	1	1	4577485	4447347	1	1	106810	120197	106904	1	1	144900	157954	164644	241663	4824155	3868500	4281070	4397476	1912428	1860029	173477	182099	251789	289546	3156240	3087717	158644	225365	2048384	2726360	2609023	220979	215865	1	1	218258	215107
2-METHYL-3-PHYTYL-14-NAPHTHOQUINONE	phylloquinone	10039502	10281873	2411779	2417835	7306912	7193166	6622310	6536191	12373615	12559032	2540575	8220734	12049563	1438033	5053273	810567	1	1	6277427	6324270	826318	10201428	9758940	3313171	3176961	9221075	9730319	461223	424486	411699	8524915	1815224	5134344	7040777	4039119	1373412	12539305	10642434	9701718	9957096	879762	9216224	692308	680953	642225	611252	2575866	2541375
CPD-14831	3-<i>O</i>-acetyl-4'-<i>O</i>-demethylpapaveroxine	293838	326834	321789	302876	433073	384689	160441	227127	1	1	1	1	1	1	1	363097	353147	287559	258308	355829	337462	219254	220281	1064606	1029569	431077	355105	1	1	422893	408254	1	1	1	1	1	1	1	1	1	473008	295322	361837	357936	543069	549751	1530841	1580013
CPD-14830	(13<i>S</i>,14<i>R</i>)-13-<i>O</i>-acetyl-1,8-dihydroxy-<i>N</i>-methylcanadine	961876	1	1747116	1825006	1456347	1399501	1123750	1161596	1	1	1	1	1	1	1	551160	559560	343498	1	1	310173	246350	247078	1	1	1668810	1466390	961238	1	954181	906581	1	1	1	1	1	1	1	1	354711	1041461	1013899	735495	704404	1	367111	1	1
CPD-9459	oleanolate	54828360	55728596	13491295	12590338	48386804	47188720	48076380	46995284	53517936	53551200	14376531	14303167	49387608	1	13436591	12762883	12660318	12119815	11957268	22825308	21982632	12440738	12152298	10946938	10884352	57271648	56150628	42094436	42624700	47088636	44528368	13491022	13682424	12815188	13154364	54591424	53971160	46217492	46264960	50829352	54932680	52993540	11838207	11705209	13054491	12968397	1	1
CPD-3725	uridine 2'3'-cyclic monophosphate	1	175582	169378	300308	165339	236622	161451	138147	1	1	1	1	1	1	1	251304	287154	1	1	252814	265791	271076	192807	283291	374147	184831	182894	1	126676	126984	155377	299883	147016	225703	213011	295538	283522	267298	250278	1	1	1	1	1	1	1	405210	1
CPD-3724	uridine 3'-monophosphate	227528	240436	1	1	1	1	1	1	1	1	1	1	1	1	1	251949	175593	1	203699	271178	265985	1	1	1	1	1	1	1	1	1	1	1	1	1	1	1	1	1	1	1	1	1	1	1	1	1	1	1
CPD-3723	uridine 2'-monophosphate	1	1	1	1	1	1	1	1	1	1	1	1	1	1	1	251949	175593	1	203699	271178	265985	1	1	1	1	1	1	1	1	1	1	1	1	1	1	1	1	1	1	1	1	1	1	1	1	1	1	1
CPD-653	(<i>S</i>)-NADHX	1	1	1	1	1	1	1	1	1	1	1	1	1	1	1	1	1	1	1	1	1	1	1	1	1	1	1	1	1	1	1	1	1	1	1	1	1	1	1	1	1	1	1	1	1	1	1	1
CPD-9451	2-isopropylmaleate	1094524	888994	1450048	1095169	916428	1214001	317950	1096776	260160	494723	605748	628773	526588	449943	590744	646382	819775	684844	1025690	711061	829147	731809	909963	974057	744946	524539	462842	536529	404038	354238	290696	276126	223829	1	1	140217	131782	484716	429098	669369	401492	596167	1	1	1	1	756708	845075
CPD-648	(<i>S</i>)-4-hydroxymandelonitrile	1829459	1915148	2496304	2535343	2062964	1926814	2267456	2335454	1036804	4737764	3760443	3833320	1461274	1507852	1619224	11244170	6182797	7167001	6811450	10171298	10011500	14282922	14135150	1	409081	4845149	3827706	316299	295874	4232042	4325327	3279534	3968022	3059035	492480	441766	2784577	446788	435107	589644	712006	700860	531848	10266225	7531390	559555	699744	1984765
CPD-649	sphinganine 1-phosphate	1312359	1313704	1	1523646	2390245	1595814	1235734	1164573	4894608	5091563	4467770	4651191	3272466	2969465	3628517	2221971	2107367	1	1452981	4360100	4201778	1	1599282	5295406	5132218	315509	287774	2722969	2601055	475391	457892	1	1	8940559	8776463	5895729	4702055	5904743	7305920	352367	4823323	4091331	3573803	3802965	6254287	6111793	2500696	2451929
CPD-14829	(13<i>S</i>,14<i>R</i>)-13-<i>O</i>-acetyl-1-hydroxy-<i>N</i>-methylcanadine	1	1	1	1	1	326008	1	657491	9872127	9368614	199163	190753	7785590	7812392	8548821	1132573	1105500	949022	856501	1	1	1047532	547308	235955	232004	8550855	3854166	1	1	3948265	405650	640765	8922304	881072	1065969	701865	795438	4066856	7735390	1095111	837833	778628	7514957	1523566	2546533	2626780	1007999	668253
CPD-14825	luteolin-7-<i>O</i>-gentiobioside	9372228	6832250	8127414	8011195	7428541	6999678	5204002	5368018	406544	378016	446343	436690	399595	410198	620453	4354413	4397692	11320885	4423011	6443885	5892593	5810146	1740804	5580319	2382136	17323004	11683990	6094760	2270728	13733885	13821841	399843	359004	373839	346798	457375	407379	295080	253488	4904918	18471848	5566667	3480982	8985069	18779098	18779142	9247534	9273502
3-AMINOPROPYL-METHYL-PHOSPHINATE	3-aminopropyl-methyl-phosphinate	198655	186083	1	1	508272	666448	1	439936	2227126	6721102	1	5518474	4327878	6552404	7508140	2693415	3241833	748396	1022833	670652	375384	1069864	10976229	1160853	1072168	1	1	121325	524908	1	1	2761337	2161089	3466896	3679585	3010625	2200767	2874536	2454095	358018	1	291076	88552	1	2064757	1565862	313211	1019385
CPD-14820	quercetin-3-gentiobioside	1	1	1	1	1	1	1	1	1	1	1	1	1	1	1	160930	165787	115206	154685	1	1	1	1	1	1	220091	132629	1	1	134146	122163	1	1	1	1	1	1	1	1	283169	246023	248514	1	1	475355	430823	1	1
CINNAMYL-ALC	cinnamyl alcohol	5684955	6044571	1	1	1	6016286	1	2719578	1	1	1	1	1	1	1	7412117	7171265	7912614	1	7749642	7310224	1	1	8222981	8106004	1	1	7672159	6667042	6658055	6772917	335211	780175	292111	1	665001	981974	1	1	7604885	8352998	8064985	8238583	8226727	7432256	6693240	6930557	1
CPD-3713	cytidine 2',3'-cyclic monophosphate	290826	287314	292282	230932	264586	251718	330831	247150	1	1	1	1	1	1	1	176290	1	195471	232894	1	1	165171	196616	183318	224592	748515	604285	1	1	576018	508482	278722	298584	201946	1	386121	378753	349801	356670	127306	128176	117508	556961	499138	1471244	1246549	326701	275304
CPD-3710	cytidine 2'-monophosphate	168700	1	353050	347028	1	1	1	223699	1	1	1	1	1	1	1	181212	145682	1	226484	146745	1	1	1	1	1	460395	361850	344851	369231	221931	212042	309965	421585	567274	460508	567221	576152	541770	559907	1	1	1	125131	126770	111615	113508	474116	479224
CPD-3711	cytidine-3'-monophosphate	168700	903046	353050	347028	909871	999109	1055617	223699	978435	1059137	1054852	1054715	1035372	1018110	1035232	181212	145682	892448	226484	146745	923293	964085	987211	904569	897490	460395	361850	344851	369231	221931	212042	309965	421585	567274	460508	567221	576152	541770	559907	999768	903642	876184	125131	126770	111615	113508	474116	479224
CPD-9462	oleanolate 3-&beta;-D-glucuronoside-28-glucoside	715010	708203	2956717	2789131	4038560	3898345	2213348	2742692	1	1	1	1	1	1	1	269924	172504	1182669	1183188	1	3408438	267309	699877	448292	1034498	2785806	1459509	3966316	3979396	631780	1447237	1	1	1	1	1	1	1	1	3138306	1623393	384188	1	1	11346733	2272218	4556808	1
CPD-633	gentisate	1	771889	1	625190	845038	770073	1091509	1093389	1	1	1	1	1	1	1	1769822	1878070	928155	1469254	1769091	2786004	2086210	2094659	2564372	2454737	978897	1058572	750848	1055719	954900	1276973	1	1	422654	360518	1	1	1	153180	2963870	2143182	2685940	595754	625403	414483	851950	792079	849577
CPD-9461	oleanolate 3-beta-D-glucuronoside-(3,1)-galactoside	1532126	466616	1977567	1872338	1971315	2116517	1	1617258	1	1	1	1	1	1	1	130384	1	1	1	179582	2271684	1	1	3127058	3033378	1321978	1312729	2167431	2174619	1202932	1181401	1	1	1	1	1	1	1	1	1146841	1134208	1113360	2935379	2972929	1739616	1785510	2933670	2923597
CPD-9460	oleanolate 3 &beta;-D-glucuronoside	1052182	1373923	4543711	1093050	6004783	4782818	4217145	4081117	666900	566426	395399	1	358393	289751	1	4998590	5823541	4166330	1009517	991672	3530988	5159600	1	7195579	7006646	1	4151506	1424509	1397970	1	1549548	261753	468328	1110529	1130951	1040925	748469	1	598611	3639944	7118166	5192139	7333683	835001	3670390	4397263	8249007	3837945
DL-5-FLUOROTRYPTOPHAN	D,L-5-fluorotryptophan	429400	873623	1	1	1	1	899361	480210	1	1	1	1	357004	547622	1	599157	334258	1	1	1	1	1	1	1	1	1	1709108	1	1	1	790603	1	1	1	1	1	1	1	1	1187229	1	407290	1	726642	1	297022	1	1
CPD-3708	guanosine 3'-monophosphate	1	1	1	1	1	1	1	1	1	1	1	1	1	1	1	1	1	1	1	1	1	1	1	1	1	151117	108886	1	1	1	1	1	1	1	1	1	1	1	1	1	1	1	1	1	1	1	1	136426
CDP-CHOLINE	CDP-choline	1	1	1	1	1	1	1	1	1	1	1	1	1	1	1	1	1	1	1	1	1	1	1	1	1	1	1	1	1	1	1	1	1	1	1	1	1	1	1	1	1	1	1	1	1	1	1	1
CPD-3709	guanosine 2',3'-cyclic monophosphate	1580280	1644941	1850071	1781486	1028022	981023	433753	450325	1	1	1	1	1	1	1	1	1	1	1	1	1	1	1	450688	425647	655376	531931	314066	306437	295136	303580	1	1	208016	196410	1	1	125427	225522	1	176996	1	1	1	205977	202188	2752082	2782916
CPD-14816	cephaeline	646055	670198	1817740	1569362	1778894	1738394	2029212	2000036	594950	598655	1659096	1	947249	996077	1154319	490160	734895	3474533	1769507	1	1466383	741713	612520	911770	999914	1957727	1404473	1136867	1481339	588593	1021285	200533	230204	194942	145507	582838	947175	1059933	1109472	744594	286804	826277	1470905	1030505	181504	528509	90723	1174308
CPD-14817	emetine	1101189	239002	1047311	979787	1282852	1181188	1009651	904419	214638	1	1354224	1376928	1893459	283074	1099520	547771	506703	378817	383401	764427	1018715	1	606078	1237117	1831769	200495	219438	927464	920709	849931	989971	1055748	1045849	1021466	1008530	309039	300279	267564	261116	1541035	1349545	1305654	556858	929269	1145572	1072876	1517135	1537667
CPD-14812	6-O-methyl-N-deacetylisoipecoside	5965464	1	4339326	4286089	7972586	6972063	1	4514918	4367989	6726061	3625290	4063646	5334641	547843	3466550	2229179	1929906	2289730	2019653	2218291	2033902	2260870	2002029	698024	9215221	9046785	6293793	6176759	3875633	10333031	9806470	2201027	4752787	4990887	6396376	3519580	3491618	5285163	5050502	1	6715862	2065809	2407967	2333293	2277341	2251704	1096338	6867287
CPD-14813	6-O-methyl-N-deacetylisoipecoside aglycon	2537808	2605846	2431678	2267300	2513758	2842527	2670547	2008230	1072457	1	1129481	1325918	1	1	832057	2778569	2568114	1520421	1520048	4147323	3954328	3000184	3119095	3350591	3276379	3248301	3230425	2798280	3440585	3614977	3561662	2028206	1743809	1716908	2732837	40486112	1234171	44388232	1	3541324	3395854	3257817	2337453	2543722	3349407	3177510	3520413	3469068
CPD-14814	6,7-O,O-dimethyl-N-deacetylisoipecoside aglycon	858601	804501	287304	968972	839878	824067	710788	155880	626276	498137	879788	889929	596975	519509	910916	395784	1720411	209621	149992	1444130	1331923	1432649	1367657	3004100	1155015	296081	1757901	236450	205022	291899	265943	805832	1001824	763074	581474	388015	343862	274644	381926	351101	435224	439952	362981	356206	343239	151701	1635391	453286
CPD-14815	protoemetine	1	364444	335474	646374	337650	757858	500907	522668	3447317	3428420	3759465	2837783	2118950	2098104	2986399	2134883	1987708	1736032	1753875	1100478	1020804	836038	1355531	1902707	1899607	1971117	1960126	528432	1668668	1422180	1121109	5461658	7082360	1772691	12942453	1702542	8381838	7173781	6841283	5197831	1101857	4396897	2149744	990983	1038075	1373324	541147	1121089
SANGUINARINE	sanguinarine	1029772	1041980	1763181	1582215	1383299	1282947	1060438	1077009	654041	1472805	1478336	661612	1797410	1849771	718118	1435887	1363036	1775011	1751327	979069	150282	1444071	1473484	1849373	1837218	1620743	1353214	1407697	1361551	1091462	1155341	467097	557953	2742771	2181743	1794646	465674	1689339	1699258	1348694	218154	261036	273125	250571	356338	1367873	1	2251469
CPD0-1233	piericidin A	2707450	1	203234	1	515185	422548	2313763	2333416	352571	194197	1	1	496540	457999	149776	594345	517139	208351	1193741	1361502	1166069	528205	576097	1009529	427722	1236798	836815	653692	614914	883890	859485	326528	363047	148189	1	223657	2493422	203891	293477	1240391	1300961	1226720	913935	874639	1569180	1603904	2365046	2302115
CPD-16620	12,13&beta;-epoxy-&beta;-amyrin	8171970	8592411	1207138	1216591	6781262	5977585	5162699	5779753	10121177	10398606	1505562	1505337	9288105	11629581	1610270	998959	952779	1146058	1022903	1276641	1213615	1525325	1386779	639284	571649	7513338	8552772	6082184	5050860	8046632	8226660	1416928	1426074	1420335	1300472	9174582	11319893	9451146	8528378	8870387	7869938	8224314	664784	699087	1112284	1031996	984573	819179
CPD-16622	12,13&beta;-epoxy-16&beta;-hydroxy-&beta;-amyrin	9648890	9866863	1532513	972802	7221127	7254758	1229822	7064213	9689713	9677852	1646259	532797	8979984	8884104	1343720	946709	910541	556284	485822	1540873	1475145	551379	931925	337731	303775	8405043	8170521	7360690	7193672	7566083	7620439	787812	831124	1172509	690290	9104312	9275505	7955322	7619640	8256128	8248081	1322703	630793	662606	1044455	974933	480726	899132
CPD-16621	maniladiol	8171970	8592411	1207138	1216591	6781262	5977585	5162699	5779753	10121177	10398606	1505562	1505337	9288105	11629581	1610270	998959	952779	1146058	1022903	1276641	1213615	1525325	1386779	639284	571649	7513338	8552772	6082184	5050860	8046632	8226660	1416928	1426074	1420335	1300472	9174582	11319893	9451146	8528378	8870387	7869938	8224314	664784	699087	1112284	1031996	984573	819179
CPD-16624	des-methyl avenacin A-1	244699	398698	1091945	964199	709574	925625	797092	336718	120647	1	338795	1	1	1	1	1175657	1838629	1306972	1504364	1021939	1073416	1096990	1482766	1014988	1108849	1088431	1087365	875872	876144	1125629	1091307	1	1	252259	1	1	1	1	1	1660197	845491	930498	1211102	1177442	1237146	1911330	765051	699972
CPD-16627	7&beta;-hydroxy-<i>ent</i>-sandaracopimaradiene	1	387023	1573813	1	1	1	497548	101765	1319854	5144154	4060784	6418458	2807556	5890995	3785994	4893651	6702909	1	4995349	1	1	276819	1136198	1	1	1	1	1	1	1	1	804883	1136781	968693	626639	838570	1	1	1	2447146	1	1	1	1	1335374	1221329	185362	960501
CPD0-1221	4-deoxypyridoxine 5'-phosphate	272794	296659	148090	249124	455755	433105	325972	295945	245654	1	333887	282353	280443	138762	284817	433452	527467	499733	555512	344940	351647	404032	405632	924853	930428	97621	240932	1	1	270986	309716	235868	231903	1	1	154257	166696	1	1	935408	305192	318400	1	1	1	1	398330	371840
CPD0-1224	L-2-amino-4-oxo-5-chloropentanoate	591123	589727	585444	604010	861348	747657	881155	630778	633433	663043	625206	1	709629	769219	487924	265946	556641	646275	571254	681658	659914	178766	380046	1027173	733356	586455	445714	675921	396347	296589	732504	1	1	1	1	1	312584	634831	574614	536184	680553	348488	105404	203625	1	112952	574350	704418
CPD-9441	sophoraflavanone G	206756	1	292477	313603	353558	12714131	9387711	1	2770607	2381078	587199	238080	2701506	2537877	1	13731972	13452251	14984180	14277177	1	1	9568766	9276203	25591572	24986798	14717811	455909	14663436	14211288	544472	13974739	1	1	1	1	1	1	1	1	18886436	19424500	18733626	21552664	21517036	24612232	24237244	18574932	309621
CPD-9442	leachianone G	298499	1	457166	460603	256611	1	242733	264609	1	1	1	1	1	1	1	267108	237638	226448	209148	331671	306098	1	1	466606	278387	404705	1	229477	207474	295301	225185	1	1	1	171100	1	1	1	1	1	1	1	234489	232991	1	1	1	1
CPD-9440	sophoraflavanone B	1	1	1	1	1	2687694	2425030	1901805	1	1	1	1	1	1	1	1	1	1689323	1	2148297	2552758	1	1	1	1	1	1	1	1	1	1	1	1	1	1	1	1	1	1	1	1	1	1	1	1	1	1	1
CPD-9411	germacra-1(10),4,11(13)-trien-12-ol	1	1107489	659388	657099	1123021	1	999583	908744	1489173	1721916	1799319	1869167	2162436	2097474	1817102	3075482	3400580	2387652	2734688	2644298	2779646	3283756	3508235	723342	750933	865347	755042	90145	1	951716	1012879	681697	534178	232053	287483	266275	245992	1	521664	2947478	2428495	2619338	830555	1	786232	712156	469341	444717
CPD-9410	(+)-costunolide (12,6&alpha;)	1	1	356167	324624	244492	492098	1	1	2176593	2102942	2337810	2401478	1531883	1589520	1486276	243472	243721	463886	455603	408581	412240	284161	321635	585608	581905	1	470725	1	1	1	347230	1676961	1721635	1	1	1	1	1	1	475877	505110	467337	1	1	1	1	443787	428645
CPD-3764	desferrioxamine B	3077852	3124767	3146304	769192	3254371	2907296	3039047	3074242	2566968	2404092	4805485	5079900	3803153	4031638	2641132	1	1675285	495209	1	3824711	3639527	1706156	1384271	1	1	4072887	2018503	1909258	2644202	1950844	1	2933916	3238402	3100049	3279822	2188946	1	2032690	3679742	1	3066473	2843697	431294	2140914	2024499	2386606	412337	386852
CPD-9413	germacra-1(10),4,11(13)-trien-12-oate	1	1	559950	580681	244492	1	1	1	1130360	1051878	869747	2781792	1134694	1150494	762312	243472	243721	227293	247187	1107358	1069078	292843	281223	365231	442106	388489	262079	1	1	325633	341709	349383	1387999	1044875	350508	906591	1160346	137425	593175	231568	441280	970789	539476	542352	507449	957162	347565	321658
CPD-9412	germacra-1(10),4,11(13)-trien-12-al	4344755	4437225	562661	4701238	4683515	4459294	1133900	3986164	7506958	8535559	7727040	7879015	9087384	9082938	6750277	6398766	6574955	5445107	5607907	6741874	6799582	7621581	7872254	631920	5138939	7957886	1491750	4511158	4310837	919496	4727927	846953	4517838	5611711	5841782	5221101	5192067	5019855	5060879	6480098	6398842	6308430	6116686	5929826	6363740	1524741	5089745	5837931
FOLATE	folate	1	1	1	1	1	1	1	1	1	1	1	1	1	1	1	1208129	1134670	945212	1	1167797	770268	1	509936	1	1	1	1	1	1	1	1	1	1	1	1	1	1	1	1	1	1	1	1	877656	1001638	1280766	1	1
CPD-18169	isovitexin 2''-<i>O</i>-&beta;-<i>D</i>-glucosyl 7-<i>O</i>-galactoside	5781571	5204116	6475038	6176752	4897674	4780899	3955051	3584183	5302525	6055966	5854677	5732879	5464352	5578018	4785176	4411504	4719871	4569329	4954650	4937792	4969414	5105315	5290648	3718160	4776395	5038965	3836426	5013308	4095277	3978292	5041238	5494083	4959784	5266898	4927529	4399474	5319206	5322039	4744714	4180523	3554781	5250012	5218654	5302386	5466750	4985605	5798623	4870955
CPD-603	3-cyano-L-alanine	604758	636232	775345	887954	796479	891706	369920	771241	254518	275051	1023712	1076170	1038824	981986	914803	1202627	1087524	1211929	1138059	803992	803230	1198214	862150	507231	472485	1100078	949697	317107	313758	249630	620271	929226	704993	1011779	855601	1	1	1	898654	875217	794701	826244	1007037	1024625	721209	843319	744106	520817
CPDQT-4	&beta;-L-galactose 1-phosphate	9848360	149640	8844563	1	10120602	1	6539473	8422163	175523	195829	145573	197408	133521	645701	156679	6189630	5915972	6763980	5998351	7119233	6791539	5547192	5216954	5684406	4486592	13766428	11937182	9842497	10399778	9844645	9489027	344471	349815	324574	371424	364918	238039	415153	411044	4750633	5545952	5204168	8441737	8883591	7370338	8234628	10050234	10106690
CPDQT-5	(+)-hydantocidin	763938	107726	6261905	7780582	299830	319150	1260139	3102551	1045045	423647	1415237	272454	484519	1350376	6989594	291984	2098871	5393685	5381897	1481817	528517	720057	3061760	913273	122515	128512	89912	130706	160992	468906	548509	2585772	214866	680491	646473	408608	225810	613115	614424	176445	7167392	565698	236910	85792	160288	160774	3312523	502934
CPD-16600	N-methylanthraniloyl-&beta;-<i>D</i>-glucopyranose	185382	25476648	39269664	38335008	31196138	855372	35836256	36560224	34834484	5006218	36411884	24596560	30364304	30597020	36722476	15299271	21863312	19762988	19553960	30694106	37652912	17127294	18448800	1525049	1941584	16834040	31867304	35439072	28595432	1619853	1716010	23142178	22191712	16322120	21480850	15185417	22229062	15031926	28803386	1	31827420	33587500	17191244	13523158	3026329	3315855	30032556	33594376
CPD-9428	conhydrine	1	1	1	1	1	1	1	1	183174	169859	161571	152324	297289	296858	207335	145581	116091	233151	242423	1	149562	85616	79841	1	1	1	1	1	1	1	1	1	1	112669	160561	1	1	104448	111708	79548	177992	1	1	1	1	1	1	1
S-781314-TETRAHYDROPROTOBERBERINE	<i>(S)</i>-tetrahydroprotoberberine	4057611	4199999	4949529	4959113	484721	1	1	1	357647	361966	351133	355181	320019	347068	216413	6124754	6004144	4215149	4121558	6841797	6620093	3419549	3311172	869048	840568	4166393	3916569	1	1	4351933	1	346122	376512	1	1	247263	1	1	1	7319703	6259368	641827	4567234	4859186	8105256	9143212	6447548	6465003
CPD-9424	&gamma;-coniceine	1	1	624845	612236	1	1	1	1	106956	90210	82813	1	97980	98432	83482	278026	246092	256649	226795	458739	424427	285181	269298	853961	775971	1	1	1	1	1	1	1	1	107293	160561	1	1	104448	111708	1	1	1	345939	392889	205934	263749	688701	685419
ALLYSINE	(<i>S</i>)-2-amino-6-oxohexanoate	1806063	1907712	2418324	2027026	1898612	1977552	1585792	2283482	1961411	1973695	2880457	2170246	1939665	2189253	1485968	6648062	6050110	7116594	6753722	5982359	5599376	7875923	8278372	2818792	2349172	3951229	3248315	2515421	2390353	3697608	3629775	1804602	1942674	801959	2562648	2125256	2077973	2309113	2386945	5982985	6440781	5912656	9137573	9225626	7287265	7627421	1787937	1842209
CPD-9423	8-aminooctan-4-one	1	1	1	1	1	1	1	1	183174	169859	161571	152324	297289	296858	207335	145581	116091	233151	242423	1	149562	85616	79841	1	1	1	1	1	1	1	1	1	1	112669	160561	1	1	104448	111708	79548	177992	1	1	1	1	1	1	1
CPD-9422	5-oxooctanal	1	3574957	6643008	6415372	2689520	4403778	1462488	1	12071305	32829056	17636468	22597860	15629651	15543012	14010270	8051056	8777918	9212081	11044397	2860723	6272718	3789853	9025812	3846957	3855065	697110	559389	209907	559357	337373	423432	4283359	3716229	1533904	1704501	2714625	2756198	2906470	2925727	1856448	1569581	1661026	291026	391863	376212	411299	841583	891767
CPD-18170	isovitexin 2''-<i>O</i>-arabinosyl 7-<i>O</i>-galactoside	1	1	1	1	1	1	1	1	1	1	1	1	1	1	1	1	104264	72872	145410	1	1	1	1	1	1	1	1	1	1	1	1	1	1	1	1	1	1	1	1	1	1	1	1	1	337984	340734	1	1
CPD0-2298	(<i>S</i>)-ureidoglycine	627517	2538062	1246833	3517547	644886	3514338	3074556	3180953	646977	974799	1088698	1161954	1278039	931851	531185	1	543642	568718	998983	493166	547977	782236	1	363735	3338044	1	1	1	1	1	1	1	1	1	1	1	1	1	1	401661	215474	574209	1	1	1	4913882	1	1
CPD-16614	oryzalexin C	391033	528395	956025	948151	1165117	1127700	962446	970954	1625670	1609750	1732687	1770082	1354597	1357799	1331398	973665	1630816	1630989	1597252	837464	462822	261140	1333404	1135912	1069820	944859	230080	675514	407734	1493655	1125623	577501	587980	262542	932481	670466	644894	757979	598572	822544	962966	941712	1138813	1087801	1205178	1109144	1094830	308542
CPD-16612	oryzalexin D	2507036	3306383	4281325	4549281	4881957	5341893	5378537	5952390	465308	585264	223641	513923	307911	341269	1	3244335	2789139	8082937	3787265	8548265	8111748	2915886	2887061	5331417	5423777	6951636	3943527	4966532	5722641	3810014	4077316	1	1	213159	1	1	1	1	1	5303286	5887830	5915288	4423390	4725008	3546115	4249285	5603819	5872536
CPD-16611	oryzalexin E	2507036	3306383	4281325	4549281	4881957	5341893	5378537	5952390	1	1	1	1	1	1	1	3244335	2789139	8082937	3787265	8548265	8111748	2915886	2887061	5331417	5423777	6951636	3943527	4966532	5722641	3810014	4077316	1	1	1	1	1	1	1	1	5303286	5887830	5915288	4423390	4725008	3546115	4249285	5603819	5872536
CPD-16610	<i>ent</i>-sandaracopimaradien-3&beta;-ol	1	387023	1573813	1	1	1	497548	101765	1319854	5144154	4060784	6418458	2807556	5890995	3785994	4893651	6702909	1	4995349	1	1	276819	1136198	1	1	1	1	1	1	1	1	804883	1136781	968693	626639	838570	1	1	1	2447146	1	1	1	1	1335374	1221329	185362	960501
CPD-16665	oryzalide A	248073	268982	808921	362790	374496	379207	221733	230815	384852	542734	848146	868931	494381	390197	488311	511420	1	1	765768	1419753	570172	996317	953615	1404600	743615	1	1	1	1	572175	686025	869556	1192906	300024	1868877	1044508	1556094	1196943	1141195	525117	333364	805552	824899	934534	1613044	1518896	1	1
CPD-15530	<i>aldehydo</i>-D-glucuronate	1152868	2572127	1	1	1	1	1	1	1	1	1	1	1	5837805	1	1	4964243	1	1	5713242	1	1	4863537	1	1	1	1	1	1	1	1	1	5834317	1	1	1	1	1	1	1	1	1	1	1	1	1	1	1
LINAMARIN	linamarin	1997222	1	2959961	802028	822303	1	1	1729922	1235743	1142791	1438484	1416724	892264	918225	915509	320174	546670	428274	232768	957279	926025	1	262595	430141	1	821206	846355	1	1	767829	1	1411761	1465547	1180825	732072	1218956	1231326	760569	813383	918387	1269741	1478204	509599	496936	1000211	1169716	791240	780213
CPD-18100	pelargonidin 3-<i>O</i>-&beta;-<i>D</i>-(caffeoyl)-sambubioside	1	1	1	1	1	1	1	1	1	1	1	1	1	1	1	1	104264	72872	145410	1	1	1	1	1	1	1	1	1	1	1	1	1	1	1	1	1	1	1	1	1	1	1	1	1	512135	342717	1	1
OXOPENTENOATE	2-oxopent-4-enoate	205708	152134	124409	129452	144055	125702	102132	89853	79077	1	1	94980	1	1	1	82502	74259	267871	73610	129080	104304	90919	256556	86252	1	123334	1	1	1	1	1	1	1	201184	1	197793	189695	189460	174608	74070	1	1	1	1	1	1	143353	149040
CPD-18103	carnosate	1	1	2217291	2089471	2252045	2063926	722039	1	4769684	4810555	4724904	5173550	3104542	3227283	3563785	3456844	3272481	1089751	2750679	4850195	4685395	1	1	5208616	5217087	1261030	1822508	1	1	3272842	3795001	2616836	2917259	5859435	6235457	2018102	4365064	4262800	4060834	5871714	4083133	1	2831132	1222641	10393070	9634714	1898314	2869712
DIHYDROXY-BUTANONE-P	1-deoxy-L-glycero-tetrulose 4-phosphate	968338	1075290	257723	228506	516127	491668	329368	278282	1	1	1	1	1	1	1	1	1	1	153450	1	1	1	1	333792	350442	1	1	1	1	1	1	200204	189014	1	1	1	1	1	1	1	1	1	1	1	1	1	520012	504300
CPD-12636	2-(cystein-<i>S</i>-yl)-2-(1H-indol-3-yl)-acetonitrile	2223394	2608310	2232978	1521443	1551690	1940369	2659610	2257778	3406575	3431544	3274639	3284670	3361858	3229030	3369559	2484611	3184185	1482505	2312652	3059818	968152	2873951	3041271	265742	1954503	627665	228127	1955099	2046274	2464878	2605808	255586	1003606	293151	1	103309	1	197098	204368	1967677	1866845	1743110	245969	521872	286507	267002	1827276	361054
CPD-12634	(glutathion-<i>S</i>-yl)(1<i>H</i>-indol-3-yl)acetonitrile	1	1	423095	393201	416527	1	1	1	1	1	1	1	1	1	1	607832	565752	697704	636499	731585	704071	479505	436602	1	1	791779	682592	1	1	583099	636443	1	1	1	1	1	1	1	1	430426	838840	837102	574330	565155	1821278	508869	341689	346962
SINAPATE	sinapate	1	718285	448376	381310	1	388004	883577	328050	370404	302460	1	1	279407	948928	270739	1208481	1287327	1	433343	486154	458774	331781	1	914221	824213	1245902	1	701830	672493	1017544	468451	1	1	1	576812	1	1040872	1	1	1	570984	537439	1423129	1509952	338104	1505885	920008	293168
CPD-12635	(L-cysteinylglycin-<i>S</i>-yl)(1<i>H</i>-indol-3-yl)acetonitrile	1	1	1	1	1	1	1	1	689441	631768	625847	1	1798276	1331753	1300919	1146845	1388977	1	1	1025996	150282	1454025	1193908	1	1	465933	1353405	205865	173315	330137	1164783	1386139	1468499	2791947	2192958	1786420	1831219	647715	646565	1341702	218154	261036	282677	250571	321227	1367873	2229361	1
CPD-12644	1-palmitoyl-2-vernoloyl-phosphatidylcholine	1670864	6553197	6016991	6041089	8294779	5778921	1590297	1784617	9425482	2474084	6639429	6660923	9650558	9770203	6577644	6156151	3407934	6104993	2620942	4857851	4092003	4676152	4747605	65683108	7116427	7034894	7092737	1351414	6906691	7125521	7204018	3990166	4118375	5531158	5509935	9673173	9983634	8028576	1	5539703	42614656	7298977	44860728	42358192	2045233	2060096	6042237	6414994
CPD-15544	<i>N</i><sup>7</sup>-methylguanosine	312634	302523	258007	255289	172091	145670	355102	368265	572018	493043	1563646	1588251	560029	564956	1467952	263766	245395	309674	299841	275235	270201	234055	349928	1950664	1941059	941178	787335	1007933	741323	384103	2383478	138847	133904	133287	1084752	508713	456768	902277	773440	712848	370674	360107	448717	443962	406577	3275062	488319	485840
CPD-16676	<i>ent</i>-cassa-12,15-diene-2&beta;,3&beta;-diol-11-one	1005212	1076752	961317	954070	1272059	1360749	1108324	1116307	3592425	3785342	4114428	4155805	1812317	2367106	3304585	1560264	1564817	1361930	1322866	1215375	1110710	1465240	1415974	1798918	1833133	1219723	1244574	671810	549057	954195	1000006	1384498	1485814	1681132	1664092	8179495	8247126	6874004	6793181	1296743	1650659	1658139	1055625	1026099	1008049	829764	1606140	1777433
CPD-18118	D-arabinofuranose 5-phosphate	228745	209967	262779	249897	243065	230866	228419	232600	202234	187214	316084	330347	1	1	1	177829	191722	207039	214744	196267	200271	177991	181445	192806	180972	603240	447348	478715	413356	361455	325829	218575	217731	76365	101813	1	1	1	1	144986	161949	140139	471656	469511	352194	332013	284245	889787
CPD-16679	9&beta;-stemod-13(17)-en-19-ol	1	387023	1573813	1	1	1	497548	101765	1319854	5144154	4060784	6418458	2807556	5890995	3785994	4893651	6702909	1	4995349	1	1	276819	1136198	1	1	1	1	1	1	1	1	804883	1136781	968693	626639	838570	1	1	1	2447146	1	1	1	1	1335374	1221329	185362	960501
CPD-12649	juniperonoyl-CoA	1	1	1	1	1	1	111220	1	1	1	1	1	1	1	1	245885	1	1	1	1	1	463180	483177	1	1	1	1	1	1	1	1	1	1	273980	236118	1	1	1	1	1	1	1	179012	178948	1	147245	370468	381383
CPD-16670	6&beta;-hydroxy-<i>syn</i>-pimaradiene	1	387023	1573813	1	1	1	497548	101765	1319854	5144154	4060784	6418458	2807556	5890995	3785994	4893651	6702909	1	4995349	1	1	276819	1136198	1	1	1	1	1	1	1	1	804883	1136781	968693	626639	838570	1	1	1	2447146	1	1	1	1	1335374	1221329	185362	960501
CPD-12653	stearidonate	956006	1090213	1424555	3684615	5072075	1391974	1105203	4386357	673162	758681	1	765393	15669157	15392437	20716350	6353606	6710178	1593234	1906105	3662910	1560546	1737049	1727793	2260987	990988	5690696	2886984	4231265	5633484	5630057	5089277	1229056	1548770	1965872	2244980	1243984	1499918	2156028	19691408	5262647	6376776	5880866	4086081	2672984	2752815	6833598	4194722	1997350
CPD-12652	(9Z,12Z)-octadecadien-6-ynoate	956006	1090213	1424555	1	1	1	1	1	1	1	1	1	1	1	1	1	1	1	1	1	1	1	1	1	990988	1	1	1	1	1	1	1229056	1	1	2244980	1243984	1499918	1	1	1	1	1	1	1	1	1	1	1997350
CPD-12654	dicranin	3895220	1	1177389	5978904	415320	1	3476722	3430378	1	1	1379637	1454039	1436931	1	1	343719	8819208	8664070	8546210	377309	362941	12654873	1311692	1	1	1	423308	1	1	1	425527	1	1	1	1	1	1	1	1	1	589980	1	398395	384571	1	2994747	5450138	5451401
5-N-PROPYLTHIOADENOSINE	5'-n-propylthioadenosine	10114779	1	10534880	10778726	9869369	10747023	1	10925023	1109959	1	1	1	662459	1	538442	4348807	1917737	1698612	5506013	1792795	1463580	4073409	1799097	438516	586135	12697206	11544866	13682044	11297289	11798156	290535	8718858	1	1122297	13111372	8013745	7952434	1	11324801	1514203	1044117	697924	6085651	13385195	1734809	1316802	8396413	10477920
XYLULOSE-5-PHOSPHATE	D-xylulose 5-phosphate	228745	209967	262779	249897	243065	230866	228419	232600	202234	187214	316084	330347	1	1	1	177829	191722	207039	214744	196267	200271	177991	181445	192806	180972	603240	447348	478715	413356	361455	325829	218575	217731	76365	101813	1	1	1	1	144986	161949	140139	471656	469511	352194	332013	284245	889787
CPD-18128	arabidopaldehyde	1130105	1096228	905787	887787	1226222	1316355	1746455	1693272	1	1	253124	255311	1	665893	1	2726388	2533591	2241582	2220313	2618928	2715297	2872143	3119131	3790810	3638850	1266419	1309235	806586	1328588	1246848	1650767	1	1	1	1	1	1	1	1	3435755	3143777	3297317	715535	865428	580956	1036447	1119564	1392444
2C-METH-D-ERYTHRITOL-CYCLODIPHOSPHATE	2-C-methyl-D-erythritol-2,4-cyclodiphosphate	237165	468009	1330694	1316572	288370	1212124	240149	268075	1174765	1419388	1317212	1316819	131049	1173174	1222733	1194183	1238203	1185824	1213990	1244633	998771	1194730	1168300	1190801	1132073	2311770	1925933	1780985	1908338	1867510	213820	1125265	1132018	1885794	1670131	1712441	1758238	1724083	1779811	1266162	1216908	1090227	1736952	1664593	1608020	1707088	1417378	1513986
CPD-18120	caffealdehyde	2378817	2495333	2925817	2840216	4637812	3120148	685104	2045957	1186831	1208478	1262478	1783200	3523489	1227543	3594104	1360845	4434914	3811316	3972137	3946097	1657577	4412128	2604283	6037899	6103390	1981884	1287319	403182	2082872	1	3266496	1012847	1809662	723488	268920	1048061	1068091	386902	399108	5659660	1901202	4245961	1	1	1	2208253	2374992	2392571
CPD-12657	C-hexosyl-luteolin	1	1	1	1	1	1	1	1	1	1	1	1	1	1	1	1	1	1	1	1	1	1	1	1	1	1	1	1	1	1	1	1	1	1	1	1	1	1	1	1	1	1	1	1	1	1	1	1
CPD0-2267	&alpha;-ethyl-L-glutamate	1	2942150	881374	818988	4302426	4068906	1	1298373	886162	839939	914290	1	586248	593507	1	205980	319717	286662	1	322055	240994	1	701588	583180	226888	1	1	1	1	1	221039	661607	3107063	1	1	1	1	1	1	267942	667728	1	1	1	298306	296218	440194	626142
5-AMINO-LEVULINATE	5-aminolevulinate	1	225238	1	275089	1	1	1	1	1	1	1	1	1	1	1	1	1	1	1	1	1	1	1	291308	209888	390205	318137	216325	1	257334	247377	1	1	1	1	1	1	1	1	1	1	1	168807	413698	428495	1157917	1	1
CPD-12665	2,5-dihydroxybenzoate 5-O-&beta;-D-glucoside	219146	217254	372171	372175	290332	277305	228851	235627	204369	143315	148209	162557	239905	289060	132729	172812	163998	307483	282433	99441	103733	124706	119113	324907	341974	327539	268471	226074	237795	195589	183846	375843	393605	174988	167052	472127	456717	373805	373321	117884	138279	115728	112246	1	161723	173515	439151	438250
CPD-12663	2,5-dihydroxybenzoate 2-O-&beta;-D-glucoside	219146	217254	372171	372175	290332	277305	228851	235627	204369	143315	148209	162557	239905	289060	132729	172812	163998	307483	282433	99441	103733	124706	119113	324907	341974	327539	268471	226074	237795	195589	183846	375843	393605	174988	167052	472127	456717	373805	373321	117884	138279	115728	112246	1	161723	173515	439151	438250
2-AMINO-3-3-OXOPROP-2-ENYL-BUT-2-ENEDI	2-amino-3-carboxymuconate-6-semialdehyde	1	182275	547525	1	532943	1	1	1	168253	308899	5124872	1	1	1384549	1010275	2733636	1	6136370	1	482430	1	1	1745923	1	1	241715	349190	1	1	206813	395773	1	12377919	1	1	1054985	164027	1	1	421554	2048990	1	1	1	1	1	7464596	127526
N-ACETYL-5-METHOXY-TRYPTAMINE	melatonin	905689	828533	111966	424250	1587458	1590020	1	997270	1012040	942474	300296	1	1150441	1125015	1	536402	670307	437910	1	119852	599667	420933	474950	941096	718545	367378	438417	644519	675721	1	1	1	1	381611	449379	1397153	1395469	1310535	390738	331107	1191916	292627	360585	723080	1	1	1	1
5-HYDROXY-FERULIC-ACID	5-hydroxyferulate	227834	1	173364	160481	1	185695	1	1	1	1	414996	1	927698	897906	252870	892421	856412	231650	219140	331578	289325	231073	184518	725546	623633	968068	1	1	1	1	1	1	188053	1	1	1	875455	1	1	1112050	451611	416285	1	500316	1	295863	290339	1
CPD-18130	arabidopate	6486521	6003530	7616250	7383559	5803451	5013061	3211489	2801246	2579448	2575773	4098743	1399738	1468510	1503476	2261284	1681331	1683482	1606959	1821830	1399330	1211051	1913682	1376841	4097655	4417066	1	834086	1	547817	619059	1070249	1462462	1279691	588351	1	997552	1062880	149485	150918	3255219	4340537	4365294	1	1	1	1	7875225	8066716
CPD-18135	<i>iso</i>-arabidopate	6486521	6003530	7616250	7383559	5803451	5013061	3211489	2801246	2579448	2575773	4098743	1399738	1468510	1503476	2261284	1681331	1683482	1606959	1821830	1399330	1211051	1913682	1376841	4097655	4417066	1	834086	1	547817	619059	1070249	1462462	1279691	588351	1	997552	1062880	149485	150918	3255219	4340537	4365294	1	1	1	1	7875225	8066716
CPD-18133	<i>iso</i>-arabidopaldehyde	1130105	1096228	905787	887787	1226222	1316355	1746455	1693272	1	1	253124	255311	1	665893	1	2726388	2533591	2241582	2220313	2618928	2715297	2872143	3119131	3790810	3638850	1266419	1309235	806586	1328588	1246848	1650767	1	1	1	1	1	1	1	1	3435755	3143777	3297317	715535	865428	580956	1036447	1119564	1392444
CPD1F-84	gibberellin A<sub>25</sub>	134280	3650693	386376	370312	288704	300446	2835012	2928619	3001531	2963293	2341016	2796074	2351740	2353951	2507237	2967007	1747247	2918169	1839008	3076838	2927117	739168	2016076	2626600	2378726	2727210	2482003	2854786	2589142	2388987	2274916	2431676	2788058	2347846	3086196	2269855	2307088	2573099	2313928	737101	2216981	1895497	2005527	927355	2046040	1433353	307966	3280780
PRPP	5-phospho-&alpha;-D-ribose 1-diphosphate	233439	238842	229900	230083	242700	218060	165118	210538	1	1	1	1	1	1	1	147067	130981	165825	149547	157349	159921	121380	113672	129836	95918	370789	274204	285941	248403	203049	170750	1	1	1	1	1	1	1	1	101435	109282	103650	255685	236392	216499	187690	261818	260038
CPD-10296	pyropheophorbide <i>a</i>	6722368	3300219	4602419	4128617	4145147	12059165	4387628	861820	15005369	9697934	3588263	3753057	4841798	4826643	5049049	8964840	11016988	428380	7286900	853121	10389013	5790628	8708699	4022885	4994762	4705027	4680936	3185884	9191791	2272585	4530537	4974942	5163909	10285626	11035603	11422704	4185223	9036783	10335344	7374998	8944734	6172443	10090410	13300388	221588	8417632	1	1
CPD1F-90	kaempferol	379337	340361	415513	397463	259873	267123	417599	356924	1	1	75376	1	1	1	1	217432	189005	225213	213385	312128	302755	257207	281980	199213	182855	308410	276500	160797	208855	196229	109870	1	1	1	1	1	1	1	1	226411	267295	235897	199861	108985	106281	170853	790757	434743
CPD1F-96	gibberellin A<sub>19</sub>	594279	606527	780186	1	798762	816562	642809	684252	914225	1004438	898620	948763	1	859602	836706	444430	456582	528313	548666	515189	503493	378336	406988	1221021	1241261	2263077	2087986	634989	624327	1338105	1444333	883624	940429	922833	993530	826499	889877	918946	835081	442289	421377	440438	916179	894029	638727	602687	743902	812969
CPD1F-97	gibberellin A<sub>15</sub> (open lactone form)	1	121331	829562	1106598	783667	729573	1	1	1	1	1	1	1	1	1	1	1	2944493	3088036	1	1918363	1	1	3047505	3417035	1	1	1	2950273	3863816	4670596	1	1	1	1	1	1	1	1	5062130	6536940	7169286	5990680	5921484	6575179	11095521	1	1
CPD1F-95	gibberellin A<sub>12</sub>	1059387	110894	1013571	959201	497290	279050	474744	214968	145730	1355589	1364456	983912	780600	183035	1	695911	2442088	1775668	1139640	1462507	706258	1593614	1665721	3767570	1	2960720	1490008	979070	1119081	3418202	3519542	754789	1	826309	1335780	1535894	1593811	1436007	1502619	3295203	2683049	1238717	1997372	3259015	1285621	1	1473617	1411113
CPD1F-98	<i>all-trans</i>-&zeta;-carotene	1	1	1	1	1	1	477819	1	701601	708033	1	1	639095	620607	545487	1	1	295141	278021	1	1	1	1	1	1	1	1	1	1	1	1	1452850	1553611	1007453	983458	1	459112	925424	798114	1	1	1	1	1	1	1	323396	321494
CPD-12607	L-seryl-glycine	1925879	489708	1101889	1126598	1761143	1828873	414798	704632	1	1	401984	1	1	1	343360	416363	753573	397006	386865	1198733	1164020	531612	552389	1416364	1419406	316439	181063	1	1	264628	266912	1	1	1	1	288089	1	1	1	1805205	1863335	1731154	1	1	491069	600248	1059390	1049074
CPD0-2231	dIDP	513514	909542	627243	931340	550253	500120	87744	88115	1	1	1	1	1	1	1	1	1	1	1	1	1	1	1	340163	331069	311682	192213	1	1	101021	1	1	1	1	1	1	1	1	1	1	1	1	1	1	1	1	1326955	1329256
CPD-16684	(+)-secoisolariciresinol diglucoside	1339603	1340992	1961727	1844285	146092	1535593	907970	1028142	1	1	1	1	1	1	1	153415	160828	1590922	1441290	1891002	1796385	1496950	1474189	341810	311410	1233189	1114891	1124006	1072712	736762	753393	1	1	1	1	1	1	1	1	1469555	1974090	1855929	1423210	1373919	209092	1566772	1969893	1933426
CPD-16683	(+)-secoisolariciresinol monoglucoside	272838	1248701	205203	217496	1244295	2050451	187239	592802	1	1142746	706899	1151344	1	233355	2707055	209469	208983	494182	359326	493977	195246	244892	1799047	398233	347570	1381048	1	1681774	1111968	1318413	1	474998	308662	1019515	567187	815991	868698	1	605439	265378	2428368	2438211	372921	311970	2829367	352195	2161869	249432
CPD-10269	palmitoleoyl-CoA	1	1	1	1	1	1	290869	286105	1	1	1	1	1	1	1	647459	647076	1	1	1	1	1308528	1372457	1	1	1	1	1	1	1	1	268681	197528	712976	635928	180503	1	1	1	1	1	1	560539	537992	606780	605716	866339	802294
CPD-16689	<i>ent</i>-cassa-12,15-dien-3&beta;-ol	1	387023	1573813	1	1	1	497548	101765	1319854	5144154	4060784	6418458	2807556	5890995	3785994	4893651	6702909	1	4995349	1	1	276819	1136198	1	1	1	1	1	1	1	1	804883	1136781	968693	626639	838570	1	1	1	2447146	1	1	1	1	1335374	1221329	185362	960501
CPD-8369	1-linoleoyl-2-palmitoleoyl-<i>sn</i>-glycerol 3-phosphate	2190506	5769462	1827797	3958106	4631698	2882345	3923087	3757128	1781472	1	1286906	1300354	1565305	1207932	669151	12595402	12285333	8610138	8391266	3368798	589331	5093236	4891107	11536160	11348070	1733681	12207088	9012374	8498406	2092282	8518363	182498	1	1	922257	1638547	1800284	343784	895210	6218012	1559524	1660920	3571805	3206437	2783312	2384989	1547966	11688829
CPD-10272	<i>N,N</i>-dihydroxy-L-isoleucine	55167544	43957096	64991272	1	401087	59428872	225745	51452272	12471999	836067	620594	18794992	348410	251980	15208056	38863024	44126620	38274160	47564612	1	45876312	40078144	43813040	1207430	485426	3711936	7702003	2547162	6137975	5999868	1	7512949	7432544	1747946	375912	3708131	3935993	239320	540914	1544940	205766	33459184	1403725	2238215	1066945	3736269	50048028	48255236
IMIDAZOLE-ACETOL-P	imidazole acetol-phosphate	15322624	15173496	16717099	17180748	18500022	18685030	19769618	19044758	12755345	14680589	12743618	13324560	11928115	12451152	14449432	12572948	13820512	20704900	20955218	18405980	18672884	12191053	13020418	28702168	28838614	15483126	14100712	11377807	12942252	11866195	12675358	6145983	5323446	114639	1986959	1612440	4560753	2250607	2321004	11450861	17274988	18187180	9587700	10070094	7948671	9188238	17348796	16019003
CPD-10276	2-hydroxy-2-methylbutyronitrile	3267748	3211567	2746259	2754328	3486459	3516995	3158760	3446617	1462143	1686167	1808477	1757158	2280520	2204516	1783979	2314391	2479403	2408227	2366547	3879634	3912140	2330904	2350022	2532967	2441585	3048388	2527494	2202668	2231807	2226733	2202581	2111590	2019276	1654049	1553286	1666082	1533518	1528232	1628514	2800749	2455360	2569576	2245033	2087360	1826090	2049346	2611489	2741976
CPD-10277	lotaustralin	6696845	6857623	1	6491377	6419021	1015821	6731771	7415963	7577588	8267596	1377204	1399897	8285393	9595835	8452101	5957645	5805700	6990908	1	5067351	5842317	5180220	1	1	6159179	1369157	1149015	1095254	1068712	1141037	1147637	1872676	2025806	3961541	1	1697169	2795751	2152491	1533452	876767	876413	839255	1	1	307434	308082	235072	4446040
HOMOMETHIONINE	L-homomethionine	567913	1	1	1	1279348	1	577039	1	1	1	1	1	1	1	1	1105934	1001602	809826	1	1	1255077	1	819718	1	1	1	1	1	1	1	4114375	1	1	1	1	1	1	2956292	1	1971681	1876606	1738390	4801747	1	11024229	5448590	1	1
CPD-12621	4-(indol-3-yl)butanoyl-&beta;-D-glucose	1	162924	357620	354972	1	294352	310392	336797	1	1	1	1	1	1	1	237259	225957	255644	239104	266184	270024	249765	240725	1	1	577906	1	1	1	336340	308199	1	1	1	1	1	1	1	1	270923	1	1	387102	365026	369868	362688	1	418573
CPD-10271	<i>N</i>-hydroxy-L-isoleucine	785346	730638	2358041	872844	809832	1237219	4220270	980685	652522	741309	288625	2291630	684915	305199	1278269	353876	422547	295389	1570891	232436	128228	304735	313654	1046886	3327588	298279	249463	1	1	250588	250439	202161	321868	318656	407945	283014	298117	334581	446128	414786	450159	544924	389694	358694	311388	248804	790356	812452
CPD-12620	3-[(8Z,11E,13Z)-pentadeca-8,11,13-trien-1-yl] )catechol	1480739	1537117	518615	1	1179623	1	763518	1055325	1	1	1	1	1037769	1	1	1	726043	730195	835181	1	1	1	1	716470	496026	887869	826561	887262	828393	884572	904550	1	1	1	1	1	1	1	1	1	923094	1	780511	750254	1	1	1	1
CPD-12628	salicylate 2-O-&beta;-D-glucoside	1	1	1	1	1	353031	1	1	416728	1	470200	488424	234024	220857	1	523253	513626	601281	552402	335200	1	1	1	344034	962459	694877	325068	214822	210875	454744	425038	1759027	1705909	274123	1	1	1	1	1	509235	495073	465220	480410	479892	117355	1120373	458742	475422
CPD-12629	salicylate &beta;-D-glucose ester	972918	969350	138128	271662	231481	1	267729	1160243	2036397	162890	557059	526419	404527	1952083	518904	238030	102440	303952	281033	198688	192284	564121	183168	745813	709055	2824797	2384731	3146249	2304794	1207416	1066979	262764	268663	291366	264800	477430	373045	300041	319098	191902	281880	1125460	1	1	1	1	242448	1
CPD-10259	sorgoleone	1382636	1411371	1517938	1436768	1768287	1772991	1888003	1865129	1152842	1	556653	997041	374174	402542	441026	2004433	2054478	2015664	2031630	2893748	2753295	2679409	2674804	2567367	2541344	3482363	1	1395642	1387980	1858246	535472	917131	512939	499829	385811	261527	1107321	280348	247637	2571325	3705621	681791	1932034	1868262	663445	654723	1864231	1861891
CPD-10258	dihydrosorgoleone	1743187	1352811	2333632	2211737	2832032	3250703	3030021	2879811	1	1377171	2127405	2073631	769970	1	1562830	3898813	4066161	4492073	902172	3750257	3068647	532501	2185109	2582475	2461224	2064178	1793678	2800263	2907554	1561501	1561881	474666	540959	1761294	1763143	1	2628878	5619688	1	3071039	2548421	1918119	2484040	2451166	1935886	2696168	2889487	2917914
CPD-12630	benzoyl-&beta;-D-glucopyranose	637006	266913	1845435	1759568	1491015	1457068	1350759	1341386	1663603	856618	1619939	1638612	1	1469542	1244090	2297056	2244550	908408	2142023	2491992	2495710	2438626	2514732	1933182	1995096	1139914	1183391	633938	962219	1041300	1271473	1417500	1480532	1651856	876709	1635998	1638287	830620	882548	2304802	2621851	2592833	430170	511229	403022	909108	2306059	2299640
ALPHA-GLUCOSE	&alpha;-D-glucopyranose	1	1	985260	1708893	1	2174057	2391675	2198063	1	1	4022082	3866469	1	1	1	1	1415029	1	1	3498009	3651910	1	1	1560323	1841570	1	4073605	3429670	2923999	2747457	3160347	1	1	1	1	1	1	2012381	845204	3546652	2206712	1	1154562	1128919	841720	841623	1	1
CPD-12632	8'-(3,4-dihydroxy-5-alkenyl)phenyl-3-[9'E,11'E,13'Z-pentadecatrienyl]catechol	5249990	1277953	10017859	8819923	1883264	2301507	4457590	845757	7886115	3572102	1121259	1123116	7032293	7006593	974039	2907009	4995505	490601	1888114	1175753	722750	3787300	3702829	5558584	3193677	3085048	1541069	8998109	4489097	3960397	1996015	1055110	767874	1231017	1545729	1404561	1423139	5878401	5606908	1	1	4424656	2116408	4608721	3243625	4575647	2164114	3784338
COUMARALDEHYDE	4-coumaraldehyde	12734113	11721633	4854999	4670960	19898294	20316076	1435617	14035180	28770840	31437544	29737364	18481132	25196832	4934216	20334180	1463442	1628091	5914800	6562970	35887872	35074784	4191154	4404016	30459236	30767176	7822052	8623189	4578350	6571406	8716232	10454974	15653027	17477084	7793194	3617742	8325016	8670096	4290432	5099046	35046664	29915754	29636996	6611218	7986985	6350033	10347186	21179788	21421870
MANNITOL	D-mannitol	349062	273622	649302	459520	2205754	1852715	218608	266018	609123	394050	800492	625059	1985028	2092673	357663	586312	626661	779049	625928	180098	1	947484	1211935	2159241	546227	1	983527	1	1	801358	1367957	1698177	1757977	328951	1	286775	496124	1	128226	1904357	1865806	739877	808651	686259	745788	1150182	1402036	1359730
4-METHYL-UMBELLIFERYL-PHOSPHATE	4-methyl-umbelliferyl phosphate	375862	524380	139326	1011832	396534	845631	198729	847455	296932	177781	861270	314111	732763	424502	895722	762621	963838	639981	1123018	842547	1155512	915518	1180645	121795	120274	1102004	937098	863402	861441	159080	105146	527327	1	876352	769874	801574	817214	813485	825487	617099	116978	369679	826855	833440	815513	816442	165000	202502
DIAMINO-OH-PHOSPHORIBOSYLAMINO-PYR	2,5-diamino-6-(5-phospho-D-ribosylamino)pyrimidin-4(3H)-one	378733	390384	500692	484940	427578	195564	488022	498028	1222849	1192848	1098359	1055066	1201581	1229434	1216869	525126	521727	589670	308223	482912	471861	353386	601810	260970	391465	423184	861931	785554	753272	572536	360338	1474774	1541207	1705853	1770828	1391283	1384345	1678817	1702108	424899	554247	522373	546335	784572	502055	317033	729408	760331
CPD-10457	4-hydroxylamino-2,6-dinitrotoluene	1	1	1	1	1	1	96136	175371	216344	204516	437759	486876	1	1	273154	201323	1	264112	241546	258731	117027	1	1	745665	648247	301070	282217	194895	264147	168548	330023	1	1	1	1	1	1	1	1	677698	241310	224207	1	1	1	203464	1	1
CPD-10472	3-dimethylsulfoniopropionaldehyde	849742	800064	969837	856265	1439559	1362970	829164	763535	2182827	2306670	2600326	2609536	3272596	2527773	431370	1281558	1531978	1145023	1377598	1515111	1619900	1416120	1430196	1726001	1	795776	575909	1442495	148049	1628174	568181	2701395	2443189	4124127	2612056	1201215	1153769	3286029	3324511	1524361	1247416	1300643	656981	571136	1	1414533	1149259	1194025
CPD-10471	dimethylsulfoniopropanoate-amine	10983510	11446183	15701777	15720688	13361568	12588010	10165424	10593848	797803	783766	583020	608918	915406	932249	624429	36791304	24523870	11473035	11074589	26077032	23844820	10075668	22726512	19119244	18491816	19384368	16942468	14194827	13196990	19008944	18362052	706975	721711	992023	1350518	972949	923195	1459629	1476221	37787176	25031160	32941456	41801880	40709520	49084328	44638384	17308616	17286970
EPOXYOCTA-CPD	(9Z)-(13S)-12,13-epoxyoctadeca-9,11-dienoate	1424051	1	1876934	1809967	1	1	1	1	1	1	1	1	1	1	1	3185249	2981537	3110385	3353338	2237561	1	1	1	1	1	1	1	1	2026301	1	1	1	1	1	1	1	1	1	1	1	1	1	1	1	3211783	1	1	2778755
CPD-10468	2-hydroxy-4-(methylsulfanyl)butanoate	390970	857767	12050731	179666	192501	659066	183034	558709	14819332	11497625	14301707	14081986	13490991	570487	14200414	561743	415162	11263896	10113189	170433	10593041	10884285	10200615	1	436101	802620	655051	668963	727144	687600	658668	471158	605720	1	1706279	16119009	1	839161	833176	339849	149474	1	600426	672405	509164	633699	595130	922488
CPD-12491	phenylmethanesulfenate	330053	1	322017	1941411	2108069	1	2218641	1738646	593566	489778	1	227640	1390642	123945	1	340967	95949	166873	283187	285304	248017	305873	288403	285356	1	2687132	2235584	2397137	2262019	259433	612788	640312	1002483	445445	394185	479769	383258	356471	356137	227889	242623	238516	1543684	458055	326328	1092715	2118238	1628335
CPD-12490	(<i>Z</i>)-phenylmethanethial <i>S</i>-oxide	517265	398584	900641	677928	435936	627198	979553	444421	183289	141252	261409	282020	227352	168750	276386	417365	198734	415479	633378	395450	464214	427345	557188	507946	832640	105091	1	1	1	1	1	172824	126802	1	136837	143362	1	1	1	348728	229071	332506	1	1	1	1	458221	448914
CPD-12496	(22R,23R)-22,23-dihydroxy-campest-4-en-3-one	2158451	2203402	2490232	7951159	9344832	2649028	9786493	9663955	16285270	2966479	4219800	4316571	3309330	3144615	2775803	37716868	11846258	33889156	34451204	32250364	10878886	33210114	14011406	4482829	896669	10417396	1	3197005	8001456	8228373	8125497	3646826	3842329	3815946	8084327	11111487	2984000	4144784	4197013	9522045	3773410	3492400	3539793	10959001	1526926	1922093	3481755	3885457
PTERIDINE-RING	pteridine-ring	326797	276030	494377	466975	426348	428858	438417	392376	634706	645001	647870	648402	663039	712728	416691	576912	717946	780407	396921	123441	138989	129836	145715	1004112	1042289	646139	603182	772445	688841	434113	522956	170580	189782	510963	717329	420673	417482	578184	548986	118267	125469	512796	657113	651115	764877	672032	1153105	1115859
CPD-15700	<i>aldehydo</i>-D-arabinose	923442	2116387	2723930	2659941	2197922	2030351	1123798	998958	5180297	5004750	4973917	5112844	4741304	4953610	5337140	7385718	7146366	8190693	7610138	6665597	6039738	9518290	9189421	1	2907882	1181709	3436176	1079220	2611610	847414	3780249	3881564	3240462	1087500	836235	921632	891769	1189845	1165433	6726710	6760653	6550954	1179370	1169016	1311444	7747682	2367113	2381584
CPDQT-262	(<i>E</i>)-9-(methylsulfanyl)nonanal oxime	1145606	1903548	3099053	2688262	1906300	1106998	1225547	1280588	725025	686033	883422	877339	878400	327391	1	1196642	860965	1470333	1395366	1497355	1703260	1294065	1808973	1315956	2628105	629683	913991	1995051	1926736	928456	1354601	2323545	2314201	841013	329027	1033565	991528	733682	1	1422775	3573045	1832658	3909931	565041	973611	1823375	1	1
CPD-12480	1,3,7-trimethylurate	515106	470678	305523	328083	598278	258396	1	130846	800626	909058	1	270500	1165261	923990	1	357633	369307	245856	449673	443612	272204	251747	427906	218871	1	763320	246809	328636	315827	213194	202846	1	989015	1229906	652662	1027170	992754	969640	447313	229733	331428	1	359048	355299	430032	561107	609783	344237
CPD-12486	petiveriin	370502	346170	539248	506424	440517	832379	1018028	435377	222902	265163	2092500	2065044	132181	165553	307305	318009	355010	228642	316649	411340	449815	215876	251100	222871	1206474	310665	262825	183167	224803	149138	162446	1422504	1741068	949227	3124744	672239	654560	158272	1125143	200352	261768	255924	192399	181222	717539	528073	2385844	462080
CPD-12487	petivericin	291444	299133	369034	352697	361454	356202	369832	388406	1	1	1	1	1	1	1	151244	173222	195438	388079	225071	208654	140022	129464	394793	411086	362457	312956	217305	261183	294954	329358	197547	197421	1	1	175578	174079	1	1	93933	200379	176559	1	1	1	1	407920	387456
3-OXODODECANOATE	3-oxo-dodecanoate	33206504	2448040	563152	7902483	1122594	1563094	1569065	626139	1292002	869782	1037227	215919	1198409	1915353	1030913	5622657	6864871	6821264	4583760	1	614098	702687	1268805	7248085	14744218	2779944	913293	1097922	4638629	1571350	8715389	127389	632761	1860033	2761659	2287558	2447914	664858	969720	1687251	2085338	1137076	904622	3894615	1679620	654084	1030063	7425806
CPDQT-256	L-pentahomomethionine	1	1	245677	246884	1	1	1	1	1	1	1	1	1	1	1	818965	795550	1126715	709991	491166	476533	1111689	1087491	1	1	933417	433101	420439	279898	1	1	735480	741563	531893	598109	1	372433	343544	329188	412560	548677	566481	844068	862396	1	243347	283958	288057
GLYCEROL-3P	<i>sn</i>-glycerol 3-phosphate	838926	775381	767259	825761	805050	816299	958828	821985	791769	859036	1	1	1	1	1	823982	792499	788589	796834	843105	817576	816978	811416	780690	949595	1	1	1	1	1	1	843824	853587	1	1	1	1	1	1	803204	764744	776656	1	1	1	1	798123	814920
GLUTAMATE-1-SEMIALDEHYDE	(S)-4-amino-5-oxopentanoate	215634	225238	293236	275089	200254	434060	1	201527	379555	420326	714315	482624	861463	304422	335110	410834	752565	743110	646901	472940	532812	929330	995433	291308	209888	390205	318137	216325	1	257334	247377	1	1	525884	1	541514	491502	494413	479354	419006	1	258645	168807	413698	428495	1157917	280271	274499
URACIL	uracil	455214	462283	872888	673776	1025552	660152	486783	563110	1379993	1401791	468752	483643	1193885	1175023	462567	1277651	1256246	1290865	1243288	808874	1203100	1234597	1247915	1	140385	1	1121428	249670	568210	601310	526560	1220164	1253673	1395897	1273106	1325079	1309078	1305342	1357369	962899	869847	287257	1203563	1211579	741754	541749	970439	892077
CPD-10413	(-)-epiafzelechin	1	1	1	1	1	1	1	1	1	1439219	1	1	4159344	1	1	1	267295	1	1	1	1	253958	1	1	355654	1	1	1	1	1	1	1	1	1	1	617193	743615	1	1	270120	1	1	1	1	1	1	602240	619064
CPD-13101	docosanedioate	11358985	11459624	11888449	12088597	2170468	8787742	1963346	1665280	18554016	17908128	19063888	1735054	17608380	17757608	1793971	9698638	1	1	10303761	268647	9996524	11140944	11491897	1	1877362	2066074	1279406	1415309	1728772	5214236	6797850	21155104	20022664	11336153	8844692	17122180	8173567	6015668	7195295	6755698	1906911	5936948	875584	1837647	2677753	4999107	10211011	10252360
CPD-4023	BAS 110	5016112	5195272	4348954	4297684	5690745	5389316	1260192	4184762	148697	144612	130877	135936	374700	349434	139278	5595695	5295789	8820755	6040475	3590391	3435245	2586776	3396922	3093046	4261174	10017293	2428544	5055307	4491694	6125253	5634845	129099	238967	111444	1	150314	156474	1	1	8528890	10282099	9811723	8073502	7251654	4631864	11884286	4978545	5014153
CPD-10693	(8<i>E</i>)-4-hydroxy-sphing-8-enine	2373698	2356133	2991333	2883016	1671705	3234333	2907113	1524201	1921148	1921794	745074	1711068	1710839	2432466	1360670	3809764	3996102	2997747	2932835	4016549	3945438	3773193	3925639	3876886	3894345	2071152	1971669	1854132	3699858	2390470	2310241	511592	520680	574239	1492914	518406	1838555	1359756	528038	4836353	3452329	3603456	4749114	4745302	3602728	3443183	5041540	1952325
HYDROXY-METHYL-BUTENYL-DIP	(<i>E</i>)-4-hydroxy-3-methylbut-2-en-1-yl diphosphate	535378	518998	191905	176584	369239	328273	96901	403075	96301	90385	123244	136275	1	1	99365	153684	145269	145425	177882	154205	188196	144461	149532	197270	210078	172049	152535	114660	139266	244979	322138	258327	277129	295287	253752	293474	276209	277276	275707	147169	157975	158528	96494	95966	92163	102877	250490	239522
4-hydroxybenzoate	4-hydroxybenzoate	343492	225245	601811	421931	310801	367838	516806	355287	88951	161360	1	235796	215214	144716	213188	269244	319493	223383	420323	301795	308124	334491	384022	385758	496354	1	1	1	1	1	1	145347	96855	1	1	1	1	1	1	322579	229377	198883	84564	146181	1	1	300776	286686
S-9-23-DIHYDROXYPROPYL-ADENI	(<i>S</i>)-9-(2,3-dihydroxypropyl)-adenine	1194049	1193142	1814455	1801243	1368145	1317080	921360	943396	2310509	2328102	2098065	2085715	1692337	1685391	1444606	1479936	1448779	1435082	1278536	2090869	1995803	793560	66619	2389347	2308610	1079887	1016059	356124	512405	745550	834130	613120	637765	268646	1577130	689657	2361174	1777111	1042990	1672708	1923972	1856334	1	1	1	1156606	1627815	1642725
L-CITRULLINE	L-citrulline	1	1	174109	1	289517	283843	748258	1680222	1093198	1	1	1	1	1135598	1	703034	667801	1	554137	677088	652253	735463	757034	375673	437887	1	1	1	1	1	1	10011641	1219324	1	1140135	1	1220478	1	1	1211006	275173	265894	1	1035582	1930720	1	1	1
CELLOBIOSE	&beta;-D-cellobiose	9104116	7125707	10338473	9443278	9011099	8854247	9510549	10006777	5958935	6099632	4263273	3493761	3868774	7808503	7564455	4299797	5471196	5046884	10516505	10087899	10587885	3796599	4486873	8214161	8775585	12705734	9363393	11488796	10215623	10659245	7417992	7222027	5281281	7086634	12364614	7543218	7377248	10757102	10590481	4976353	3142222	3927990	1693267	1599668	1	5140632	7450855	9620334
CPD-10660	3-chlorobenzaldehyde	7600657	899135	2027909	898917	173222	520893	5470259	1288745	1	3490156	1424513	5120587	1114985	6442732	1103374	37594564	22268964	1	36763092	38113840	36252992	36947416	35408632	1	165938	4460566	482407	6164288	432244	15199444	2123977	778009	1	4331175	1	427135	3814633	615728	805568	3535340	27213452	36468036	1862054	2316454	1	4334697	13719293	35754600
CPD-4942	(+)-pulegone	1	1	1	1	1	1	1	1	1	1	1	1	1	1	1	1593273	1530729	1179452	1175861	1453554	1362820	995886	1	1	1	1	1	1	1	1	1	1	1	1	1	1	1	1	1	1270470	1239020	1288486	1	1035669	1158276	1	1	1
CPD-4941	(+)-<i>cis</i>-isopulegone	1	1	1	1	1	1	1	1	1	1	1	1	1	1	1	1593273	1530729	1179452	1175861	1453554	1362820	995886	1	1	1	1	1	1	1	1	1	1	1	1	1	1	1	1	1	1270470	1239020	1288486	1	1035669	1158276	1	1	1
7-METHYLXANTHINE	7-methylxanthine	692919	759377	848864	770833	638210	552651	420447	416342	500418	586426	376275	400299	556976	571127	590995	370394	391738	478887	483186	318277	296525	315837	306876	754737	123095	417975	149547	1	113997	197695	201837	1	1369212	319253	263135	446088	447253	145233	1	413760	503445	543282	176042	170337	285758	339290	1087648	1115811
CPD-10451	2-methyl-1,5-dinitro-3-nitrosobenzene	781962	817268	649295	573884	562426	518216	589767	791354	1	673307	614391	1	877170	1	855914	861202	1	1271013	1422561	914980	906609	1051704	998191	7828167	7687946	598970	535586	647840	780062	2135072	2410733	814056	821780	1018435	584721	972068	1022619	491838	505209	5309489	974223	687618	831956	902589	1946886	2580030	1231434	1071785
CPD-10453	4-nitroso-2,6-dinitrotoluene	781962	817268	649295	573884	562426	518216	589767	791354	919486	673307	614391	1069510	877170	337613	855914	861202	1005209	1271013	1422561	914980	906609	1051704	998191	7828167	7687946	598970	535586	647840	780062	2135072	2410733	814056	821780	1018435	584721	972068	1022619	491838	505209	5309489	974223	687618	831956	902589	1946886	2580030	1231434	1071785
TAXA-42011-DIEN-5A-OL	taxa-4(20),11-dien-5&alpha;-ol	1	387023	1573813	1	1	1	497548	101765	1319854	5144154	4060784	6418458	2807556	5890995	3785994	4893651	6702909	1	4995349	1	1	276819	1136198	1	1	1	1	1	1	1	1	804883	1136781	968693	626639	838570	1	1	1	2447146	1	1	1	1	1335374	1221329	185362	960501
CPD0-1951	3-mercapto-1,2-propanediol	618819	296969	1171889	1365058	1162325	1119449	1080635	1031802	143456	1	145032	205153	613386	686657	2012485	1515477	148042	140845	4710505	196232	877049	1565408	1352292	1183327	1146127	1	646019	1123045	219031	1294163	377918	132086	143816	123725	248202	882314	973608	148247	462361	167879	764045	1287647	285265	66351	409821	159183	142363	159971
CPD-479	4-(methylsulfanyl)-2-oxobutanoate	178135	1	107305	1044355	205408	1	522010	251988	1	1	1	1	1	1	1	90453	74179	927797	980812	95264	155066	221996	354307	335872	120825	191706	589143	280526	428918	530718	762807	1	1	1	1	304268	1	238915	91180	635355	268652	364898	372511	445875	958665	824587	150110	99990
CPD-488	&beta;-L-fucose 1-phosphate	434666	398416	392671	300048	377612	351580	653697	594234	286689	433611	1161265	1137637	165368	172615	950164	154162	158586	156361	215708	180511	206133	187203	183522	314176	403721	1	1	1	1	663674	828604	1773031	667431	997261	1	151523	461307	544118	636453	143179	186962	188405	1	1	1	1	311737	677337
HOMO-SER	L-homoserine	1	388203	367351	246828	1042479	187652	676200	1583178	13228325	13044547	13407734	13254028	12702034	1	11817461	79043	1140850	1134596	1444669	139428	319046	187584	235389	684216	608831	2354020	1810705	813292	690015	1787259	1192580	186317	11779986	18678368	22487844	18836648	19094192	20504534	20649156	293553	969755	1	1485859	1411021	1121423	1285247	1	856882
PHOSPHORYL-ETHANOLAMINE	<i>O</i>-phosphoethanolamine	1	1	1	1	1	1	1	1	2456939	2951721	99521	103941	142424	110393	1	388604	394588	355387	362515	413082	399646	503441	503250	1	1	94952	1	1	1	1	1	93923	1581959	1	1	1	1	1	1	406706	342886	427351	340626	335628	313223	308951	1	1068488
CPD-13135	indole-3-carboxylate	765732	968504	1345633	159611	987310	699622	1415333	2389311	1	1	1	509006	1	1	1	1	668529	927482	676425	1283552	545764	1691825	232181	463315	1	420164	413253	321036	174772	283110	169598	1	239277	1	1	1	1	1	1	230077	390097	297529	156366	136735	144912	1	1779385	1
SECOLOGANIN-CPD	secologanin	1	1	297649	307296	302225	294191	9327994	9672153	1	1	1	1	1	1	1	13601831	13175548	14595676	13873179	18449104	257039	9219514	8952964	19524764	1	1	807945	14215179	13877581	283805	277959	1	1	1	1	1	1	1	1	1	264192	17528732	1	159288	453059	1	1	375385
CPD-7390	butein 4'-&beta;-D-glucoside	1	1	1	1	1	1	1	1	1	1	1	1	1	1	1	1	1	220841	222224	1	1	248020	231533	1	1	318243	249276	1	1	1	1	1	1	1	1	1	1	1	1	1	1	1	222270	1	1	1	1	1
CPD-499	(<i>R</i>)-5-phosphomevalonate	2815904	183456	2785667	2826870	2971043	3221628	2937033	664952	1	1	1	1	1	1	1	5175067	2768506	4843399	2936998	3070785	2909315	922580	4787418	2639722	2886918	1940227	1612181	1439142	1541063	1423333	1	1	6277449	1634920	1390644	1687843	1677286	2708299	2000386	2900999	2799054	898192	1348049	1359041	1334060	1418278	6040989	2154064
CPD-498	gibberellin A<sub>51</sub>-catabolite	1257659	1319112	423364	925106	1050793	996525	1523010	226611	2491350	2011197	199525	213659	2437676	442324	277933	591375	683521	229973	555494	430816	650655	414359	214072	776349	749942	462615	219456	222478	257443	1158255	554892	1	1	1	1	2012363	1814307	3049258	2414604	1397881	1895479	207998	455012	471336	326606	297827	257302	312896
CPD-490	&alpha;-D-xylose 1-phosphate	228745	209967	262779	249897	243065	230866	228419	232600	202234	187214	316084	330347	1	1	1	177829	191722	207039	214744	196267	200271	177991	181445	192806	180972	603240	447348	478715	413356	361455	325829	218575	217731	76365	101813	1	1	1	1	144986	161949	140139	471656	469511	352194	332013	284245	889787
CPD-457	4-O-&beta;-D-glucosyl-4-hydroxycinnamate	682718	751332	718381	608665	796806	685581	724107	719117	1022125	1	879950	880613	1	1102245	1	1240555	1	1	1025843	1478803	1428620	1208769	1	1466087	1500132	1	967682	585544	784499	924976	1035552	651618	704519	627676	198782	596772	613944	247790	274001	1480324	1557143	1519592	726253	962791	532913	870811	1	1
CPD-458	galactinol	9104116	7125707	10338473	9443278	9011099	8854247	9510549	10006777	5958935	6099632	4263273	3493761	3868774	7808503	7564455	4299797	5471196	5046884	10516505	10087899	10587885	3796599	4486873	8214161	8775585	12705734	9363393	11488796	10215623	10659245	7417992	7222027	5281281	7086634	12364614	7543218	7377248	10757102	10590481	4976353	3142222	3927990	1693267	1599668	1	5140632	7450855	9620334
3-BETA-HYDROXY-5-ALPHA-PREGNANE-20-ONE	allopregnanolone	610931	1268780	944387	376453	1479329	394567	1	909381	421545	172788	801710	416429	1	514559	613291	1329405	1343984	1172569	1184495	1277241	1	4013152	3936113	561442	997798	801305	839738	688141	528162	1466349	1296845	1	150995	297242	1	333702	1	181193	1	642435	499029	269964	1756127	1539320	492975	720636	1	1
CPD-459	2-O-(&beta;-<i>D</i>-glucosyl)-2-hydroxycinnamate	682718	751332	718381	608665	796806	685581	724107	719117	1022125	9506289	879950	880613	7266931	1102245	8409025	1240555	5599713	5486908	1025843	1478803	1428620	1208769	4870958	1466087	1500132	13416474	967682	585544	784499	924976	1035552	651618	704519	627676	198782	596772	613944	247790	274001	1480324	1557143	1519592	726253	962791	532913	870811	914124	942704
CPD0-1029	&alpha;-D-glucose 1-methylene-phosphonate	1476361	1517904	3939340	1402287	1318864	1255981	873032	961407	136751	1	139965	138804	1	1	1	332680	306988	396172	364853	420354	421519	274769	285997	2132543	1984742	999708	993338	532442	724387	616822	707230	1	1	219996	1	205194	203591	1	1	1185225	577534	1635752	472600	507316	152722	226831	2864371	3070901
CPD0-1028	2-<i>cis</i>,6-<i>trans</i>,10-<i>trans</i>-geranylgeranyl diphosphate	163195	575577	414341	744015	416582	380773	321597	608205	1057203	534403	1	1	573268	647390	566413	301968	1156219	1058332	186906	302517	1368282	965600	951242	1	1324421	1	1	682722	652325	1730188	3012694	1	1	323075	354719	1	1	1	1	6203012	3279046	3226776	3152987	3080229	1912536	1725031	762129	410783
CPD-463	L-nicotianamine	6936360	7255472	9593931	9508722	8125705	2793501	4349795	2561291	792281	773781	381243	400728	782457	787638	388132	3797150	3743275	4370875	2685896	3971390	3687381	3995640	3889478	2217148	2889458	3466651	2904217	7362370	8196642	4493159	1967415	1	1	1	710469	1	1	3156903	2813193	3458101	4718202	4465383	6292646	1984922	3052456	1	2108473	2142101
CPD-465	presqualene diphosphate	5159965	5735172	16454737	15897462	9430946	9076285	9233906	9029487	1	1	1	1	1	1	1	22530694	22896860	24323818	24516620	17130106	16570038	14065761	13938575	15194542	15107926	8891861	8942372	9610844	8206452	11651917	11578724	1	1	1	1	1	1	1	1	15127793	21802722	22941928	23497694	24039560	27660088	27354044	1	14806234
CPD0-1035	<i>N</i><sup>2</sup>-hydroxyguanosine 5'-monophosphate	120827	122897	228553	223909	201331	188703	183544	180179	1	1	1	1	1	1	1	195802	185257	224727	222140	170800	166440	139443	145709	319257	293987	228849	204410	145483	178755	147532	689403	1	1	1	1	1	1	1	1	132342	191447	172749	110438	119593	81249	112450	234689	243217
CPD0-1036	acivicin	1368497	1426948	1349671	1286091	1072191	946957	557413	704079	138162	3344143	1	84857	184786	115549	1	80220	1	89982	88180	156499	200867	78582	1	84784	488793	383879	404596	204053	414101	77359	76487	92581	116135	1	1	4691710	79158	6212496	6087070	2418215	113985	145741	109813	126941	1	245600	1840634	1991881
CPD0-1033	psicofuranine	2457267	199891	3097884	3071512	2088812	2008363	1378686	1457453	428129	436202	543161	521892	527750	525971	531652	2487609	2448597	2792504	2669059	2856021	2678268	1491919	1463090	2603627	2584473	4320064	3896340	3086653	2976514	2244462	2208894	448090	307801	373706	370034	1	1	175390	435185	2074251	4676962	4579088	3832934	3383823	3511657	3245321	3451727	3376734
CPD-468	L-2-aminoadipate	241601	1	1020231	791105	338908	967788	1	440991	1	1	1	739349	198527	338048	1	425803	629400	561426	929351	335665	333442	1	1	1	1	1	1	1	1	1	1	1	1	1	118777	1	204464	235409	244295	334691	392729	1	1	1	1	1	486773	115597
DIHYDROLIPOAMIDE	dihydrolipoamide	936113	951370	1634635	1542624	234268	2171553	818251	979136	1161158	1343718	952951	1212782	1140449	840757	873103	2303976	149846	332032	224381	243493	136304	368822	203352	458500	207000	297913	4433520	3293615	298942	5506245	301386	1692970	658409	1530799	1170572	1285528	1767700	876654	1125044	188113	208906	243475	3068175	3207481	6340945	7117809	2329285	310005
CPD-469	<i>N</i>-acetyl-L-glutamate 5-semialdehyde	1679993	1148194	1747737	1701717	1510671	1611452	1	1636590	550825	747798	838009	3301501	350941	2348571	344435	92641	1380376	700315	1516352	1635361	3841358	738646	100793	1135542	1478022	679054	160568	414232	689514	546018	300063	6559189	7001163	4192374	1	303859	1	1	1	360746	958770	1096838	281331	384571	552656	1459480	1	1
THIAMINE-P	thiamine phosphate	697091	2358267	795067	2386350	2436739	2246918	593377	617236	1	1	1	1	1	1	1	3110523	2945946	3082114	3083593	1	635268	987793	1381215	517088	1730986	766655	688364	643242	1474602	2120459	908307	1	1	1	1	1	1	1	1	3185271	1131933	3612543	2852193	843984	4676859	304905	2259741	2121400
CPD-474	(+)-taxifolin	2677243	2780199	3166929	3160092	3037031	2892215	2235038	2226629	1	1	1	1	1	1	1	4174072	4049026	4769870	4437874	2709287	2544732	1888386	513994	2361572	2274932	5356085	4707141	2698191	2396847	4358947	3998166	1	1	1	1	1	1	1	1	3209143	5488824	5233574	4308787	3872492	9958239	8631331	2664128	2674603
CPD-6201	gibberellin A<sub>36</sub>	594279	606527	780186	1	798762	816562	642809	684252	1	1	1	1	1	1	1	444430	456582	528313	548666	515189	503493	378336	406988	1221021	1241261	2263077	2087986	634989	624327	1338105	1444333	1	1	1	1	1	1	1	1	442289	421377	440438	916179	894029	638727	602687	1	1
9--OR-1016-DIHYDROXYPALMITATE	10,16-dihydroxypalmitate	688416	680385	3677956	3541470	3734251	562374	287178	3072174	835208	909212	760933	4321565	372819	645869	468900	194433	1401022	1441868	156834	273526	930790	434700	443461	914092	961516	1535108	1481997	544119	543325	1508588	1402158	325096	881973	4834563	4861535	328213	4652770	351917	359812	1034037	1262170	803423	1125781	1142673	866378	969092	350801	237512
CPD66-34	1,2-dipalmitoyl-<i>sn</i>-glycerol	5911558	5245081	889232	952882	6393843	1472260	2723657	3737818	1086926	6008746	658698	381220	4088075	6169270	295941	1778510	1840548	1039490	1450367	1134031	1065309	758539	604113	1692032	815046	7181948	1836532	1623464	1867198	2359254	870133	495789	491329	187534	466412	2621395	3677710	547436	108014	459567	1376243	5300991	1315860	698899	775950	769798	3202323	3173404
CPD-10411	(-)-epigallocatechin	393973	404937	349375	345066	425676	404017	380705	417512	632512	555599	492838	498264	619011	658396	542953	813364	795460	685369	616772	1156620	1168911	770648	778981	1173637	766196	342894	374138	211951	369873	416549	510441	598813	641797	553362	160498	551515	555574	237507	249216	1161940	1255414	1195380	316557	362840	378729	628930	544006	531558
CPD-6203	gibberellin A<sub>38</sub>	392756	401107	788819	821620	526682	470414	430539	444399	1013598	904975	287707	305091	978621	973057	216618	444430	648781	621893	548666	515189	504347	601491	406988	621717	1176328	625545	620895	550648	512351	531840	1228905	1	1	152427	385811	296841	317935	1	305441	442532	422008	435138	875743	670280	638440	602687	838311	816996
CREPENYNATE	crepenynate	1691630	1719317	3441047	3454565	2938360	2979012	1700010	1688189	6998183	1	1	1	1	1	1	7444837	7858428	7784223	7969267	5822448	1	7236015	7141734	6725309	5962650	8614301	1	1	3307877	1	1	1	8515456	2142756	1	8865416	1537382	1	1	7873322	6338300	6141120	1	1	1	2220589	5537475	5625640
CPD-475	gibberellin A<sub>110</sub>	1	121331	829562	1106598	783667	729573	1	1	1	1	1	1	1	1	1	1	1	2944493	3088036	1	1918363	1	1	3047505	3417035	1	1	1	2950273	3863816	4670596	1	1	1	1	1	1	1	1	5062130	6536940	7169286	5990680	5921484	6575179	11095521	1	1
GERANYLGERANYL-PP	geranylgeranyl diphosphate	163195	575577	414341	744015	416582	380773	321597	608205	1057203	534403	1	1	573268	647390	566413	301968	1156219	1058332	186906	302517	1368282	965600	951242	1	1324421	1	1	682722	652325	1730188	3012694	1	1	323075	354719	1	1	1	1	6203012	3279046	3226776	3152987	3080229	1912536	1725031	762129	410783
CPD-438	pinosylvin	1013839	1081009	1357108	1366913	1287766	1207162	888746	846906	1	1	1	239371	1	1	1	362550	373740	362544	361914	559511	528002	85841	340091	902948	974798	1	1	1	1	1	252466	1	1	1	1	1	1	1	1	343331	470859	492241	1	1	1	1	1265388	1222926
ALPHA-METHYL-TYROSINE	&alpha;-methyl-tyrosine	364824	394873	281429	1	289964	263769	269623	284757	778878	775784	565484	551583	795244	811633	391238	1	1	237598	231757	347819	260560	227762	232458	641107	674394	1	1	1	397797	1	1	1	480600	252408	519014	472455	412958	1	1	245361	1	1	278094	280811	1	1	1	1
CPD0-1040	7-methylinosine	31260462	33439532	31060256	27138364	29053578	32578228	22417676	32082784	29669296	28012888	927330	26105082	29556756	39956376	26650856	3016151	3016125	3270347	1624791	27858796	26433032	1638240	15364828	36967272	36010776	27891778	27606520	28313896	29282660	27273812	26397304	28413232	1735513	28194202	28181412	27692936	29097334	28989822	29213700	35318764	27732828	31048908	27659356	35009764	26411834	26154180	8672290	5137421
CPD1F-766	cyanidin-3-<i>O</i>-&beta;-D-glucoside	1	1	1	1	1	1	1	1	1	1	1	1	1	1	1	1	1	1	1	1	1	1	1	1	1	1	1	1	1	1	1	1	1	1	1	1	1	1	1	1	1	1	1	1	1	1	1	1
CPD-444	<i>S</i>-methyl-5-thio-&alpha;-D-ribose 1-phosphate	9793728	10561372	8908256	9422480	10232855	9424895	6619818	8514051	1	1119893	1338386	1319781	681113	1	862445	6285234	6004273	6812941	6054650	7282341	6911839	5640872	5294884	5828182	4634269	13721609	11982006	10001775	10523779	9953116	9565358	1	1	975726	827281	1	1	854863	986061	4859550	5691826	5383380	8557160	8979362	7443073	8402507	10262465	8935459
CPD-13173	salicortin	367269	664591	387734	413413	388001	683419	253139	466222	600675	610659	1	1	464522	468336	332747	1	290950	228725	1	245933	1	238732	219856	1721728	1683297	220854	196739	1	1	463691	451400	1	1	1	1	1	1	1	1	456440	674187	559855	468341	457075	961176	901692	379665	371215
CPD-13172	6-hydroxy-2-cyclohexen-one-carboxylate	1473763	1147149	2394476	1700388	1469424	1925220	2849644	1583532	461478	541560	852455	835165	736595	638383	1	1232423	1370786	1180999	1612094	1140056	1320222	1333296	1595357	1571541	2338552	1	158336	1	142173	1	323559	450765	383314	93589	1	199203	156592	1	1	1333540	909216	1066901	1	1	1	1	1450159	1392777
CPD-448	&beta;-D-glucopyranose 1-phosphate	9848360	149640	8844563	1	10120602	1	6539473	8422163	175523	195829	145573	197408	133521	645701	156679	6189630	5915972	6763980	5998351	7119233	6791539	5547192	5216954	5684406	4486592	13766428	11937182	9842497	10399778	9844645	9489027	344471	349815	324574	371424	364918	238039	415153	411044	4750633	5545952	5204168	8441737	8883591	7370338	8234628	10050234	10106690
DCDP	dCDP	401413	411790	422970	428679	295812	290373	196469	1	1	1	1	1	1	1	1	1	1	1	1	1	1	1	1	1	1	1	1	1	1	1	1	348883	370036	249232	1	318219	327748	1	1	1	1	1	1	1	1	1	613705	626634
S-N-METHYLCANADINE	(<i>S</i>)-<i>N</i>-methylcanadine	795736	887709	646865	660571	2684796	651835	746479	499859	787828	733471	657730	617653	497034	518414	617347	706897	284878	640002	599867	2931992	697800	266397	170825	1	599005	659223	657708	1984897	2039043	563250	1	551691	599862	520386	600343	518310	541097	546681	519895	233426	320408	2990123	5294842	1	6114298	5862886	1	1
ACETYL-GLU	<i>N</i>-acetyl-L-glutamate	2913241	1798162	1040037	626808	9506244	1	1922584	1	2193808	2304510	374309	1331590	2676965	1708470	1682715	348632	7572451	1572036	399790	452414	7934853	205048	295554	7681925	8713228	621903	1058528	797363	810071	960164	2379357	2639354	6841840	1	112373	480094	752376	540729	529258	359719	280482	211642	419135	384684	1	771628	9769885	9179304
CPD-6228	gibberellin A<sub>14</sub>	1	121331	829562	1106598	783667	729573	1	1	1	1	1	1	1	1	1	1	1	2944493	3088036	1	1918363	1	1	3047505	3417035	1	1	1	2950273	3863816	4670596	1	1	1	1	1	1	1	1	5062130	6536940	7169286	5990680	5921484	6575179	11095521	1	1
CPD-6226	(2&beta;OH)-gibberellin<sub>28</sub>	4948663	5192123	7101051	7247201	3251723	3024224	3903569	4009622	1	1	1	1	1	1	1	3478847	3232101	2602751	2490794	3232754	4336636	1704165	1583720	4329598	4125914	3226826	2784792	3059030	2846511	2658154	2547235	1	1	1	1	1	1	1	1	887321	4071580	3892374	4156937	4015685	4765008	4376755	4466110	4962778
CPD-6227	gibberellin A<sub>14</sub>-aldehyde	1	1	2217291	2089471	2252045	2063926	722039	1	4769684	4810555	4724904	5173550	3104542	3227283	3563785	3456844	3272481	1089751	2750679	4850195	4685395	1	1	5208616	5217087	1261030	1822508	1	1	3272842	3795001	2616836	2917259	5859435	6235457	2018102	4365064	4262800	4060834	5871714	4083133	1	2831132	1222641	10393070	9634714	1898314	2869712
N-ACETYL-D-GLUCOSAMINE-1-P	<i>N</i>-acetyl-&alpha;-D-glucosamine 1-phosphate	1	1	557696	564655	553065	370070	446008	303909	1	1	1	1	1	1	1	484512	228122	741572	237168	319991	465496	330734	319423	434472	282140	1	1	1	1	367814	562804	1	1	1	1	1	1	1	1	734261	849614	819605	278597	275184	161085	746658	491359	490852
CPD-6224	gibberellin A<sub>34</sub>	3693800	3798956	1	1	1	1	3842462	1	212691	213730	1	1	1	1	1	4702032	2933066	1687036	1700111	4828752	1	4780753	1574337	1	1	1	1	1	1	1	1	1	1	1	1	1	1	1	1	4775782	1	1	1	2688872	1	1	1	1
2-3-DIHYDRODIPICOLINATE	L-2,3-dihydrodipicolinate	1	604379	4126427	859228	1	1	1438390	618065	1	1	509669	524475	1294393	9654214	13118335	1440417	1108825	510900	1210449	253389	1	682422	1155217	1	330179	4308494	7799176	2475282	6456251	5915813	11808484	1	1	2070415	375848	3506440	1	1	1	1	1	1	1438689	2369395	1104480	3831939	1	1
CPD-6225	gibberellin A<sub>28</sub>	4756966	5022619	6959426	6958926	5420882	4509211	3522975	3720650	876583	868103	1454581	1419315	174503	266090	244774	2116938	2327338	2252832	2171226	316274	275448	1729621	1715932	1	1	5789360	5522272	3205101	3128303	3835898	3749930	1	1	1	1	1	1	1	1	1766931	2385184	2326806	319660	2793296	474249	467275	5656229	5509911
131-OXO-MAGNESIUM-PROTOPORPHYRIN-IX-13-M	13<SUP>1</SUP>-oxo-magnesium-protoporphyrin IX 13-monomethyl ester	1	1	1	1	1	1	1	1	1	1	1	1	1	1	1	202498	169643	226814	237687	152637	1	135489	1	1	1	1	1	1	1	1	1	1	1	1	1	1	1	1	1	1	157478	1	1	1	261161	209855	1	1
CPD-6222	gibberellin A<sub>43</sub>	4756966	5022619	6959426	6958926	5420882	4509211	3522975	3720650	876583	868103	1454581	1419315	174503	266090	244774	2116938	2327338	2252832	2171226	1	1	1729621	1715932	1	1	5789360	5522272	3205101	3128303	3835898	3749930	1	1	1	1	1	1	1	1	1766931	2385184	2326806	1	2793296	1	1	5656229	5509911
CPD-6223	gibberellin A<sub>46</sub>	3898447	4046833	325453	336442	182824	203277	4099685	176131	1	1	496684	488771	1	1	1	1669849	1622553	1763303	1689226	1610947	1608525	908486	914274	632754	598419	579314	454161	228361	3526987	3988659	3483711	1	1	1	1	1	1	1	1	1	2393749	2304835	2092660	2006371	1173732	1078948	517396	528594
CPD-7384	pelargonidin 3-<i>O</i>-&beta;-D-p-coumaroylglucoside	1	1	1	1	1	1	1	1	1	1	1	1	1	1	1	1	1	1	1	1	1	1	1	1	1	1	1	1	1	1	1	1	1	1	1	1	1	1	1	1	1	1	1	1	156193	476992	1	1
CPD-7383	pelargonidin 3-<i>O</i>-&beta;-D-caffeoylglucoside	2917182	3028828	3558786	4868484	3261341	3069515	2364028	2447021	1	1	1	1	1	1	1	4447165	4262796	4869474	4704893	2909739	2644234	1803462	786750	2475451	1067307	5228561	5040615	2694776	1031860	4329351	4432454	1	1	1	1	1	1	1	1	4587625	5573594	2374534	1489638	3892201	8062981	8197348	4128048	4093416
CPD-3001	bracteatin	4074403	4099515	4509497	4198258	4134837	4050259	4100587	3561320	510018	525412	702404	697702	368895	355972	508055	2714132	2649552	2841913	2917845	3028171	2956455	2477270	2557658	2552581	2874521	1	597161	124611	424678	395715	862873	129099	151917	1	1	1	108603	1	1	2073956	2280803	2172325	88950	129184	1	234483	4189110	4031338
CPD-7389	sulfuretin	137992	1	165000	1	1	1	1	1	212105	184813	225652	228273	1	1	178671	1	1	1	1	1	1	1	1	1	1	1	1	1	1	1	1	289843	303540	226764	180662	256771	269929	166958	177822	1	1	1	1	1	1	1	202967	297243
CPD-7388	<i>p</i>-mercuribenzoate	445787	453468	225236	342213	513952	427700	460941	333415	1	1	1	1	1	1	194645	308635	333602	260563	240627	259441	233384	218444	177386	297514	280616	469562	333588	358402	304730	290573	274044	364698	340399	423203	115614	466909	515251	455349	482117	146639	245013	207890	353552	317747	199687	181222	116360	433223
CPD-7386	cyanidin 5-<i>O</i>-&beta;-D-glucoside	1	1	1	1	1	1	1	1	1	1	1	1	1	1	1	1	1	1	1	1	1	1	1	1	1	1	1	1	1	1	1	1	1	1	1	1	1	1	1	1	1	1	1	1	1	1	1	1
CPD-423	<i>N</i>-benzoylanthranilate	3534520	3079525	4176804	4238873	3743332	4362199	3865238	4076336	3194477	2239888	3412226	3201379	3020599	2353196	3548501	4785230	5236918	4417496	4618194	4308208	4548372	5119423	5405379	4187535	1	2811371	2746171	2631445	2624274	2588674	2785530	2404792	1737621	1648112	556843	1849838	2089481	1508847	2008053	4998433	4052716	4217488	2944562	2846908	1	3312176	3764773	3946271
CPD-4081	4&alpha;-methyl-5&alpha;-ergosta-8,24-dien-3&beta;-ol	19174192	18862396	3951288	3907573	18423734	18159720	17052408	17200452	17694952	19672568	1	1	18311524	18664220	3475269	3591237	3711779	3801221	3741264	4065935	4079324	4029344	3991071	3719831	3421072	20351488	19872454	15714083	15588385	16038288	15986479	3932862	4121722	3049521	2950665	16004819	16413690	16709660	13626158	17005180	20234536	19988278	2659494	2228868	1	3108921	4267148	4252659
CPD-14647	9-<i>cis</i>-10'-apo-&beta;-carotenal	1729132	1701808	1	443142	922795	302159	1	1423431	7853452	6431115	8290740	6726087	1	294507	1	3186129	3104980	2055418	1250412	649128	5568393	570106	1	6491450	7574543	3736967	952971	2415547	2906436	6956859	7514015	1	5429766	1	305530	1	7776055	8840453	8723459	9764532	7084557	7370342	4878494	4722135	7686213	8903427	1103716	886513
CPD-14649	carlactone	377777	1	1539809	1531506	1003243	914844	1	367490	656978	906173	702809	924307	381817	810115	541314	1666090	1603824	1654974	1594126	2306400	2188855	1478213	1459298	1696778	1676424	1652029	1390574	1	612813	1075161	1066998	2502047	2597617	2996501	1823372	1292775	1534513	3253038	1107766	1118618	1300108	1249454	1904045	1882931	2060566	2083637	1551615	1570385
CPD-14650	(2<i>E</i>,4<i>E</i>,6<i>E</i>)-7-hydroxy-4-methylhepta-2,4,6-trienal	67820832	67658320	73505960	72227488	67141712	65716800	57926316	60847220	361619	381384	984864	996878	706018	401959	643965	94583888	94938480	77881792	74779648	88784040	88616472	77321440	77910904	79985392	76426472	71124472	60707592	45750008	48387504	57317564	56613272	271797	613090	275241	233975	271353	249242	198596	219021	103752432	89446472	89846280	58259176	60329680	89604544	106331824	100449352	103439824
CPD-14651	carlactone carboxylate	239458	242193	1438306	1381020	304778	302518	777422	848746	605123	537303	532632	398822	910160	931351	435745	234687	230171	336482	1278695	217762	445346	1106082	1147896	541362	1	1087345	1474255	797842	825408	900179	1062058	534820	650686	1	1	1049878	1044181	1099708	1070062	2304179	725901	502607	1	908084	3732679	571936	1568090	1456015
CPD-14652	(+)-5-deoxystrigol	1025153	951329	1554983	2184241	2010574	1938355	1730175	1621360	2394307	2194518	887180	890970	2157746	2137407	849889	572129	547584	390651	346213	1102424	865354	1	564287	1647180	1568963	2134319	2882390	2684957	2068923	1298501	1275224	501818	520416	518085	1	1550747	1474569	2179258	2049480	1219646	825765	778535	989144	593054	530566	489405	1706803	1663085
ESTRONE	estrone	342523	174530	960122	951811	150653	151648	188870	316367	194875	448510	1	1	405578	398200	442444	1445658	2663833	1066164	1118220	1713776	1	894249	915284	2841052	2843462	2173740	1	194195	1	1	190665	696566	734569	675968	539474	500487	484555	388730	447453	5610352	159965	1	2730695	2762150	2243278	2909874	1286408	1212922
CPD-431	apigenin	672060	737090	1084247	1117713	920579	865796	703734	699266	169837	171229	174752	174348	119127	132336	128147	644093	660528	748964	746363	563319	570871	501980	510825	933930	917976	847988	728636	601861	673342	617101	637596	225407	183398	154619	1	167714	263910	1	150791	447958	606224	551516	464923	456826	1	361823	1285802	1127757
CPD-9577	(indol-3-yl)acetyl-L-valine	1	1	1	1	1	1	3588534	3663566	3438389	1	3763219	1	3085947	3158336	1	3983915	4487218	1	1	3417407	3793372	4161835	4394858	1096500	1	1	3078443	3544382	2984440	3022132	2738460	2857248	1	1	1	1	1	1	1	1	1	272959	1	1	1	1	985876	1015938
CPD-14709	phenylmercuric chloride	4802939	4960618	229486	4180926	4140036	3189627	287223	2852677	161887	152999	2223895	156935	125980	134276	138905	289297	187885	317259	236970	334569	127511	277241	183319	1842747	286003	3099038	2196001	2065582	1961869	2317396	125040	1420857	1479811	1216910	472286	1536844	1611461	977796	1054144	225944	215008	236065	568462	834817	1326417	1320765	4024786	304779
CPD-14703	furcatin	188167	177119	662338	224485	570449	528443	472569	433502	194062	185641	1	1	1	1	1	939241	376190	829791	801087	668379	621652	289748	279696	2332514	2282940	751749	852144	276420	277167	1226278	1207505	1	1	1	1	1	1	1	1	1931733	239911	229621	1096003	403963	3945166	3650155	587479	598738
CPD-9573	<i>N</i>-(&beta;-D-glucosyl)-(indol-3-yl)acetyl-L-glutamate	1	1	1	1	1	1	1	1	2530738	1612013	3853041	2530873	1730491	1125639	789565	1	1	1	1	1	1	1	1	319376	316665	244917	224935	1	1	285848	280636	1	1	1	1	1	1	1	1	178515	1	1	1	1	1	277948	1	1
CPD4KF-4	<i>syn</i>-copalyl diphosphate	1	1	1	163713	162521	141736	1	1	342431	351432	506449	329170	467455	1	304739	1126073	1130795	1279852	1275768	853743	790952	1549071	1502161	713028	638761	250041	254003	1	1	263419	265380	1	1	876901	1363763	667741	366992	799226	262198	181241	599908	568880	521614	506203	382673	456400	1	691273
12-OXO-CIS-9-DODECENOATE	(9Z)-12-oxo-dodec-9-enoate	547229	604149	837457	882817	904744	837305	278191	278003	3532594	3353012	4758964	3626656	4034235	3931691	469485	689698	641794	545261	522350	945868	937088	306946	287663	1049843	1010152	1283052	1335328	505118	574053	1053024	1103691	1480037	1102581	3582611	518311	1505660	1550010	2395206	1549203	918025	848960	875072	851041	205718	1228086	1537659	869740	911471
CPD4KF-8	momilactone A	1162589	1203391	2190777	1482570	2402518	966790	1230153	1207852	1963068	1971832	2131257	2156831	1048319	1040422	1327566	5252186	2551986	4936438	4805589	1883299	1349589	1680069	1665312	8026960	8667105	1612015	1535324	2663026	1152279	8412508	8033568	1916396	2000494	2361277	2548620	2078757	2128689	2036021	1	7481136	4918596	2723623	3045327	2970766	3522845	9506866	3039405	1192646
CHLORALAN-CPD	3-chloro-L-alanine	617647	1065934	702235	602956	1382082	645740	646356	699430	227067	218185	161722	399440	91665	330731	86626	922301	458278	577402	466196	1163574	1714661	817738	396700	884477	329688	3266171	949850	602703	576616	478600	631318	381595	311972	4309254	5810894	494830	185609	5212940	1	357910	793403	747444	386001	489637	857606	371161	892870	802464
CPD-520	quercetin	4074403	4099515	4509497	4198258	4134837	4050259	4100587	3561320	510018	525412	702404	697702	368895	355972	508055	2714132	2649552	2841913	2917845	3028171	2956455	2477270	2557658	2552581	2874521	1	597161	124611	424678	395715	862873	129099	151917	1	1	1	108603	1	1	2073956	2280803	2172325	88950	129184	1	234483	4189110	4031338
CPD-18092	delphinidin 3-<i>O</i>-&beta;-<i>D</i>-sambubioside	1	1	1	1	1	1	1	82703	1249487	1196004	1374022	1436236	1034892	1027064	1417741	345613	1	283784	373195	1	1	1128431	1085553	1	1	289582	1	1	1	1	1	1018669	1025786	1254097	291607	155921	157256	855531	154341	235037	418211	285575	1	1	455199	455009	1	1
CPD-18093	pelargonidin 5-<i>O</i>-&beta;-<i>D</i>-glucoside 3-<i>O</i>-&beta;-<i>D</i>-sambubioside	1	1	1	1	1	1	1	1	1	1	1	1	1	1	1	1	104264	72872	145410	1	1	1	1	1	1	1	1	1	1	1	1	1	1	1	1	1	1	1	1	1	1	1	1	1	337984	340734	1	1
CPD-18094	cyanidin 5-<i>O</i>-&beta;-<i>D</i>-glucoside 3-<i>O</i>-&beta;-<i>D</i>-sambubioside	3826052	3859341	4040437	3287490	2874926	2990809	3104760	2902962	3839428	3839025	3926663	3198582	3514711	3493878	3728332	3262166	2922761	1	1	3784076	3468805	3634759	3636693	3237072	3014550	3232696	2872816	3144590	3030540	3191088	2738302	3591560	3648450	3709925	3625772	3209500	3355175	2724228	3002429	3014690	3109605	3291290	3240346	3218099	393579	583659	3596524	3590923
P-AMINO-BENZOATE	4-aminobenzoate	1480391	1213855	156312	3633081	3459775	190771	1090278	97979	16662641	16797056	15123376	15087592	1197757	1301164	19113236	73377	1327789	2946222	5621779	1159996	1020249	1595972	3295152	824238	653281	20028268	13887265	14080134	10295179	2646098	1317810	36105016	37400952	45007748	48110260	40632700	41246720	4687693	4598301	1408747	8903203	8702798	20673876	19910684	3608412	2449423	10665595	11068454
HEXANAL	1-hexanal	901891	784514	2007362	1922597	2297307	145591	2172129	146385	348160	372397	998837	1040135	209880	200969	882615	1249405	1425607	1922390	1315655	461742	706268	713447	579009	328319	279144	3321052	2875501	2156132	2217695	3489695	3484275	346053	295442	203321	1	1	1	349678	362660	489365	380600	434124	9586218	2926090	11006132	13337389	312650	341754
CPD-18097	cyanidin 3-<i>O</i>-&beta;-<i>D</i>-(caffeoyl)-sambubioside	3826052	3859341	4040437	3287490	2874926	2990809	3111484	3020302	3845620	3839025	3926663	3198582	3514711	3493878	3728332	3262166	2922761	3620336	3663569	3784076	3468805	3634759	3636693	3237072	3014550	3232696	2872816	3145667	3030540	3191088	2738302	3591560	3648450	3709925	3625772	3209500	3355175	2724228	3002429	3014690	3110862	3291290	3240346	3218099	3364152	3355817	1	1
CPD-18099	pelargonidin 3-<i>O</i>-&beta;-<i>D</i>-(p-coumaroyl)-sambubioside	1	1	1	1	1	1	1	1	1	1	1	1	1	1	1	1	1	1	1	1	1	1	1	1	1	1	1	1	1	1	1	1	1	1	1	1	1	1	1	1	1	1	1	1	1	1	1	1
3-PHENYLPROPIONATE	3-phenylpropanoate	1296982	1696130	1940086	1783494	2633432	2812248	1848473	1551837	15103757	15206298	12668717	12286483	1212830	1428556	10869987	2128461	1683468	2829019	1797913	5145897	1170976	1359200	1244154	3483568	166709	2462850	2259002	1589572	1809781	2309657	2398880	1315197	1362699	2020420	1318779	1739765	1695823	1529759	1760794	4066300	1218620	3585870	2504434	2852056	2470729	3247349	2165607	2163656
CPD-9582	(indol-3-yl)acetyl-L-phenylalanine	315597	321133	457851	458884	173883	153798	718412	728492	8500978	8075134	7395437	7493607	7589804	7612213	8891528	1259683	1	1	1842878	531920	514148	1607458	1558706	4189052	269036	277222	1853213	2844127	2648587	3010466	3034091	1	10340291	10755778	11090572	8937844	8929772	10686424	10829345	4841601	787403	2508801	3041772	2975678	5266539	5327029	1891909	1861660
L-CANALINE	L-canaline	1	1	658728	468635	179687	1	210827	1	1	1	1	1	1	1	1	1	288600	282023	1	1	327233	1	1	1	1	1	1	1	1	1	1	1	1	1	1	1	1	1	1	269726	250393	226495	487098	342194	607889	331893	1	586945
5-P-BETA-D-RIBOSYL-AMINE	5-phospho-&beta;-D-ribosylamine	191588	183515	256247	212682	215365	214434	210655	209486	112055	1	119758	1	89851	82587	1	238692	211077	228412	210959	207482	228501	218064	206985	273762	261166	147456	153326	116428	149103	129750	153474	432234	362666	1	1	331494	120523	1	1	233636	208046	225381	89305	105219	1	1	275762	238547
CPD-9597	oligomeric urushiol	1480739	1537117	518615	1	1179623	1	763518	1055325	1	1	1	1	1037769	1	1	1	726043	730195	835181	1	1	1	1	716470	496026	887869	826561	887262	828393	884572	904550	1	1	1	1	1	1	1	1	1	923094	1	780511	750254	1	1	1	1
CPD-9598	dimeric urushiol peroxide	227743	290873	1020311	1274398	1	1	1288985	2918682	4867044	1769777	6673666	1	8545930	8288085	1002309	2739460	2221887	2215337	653973	1697790	843523	1792393	574436	206110	360781	3658069	3782216	504805	1602843	2768679	1872207	4522234	4837338	5130737	4974029	9256411	10001785	1350639	1343041	362113	1	1438530	726667	732601	984993	608664	279540	626537
CPD-511	pantetheine	1	1	871470	882843	1	317498	1	1	1	1	1	1	1	1	1	1182777	1183957	1	762954	1114658	1258659	969227	975447	1548379	1513549	1	250654	1	1	1	1	1	1	1	1	1	1	1	1	1	349951	1	1	365231	1383419	1611562	831910	850428
CPD-510	&alpha;-D-glucuronate 1-phosphate	858268	748784	1704429	801972	151114	921649	820726	738615	232002	190939	279361	168711	158482	144349	201713	873073	823368	914057	864507	898236	802397	793075	807973	382224	962351	899030	137344	572252	550414	644219	649737	97887	120500	129997	113284	118689	135572	158568	151677	696390	107513	798849	562370	621337	582812	609589	372448	1039526
CPD-14734	benzyl alcohol 6-<i>O</i>-&beta;-<i>D</i>-xylopyranosyl-&beta;-<i>D</i>-glucopyranoside	833959	864041	1244918	1266765	1273761	1241474	687967	689524	175389	844098	1	1	647609	645243	1	512737	494149	604048	551872	551838	552030	246350	247078	1045174	977144	1826456	1652695	636039	590362	1124145	809492	1	1	1	1	1	1	1	1	560169	885750	884872	677375	567245	697184	660228	1264838	1342107
CPD-14732	linalyl 6-<i>O</i>-&beta;-<i>D</i>-xylopyranosyl-&beta;-<i>D</i>-glucopyranoside	2128882	1853339	2742058	2550257	2444690	2345423	2001158	1989558	1	1	1	1	1	1	1	5153290	4984438	4120762	3947394	4770607	5109601	3773834	3564686	1	1	2613641	2322770	1708533	667327	2313865	2211645	1	1	1	1	1	1	1	1	3570350	3562738	3634277	3614301	3309644	4445514	4903410	2392372	2288669
CPD-14731	geranyl 6-<i>O</i>-&beta;-<i>D</i>-xylopyranosyl-&beta;-<i>D</i>-glucopyranoside	2128882	1853339	2742058	2550257	2444690	2345423	2001158	1989558	1	1	1	1	1	1	1	5153290	4984438	4120762	3947394	4770607	5109601	3773834	3564686	1	1	2613641	2322770	1708533	667327	2313865	2211645	1	1	1	1	1	1	1	1	3570350	3562738	3634277	3614301	3309644	4445514	4903410	2392372	2288669
DIHYDROPTERIN-CH2OH-PP	(7,8-dihydropterin-6-yl)methyl diphosphate	286390	271275	256196	235308	372881	255706	200385	168240	1	1	1	1	1	1	1	126259	98264	134351	105368	187758	167485	131812	110886	178630	125209	1	99488	1	1	1	133973	1	1	1	1	1	1	1	1	129793	154542	150238	1	1	1	1	312583	282906
CPD-505	D-<i>myo</i>-inositol (1,3,4,6)-tetrakisphosphate	249229	894625	232976	200269	208138	189203	914623	267708	261422	970132	188865	713387	205098	192520	98802	343221	307936	242309	322495	212552	767377	293142	267429	248276	227766	959326	898924	204224	183677	131332	133068	117947	146925	102420	104780	215284	222613	180030	183654	203622	962916	908035	328730	351782	485454	101562	456786	452700
CPD-506	D-<i>myo</i>-inositol (1,3,4,5)-tetrakisphosphate	249229	894625	232976	200269	208138	189203	914623	267708	261422	970132	188865	713387	205098	192520	98802	343221	307936	242309	322495	212552	767377	293142	267429	248276	227766	959326	898924	204224	183677	131332	133068	117947	146925	102420	104780	215284	222613	180030	183654	203622	962916	908035	328730	351782	485454	101562	456786	452700
Alpha-lactose	&alpha;-lactose	9104116	7125707	10338473	9443278	9011099	8854247	9510549	10006777	5958935	6099632	4263273	3493761	3868774	7808503	7564455	4299797	5471196	5046884	10516505	10087899	10587885	3796599	4486873	8214161	8775585	12705734	9363393	11488796	10215623	10659245	7417992	7222027	5281281	7086634	12364614	7543218	7377248	10757102	10590481	4976353	3142222	3927990	1693267	1599668	1	5140632	7450855	9620334
BACIMETHRIN	bacimethrin	1	1	1	1	1	249935	1	1	1	1	1	1	1770929	1520299	1	1489021	191900	367436	786547	1	1	300373	1040571	479136	282841	1652075	1	1092223	1	1	912973	1	1	1	1	1	194891	1	1	427694	797977	647017	1	1	1	1	1564344	1
ALPHA-METHYL-5-ALPHA-ERGOSTA	4&alpha;-methyl-5&alpha;-ergosta-8,14,24(28)-trien-3&beta;-ol	1912224	2548576	491517	236061	1	1	195433	339968	2914103	1308607	1982439	2593452	1	1	2589837	1880099	10133823	10781371	1	1583258	1535016	10481197	9020277	704548	293988	311726	1	490583	1	337173	257657	1	1	1	1	1	1502249	1	1	4405493	1459042	1389169	1479983	10543307	1947174	1756290	1	1
CPD-16700	6&alpha;-hydroxy-germacra-1(10),4,11(13)-trien-12-oate	1787260	637716	1400023	1496214	1660794	204752	1280179	1119839	2437228	2366132	2129282	2124409	3544243	3554347	3017121	191276	305610	239522	742296	213098	1544794	1006404	83929	1813352	1588036	797886	604934	1546394	1219315	396038	412527	2509587	2548218	4307137	4352636	3096195	3109087	3565626	750315	258850	858782	814997	953091	1142716	2548698	1005846	256677	252470
CPD-501	&alpha;-D-galacturonate 1-phosphate	858268	748784	1704429	801972	151114	921649	820726	738615	232002	190939	279361	168711	158482	144349	201713	873073	823368	914057	864507	898236	802397	793075	807973	382224	962351	899030	137344	572252	550414	644219	649737	97887	120500	129997	113284	118689	135572	158568	151677	696390	107513	798849	562370	621337	582812	609589	372448	1039526
CPD-9593	urushiol III	794949	787589	702665	759211	744812	740282	639656	680187	945696	955047	813742	758256	724351	705196	800989	898599	851307	763864	758939	783809	729293	743417	723138	1	1	1	1	1	1	1	1	1	1	1	842466	1	1	728577	1	876865	853097	861543	748280	657705	763108	651148	911566	963174
CPD-9596	oxindole-3-acetyl-L-valine	543616	560903	1	1	787713	698865	481691	527147	2351870	2279945	1284519	1315967	2010245	2011644	1422185	801423	804371	725109	724411	898124	842226	637844	621940	3470437	3402194	551757	491214	272774	267980	3217927	3206419	1962898	2036836	2097078	2031805	2079509	2023806	2142941	2115973	2651922	752877	718061	488652	516652	5426541	5482597	706069	1
PHENYLGLYOXAL	phenylglyoxal	1	144137	228291	205397	192178	192054	400360	173463	291529	792391	810720	171013	1714759	1	155904	137421	231794	276483	311916	249470	243778	224934	279212	162118	367922	748897	593605	526658	501734	478862	439657	1	1	138745	85452	93973	1	163314	1	508245	113324	123257	175395	149349	126289	119051	214851	220325
PROSTAGLANDIN-H2	prostaglandin-H<sub>2</sub>	1	327631	1	1	1	1	321668	381116	1	1	1811036	1	1	1	1	1	4968680	1	5641962	3977442	1	2110925	6193543	2214258	763612	1030468	2227886	1	507045	2364881	2968376	2476873	3706257	1	1	1	1	1	1	1727426	917419	1	1	1	2122940	1	1	2929782
BUTEIN	butein	1	1	219673	225538	179348	166081	1	1	1	1	1	1	1	1	1	109681	1	131849	129521	261207	265157	281016	272454	224197	239320	305328	150546	1	1	126357	274890	1	1	1	1	1	1	1	1	1	154760	146304	242134	266827	1	1	233296	297358
MANNOSE-6P	&alpha;-D-mannopyranose 6-phosphate	9848360	149640	8844563	1	10120602	1	6539473	8422163	175523	195829	145573	197408	133521	645701	156679	6189630	5915972	6763980	5998351	7119233	6791539	5547192	5216954	5684406	4486592	13766428	11937182	9842497	10399778	9844645	9489027	344471	349815	324574	371424	364918	238039	415153	411044	4750633	5545952	5204168	8441737	8883591	7370338	8234628	10050234	10106690
CPD-16719	<i>ent</i>-cassa-12,15-dien-2&beta;-ol	1	387023	1573813	1	1	1	497548	101765	1319854	5144154	4060784	6418458	2807556	5890995	3785994	4893651	6702909	1	4995349	1	1	276819	1136198	1	1	1	1	1	1	1	1	804883	1136781	968693	626639	838570	1	1	1	2447146	1	1	1	1	1335374	1221329	185362	960501
CPD-9532	7-hydroxy-2',4',5'-trimethoxyisoflavone	126622	125181	150229	127315	126342	135168	149972	142456	322401	272225	911719	881874	329182	311958	898597	186701	106559	452619	201712	503829	454608	146235	531165	755992	744691	503199	433764	614663	433153	452163	369489	878778	661326	168084	496545	1	364123	475640	1	342901	176428	165288	364069	674168	790789	749320	352678	425320
CPD-9531	2',7-dihydroxy-4',5'-dimethoxyisoflavone	1278181	1294812	2005731	1926422	1349651	1558419	1251570	1306205	2231263	2252963	1854792	1939634	1279115	1308701	2059966	1759704	1647759	2133220	2064933	1554821	1079197	1305019	1417874	2466423	2413413	422087	1841843	471020	1788051	1815781	1882748	2841305	2977271	1051601	991946	3454862	3329393	2736771	2779562	2264134	947905	1413808	1245997	490871	1341649	1460894	2507882	2532022
CPD-16717	1-stearoyl-<i>sn</i>-glycerol	2201734	4236527	2986564	5494140	6192253	3194540	2708939	2827010	10407609	9895613	3149601	6438186	2470386	14071248	7839583	10838692	5327413	6515364	6382835	3782773	6280362	12354213	12348294	6357238	6758179	8532895	8411023	2268588	2373466	1891495	1909426	14543229	14485663	10109314	8936044	7382975	7520549	8129464	2452134	11040263	4601177	5082119	3751855	3788398	1641033	3129151	3895127	8225741
CPD-9534	rot-2'-enonate	233426	239959	240777	254657	202511	177210	1	1	307377	1	1	1	1	1	212463	332141	318676	348758	322151	244595	228440	401220	385429	427101	426272	403269	362120	1	212944	227078	237465	1	1	1	1	1	1	1	1	280007	296556	272705	331304	326302	408842	346841	1	314479
5-METHYLTHIOADENOSINE	<i>S</i>-methyl-5'-thioadenosine	494285	522007	991982	1024510	751906	661726	461333	487472	615332	584311	648446	670759	480141	485048	594506	2757621	2721597	3100549	2988786	2609101	2455241	1664400	1600783	2940421	2819694	1411964	1285005	3444347	3402217	1627965	1602566	213843	197027	1744706	1501918	192383	1094986	1150347	1	2447778	2085514	1988936	1680915	1740613	3597901	4241636	1078784	1112476
CPD-17703	coniferyl alcohol 9-methyl ester	128941	153403	344369	532776	1196159	942080	564764	554208	1330480	1297676	1534451	1572664	1257591	1245852	1590093	420258	1114265	361023	412617	1086643	1436308	1323089	496505	671209	815307	626555	1	782829	1	641946	512352	251420	289344	1734372	530987	112572	121204	292748	403682	226356	482080	1086792	1809814	1	1	235217	265537	1471450
P-HYDROXY-PHENYLPYRUVATE	3-(4-hydroxyphenyl)pyruvate	164515	433930	427963	385130	120658	436310	355656	199921	1	1	1	1	1	1	1	111665	117796	312872	328715	302935	123967	238445	263743	121388	120989	226765	1	1	1	314458	348546	1	1	1	111159	1	1	1	1	113849	206033	1	1	1	294107	251468	134408	89414
S-CHEILANTHIFOLINE	(<i>S</i>)-cheilanthifoline	371773	370811	1	1	263907	314036	636040	541710	812016	742006	366429	363147	942049	895930	236976	1	1	1	1	1	1	177864	1	1	1	1254263	1160081	1	1	718395	1	1	1	1	1	1	1	1	1	491074	1	1	1	1	366143	361033	1	1
RAUCAFFRICINE	raucaffricine	652179	452212	919090	17190296	641497	620505	643713	792993	565373	528551	569546	559995	402244	436921	496212	4936260	1248185	1688591	1396827	1561104	5728444	4036397	696208	784973	730406	1097066	717939	757413	691771	849626	929704	1	1	14148301	440171	333419	351067	359843	332465	1065426	4666277	917330	1678631	1114347	1737714	4091725	1003061	658475
CPD3DJ-11366	sphingosine 1-phosphate	934041	939091	1272475	1216166	1849456	1692471	1086907	1012043	2532648	2500618	2944549	3150902	2043590	2091717	2545239	1554679	1715248	1	1066183	1	2621979	2333706	2215975	3573500	3648449	2743460	2134075	1887175	1407373	3851794	3705835	1	1	892689	475231	3590406	991228	3295374	3209688	1	1	2455352	2952858	3018775	1	1	1567104	1542025
S-SCOULERINE	(<i>S</i>)-scoulerine	261344	279947	433069	443775	369455	352339	146159	144871	375596	352766	354275	368099	1396535	1431461	1162486	227986	222346	339518	325520	113117	316972	274642	256004	775953	803110	484038	444726	90608	80030	370719	350985	959351	1341920	1812138	1826605	1753545	1736260	1290847	1312670	346805	143354	297889	448829	452348	336947	326827	569887	532591
5-PHOSPHORIBOSYL-5-AMINOIMIDAZOLE	5-amino-1-(5-phospho-&beta;-D-ribosyl)imidazole	1	1	171600	131448	1	1	75698	86052	152345	125597	443050	500372	1	289470	151872	467879	369833	436871	444973	383022	452474	676237	611546	269957	240745	242987	613107	140355	186062	347670	377403	174605	171272	187410	1	190121	186575	1	1	209928	459607	295741	474133	520368	1	1	387687	476778
SUCROSE	sucrose	9104116	7125707	10338473	9443278	9011099	8854247	9510549	10006777	5958935	6099632	4263273	3493761	3868774	7808503	7564455	4299797	5471196	5046884	10516505	10087899	10587885	3796599	4486873	8214161	8775585	12705734	9363393	11488796	10215623	10659245	7417992	7222027	5281281	7086634	12364614	7543218	7377248	10757102	10590481	4976353	3142222	3927990	1693267	1599668	1	5140632	7450855	9620334
CPD-9558	emodin dianthrone	1	1	1	1	1	1	1	1	1	1	1	1	1	1	1	1	1	1	1	1	1	1	1	1	1	1196551	990144	1	1	1	1	1	1	1	1	1	1	1	1	1	1	1	1	1	1	1	1	1
CPD-8427	(4E,8E)-sphinga-4,8-dienine	2675054	2693573	2494238	2449346	2343518	2213558	2390368	2325730	470578	459269	1	362864	475302	483834	1	2404669	2356759	2356445	2344543	2385171	2283690	2196279	2171274	1	1	2203845	2104200	2253769	2246447	1917520	1912507	504497	528985	416556	661792	607999	609541	569305	392139	1	2078950	2087275	2025988	2016793	1919498	1863720	3771111	3754257
CPD0-1118	ubiquinone-1	982834	1026383	971721	1037561	1208508	1139121	896923	892167	1340291	1237717	816021	1	943424	923653	547200	5558509	1421361	1412066	1373676	1762279	11809692	1016442	984521	1	1	4984921	4913801	1013560	1191471	10770919	10961529	1	1	1	1	488308	391342	228793	276451	1	1156736	400567	1	7062732	16399117	27754364	2771550	2786244
ISOEUGENOL	isoeugenol	602562	699983	426515	526141	846694	886071	741126	1041996	1	1	1	1	1	1	1	602114	752201	541505	422449	623497	466806	649641	731747	685587	643390	1038729	883527	1	1	1	559340	1	1	1	1	1	1	1	1	1	1	1	1	644909	1	396129	683564	643778
CPD0-1117	nicotinamide hypoxanthine dinucleotide	1	1	1	1	1	1	1	1	1	1	1	1	1	1	1	1	1	1	1	1	1	1	1	1	1	1	1	1	1	1	1	1	1	1	1	1	1	1	1	1	1	1	1	1	1	1	1	1
CPD-16747	6-methoxypodophyllotoxin 7-glucoside	2917182	3028828	1391012	1360689	1245494	1311772	2317209	1048141	6561255	5246747	5984697	6053359	5875408	4845772	6240684	4375068	4182820	4755576	4597343	2866897	1109395	1806105	786750	2475451	1067307	5228561	5040615	2694776	1031860	5924387	4432471	4953101	1	5505679	5315153	5096257	4349122	4445370	4823989	4572188	2312590	2374534	3975508	3881863	11147322	11233990	4110105	4066400
CPD-15699	<i>aldehydo</i>-L-arabinose	923442	2116387	2723930	2659941	2197922	2030351	1123798	998958	5180297	5004750	4973917	5112844	4741304	4953610	5337140	7385718	7146366	8190693	7610138	6665597	6039738	9518290	9189421	1	2907882	1181709	3436176	1079220	2611610	847414	3780249	3881564	3240462	1087500	836235	921632	891769	1189845	1165433	6726710	6760653	6550954	1179370	1169016	1311444	7747682	2367113	2381584
CPD-16746	podophyllotoxin 7-glucoside	1	1	295561	302351	1	1	1	1	1	1	1	1	1	1	1	555995	552154	706349	670996	1	1	1	1	1	1	1	1	1	1	1	1	1	1	1	1	1	1	1	1	360886	380800	352444	683185	618687	493925	486795	1	1
INDICAN	indican	27554516	26173552	40015552	36061424	30894996	39031912	36027972	36870144	29716216	21944468	36621148	24712796	30199324	30437638	29636200	15485979	22240772	20093756	19648372	35779252	37975356	17336390	18754560	1412372	1862531	1	31584134	1	28942392	1644198	1626836	23144772	14150216	1	22079720	22838972	2621368	8124761	1	2713979	31873228	2261053	17147568	13934777	1458914	3275626	33447676	33769488
CH3-MALONATE-S-ALD	(<i>S</i>)-methylmalonate-semialdehyde	1012810	1049736	1	984501	1	952219	580259	1257902	2249758	1	1828457	2121102	5689266	1287733	1260125	1077632	1109656	910168	649557	1038577	972804	1262354	617437	836612	1	2405295	2022158	1676344	1839684	2008370	2233992	2437667	1759445	417347	143294	1	3826688	380000	1	803504	772352	767025	2294049	1727132	1377107	1550744	1112689	1
CPD-9567	<i>N</i>-&beta;-D-glucosyl-(indol-3-yl)acetate	379246	383317	289947	320674	399936	388581	364791	371660	1	1	1	1	1	1	1	1	1	243354	242902	189744	342192	1	286499	569155	322508	426204	404511	303059	319557	288759	164120	1	1	1	1	1	1	1	1	1	272424	270038	1	1	1	1	202003	205607
CPD-16748	5'-demethoxy-6-methoxypodophyllotoxin 7-glucoside	1	1	295561	302351	390163	367829	434766	409092	1	1	1	1	1	1	1	555995	552154	706349	670996	1	1	1	1	581304	579140	143449	277579	236559	207570	1	1	1	1	1	1	1	1	1	1	360886	380800	352444	683185	618687	493925	486795	1	1
CPD-16749	5'-demethoxy-6-methoxypodophyllotoxin	195093	186102	265668	269401	277995	283102	131572	139307	1	1	1	1	1	1	1	86795	85875	129131	107141	1	1	1	1	317155	395427	757475	601250	141919	118576	490060	477517	1	1	1	1	1	1	1	1	1	266801	427861	289013	281849	197935	198072	378887	392888
D-MYO-INOSITOL-1-MONOPHOSPHATE	1D-<i>myo</i>-inositol 1-monophosphate	9848360	149640	8844563	1	10120602	1	6539473	8422163	175523	195829	145573	197408	133521	645701	156679	6189630	5915972	6763980	5998351	7119233	6791539	5547192	5216954	5684406	4486592	13766428	11937182	9842497	10399778	9844645	9489027	344471	349815	324574	371424	364918	238039	415153	411044	4750633	5545952	5204168	8441737	8883591	7370338	8234628	10050234	10106690
CPD0-1104	azetidine-2-carboxylate	706602	1285056	762664	835239	1	1275082	605597	707629	14198053	14652469	14778525	14832425	13351542	13518279	13253347	1193858	1371626	2299102	2430931	3046821	899272	1373516	1580566	855709	2614452	3106564	2647004	2046828	2022831	2291004	1744828	450434	13100736	21639698	23036508	19632564	16254276	21427200	21482296	681865	579733	578837	2206389	2374133	606442	1309673	938238	976483
CPD0-1108	&beta;-D-ribofuranose	923442	2116387	2723930	2659941	2197922	2030351	1123798	998958	5180297	5004750	4973917	5112844	4741304	4953610	5337140	7385718	7146366	8190693	7610138	6665597	6039738	9518290	9189421	1	2907882	1181709	3436176	1079220	2611610	847414	3780249	3881564	3240462	1087500	836235	921632	891769	1189845	1165433	6726710	6760653	6550954	1179370	1169016	1311444	7747682	2367113	2381584
CPD0-1103	3,4-dehydroproline	92029	75589	489479	106977	252674	372012	351013	1	1	1	573807	622755	1	1	579239	262395	272732	1	1	1	91096	1	372915	1	105481	1	1	1	1	191701	200414	1	1	181016	312919	162810	165350	240985	239154	1	1	1	250485	244574	398359	364191	87757	90686
GLUTATHIONE	glutathione	393973	404937	354459	357849	425676	404017	380705	417512	614725	548036	492070	503851	619011	651791	542953	813364	795460	695781	616772	1156620	1168911	770648	778981	1169388	767442	342894	374138	211951	369873	416549	510441	592194	636478	553362	1	529905	555574	237507	249216	1150687	1255414	1195380	316557	362840	298721	563009	547628	290343
CPD-15633	<i>aldehydo</i>-D-galacturonate	1152868	2572127	1	1	1	17200332	14327052	1	22356826	1	44320868	9783333	1	5837805	24324076	1	4964243	42976020	1	5713242	1	1	4863537	1	23907244	1	1	1	1	1	1	24649530	5834317	1	11362190	1	1	1	1	2677131	27677372	25908872	353159	166265	247691	288571	1	1
CPD-16766	parthenolide	1158434	1153082	1184644	1216400	986121	957849	605931	611805	1	1	1	1	1	1	1	610326	402390	417113	397495	1014512	998734	462742	438973	1116846	1065306	1	1	1	917177	1	1	1	1	1	1	1	1	1	1	1438920	2476173	2399625	1	1	1397981	1773040	1264474	1282979
CPD-16767	3&beta;-hydroxyparthenolide	5674995	5954063	1	802216	822303	435985	146305	5386866	1310259	1145936	1032260	1039265	1238516	1277278	1065145	701463	452375	892996	812223	672093	926025	328003	621762	618995	239561	2612418	1	1	1	767829	1213403	255708	252835	621620	344075	1786162	544985	1602696	1554862	644686	1332853	1045013	259407	299862	1507203	1925017	791240	780213
CPD-15630	scutellarein 7-methyl ether	1	1	1	1	1	1	1	1	1	1	1	173837	1	1	169885	341522	320377	249802	247577	1	1	458072	441744	1	1	1	1	1	1	1	1	1	1	1	1	1	1	1	1	1	1	1	1	1	1	1	1	1
CPD-16765	cirsimaritin	1278181	1294812	2005731	1926422	1349651	1558419	1251570	1306205	2231263	2252963	1854792	1939634	1279115	1308701	2059966	1759704	1647759	2133220	2064933	1554821	1079197	1305019	1417874	2466423	2413413	422087	1841843	471020	1788051	1815781	1882748	2841305	2977271	1051601	991946	3454862	3329393	2736771	2779562	2264134	947905	1413808	1245997	490871	1341649	1460894	2507882	2532022
CMP-GROUP	CMP group	1	1	1	1	1	1	1	1	1	1	1	1	1	1	1	1	1	1	1	1	1	1	1	1	1	1	1	1	1	1	1	1	1	1	1	1	1	1	1	1	1	1	1	1	1	1	1	1
CPD-16762	gossypetin 7-<i>O</i>-glucoside	1	1	1	1	1	1	1	1	1	1	1	1	1	1	1	1	1	1	1	72896	1	1	1	136564	119545	126631	93506	1	1	196579	166393	1	1	1	1	1	1	1	1	101721	97174	87090	92433	91267	243171	218699	1	1
CPD-15632	ladanein	1278181	1294812	2005731	1926422	1349651	1558419	1251570	1306205	2231263	2252963	1854792	1939634	1279115	1308701	2059966	1759704	1647759	2133220	2064933	1554821	1079197	1305019	1417874	2466423	2413413	422087	1841843	471020	1788051	1815781	1882748	2841305	2977271	1051601	991946	3454862	3329393	2736771	2779562	2264134	947905	1413808	1245997	490871	1341649	1460894	2507882	2532022
CPD-16763	8-hydroxy-luteolin	4074403	4099515	4509497	4198258	4134837	4050259	4100587	3561320	510018	525412	702404	697702	368895	355972	508055	2714132	2649552	2841913	2917845	3028171	2956455	2477270	2557658	2552581	2874521	1	597161	124611	424678	395715	862873	129099	151917	1	1	1	108603	1	1	2073956	2280803	2172325	88950	129184	1	234483	4189110	4031338
CPD-4101	24-methylidenelophenol	19174192	18862396	3951288	3907573	18423734	18159720	17052408	17200452	17694952	19672568	1	1	18311524	18664220	3475269	3591237	3711779	3801221	3741264	4065935	4079324	4029344	3991071	3719831	3421072	20351488	19872454	15714083	15588385	16038288	15986479	3932862	4121722	3049521	2950665	16004819	16413690	16709660	13626158	17005180	20234536	19988278	2659494	2228868	1	3108921	4267148	4252659
CPD-16771	3&beta;-hydroxycostunolide	1158434	1153082	1184644	1216400	986121	957849	605931	611805	1	1	1	1	1	1	1	610326	402390	417113	397495	1014512	998734	462742	438973	1116846	1065306	1	1	1	917177	1	1	1	1	1	1	1	1	1	1	1438920	2476173	2399625	1	1	1397981	1773040	1264474	1282979
PHYTYL-PYROPHOSPHATE	phytyl diphosphate	1	1	1	1	1	1	1	1	312142	830279	1	1	966020	963487	1	747000	1	691236	625559	1	1055337	896594	872021	1	332406	322605	490541	1	1	448455	486531	1	1	1	1	1	1	880344	1	2786683	3180358	3049387	2031149	1	2654651	3106831	922286	939324
CPD-9501	3-methoxy-5-hydroxytoluene	67820832	67658320	73505960	72227488	67141712	65716800	57926316	60847220	361619	381384	984864	996878	706018	401959	643965	94583888	94938480	77881792	74779648	88784040	88616472	77321440	77910904	79985392	76426472	71124472	60707592	45750008	48387504	57317564	56613272	271797	613090	275241	233975	271353	249242	198596	219021	103752432	89446472	89846280	58259176	60329680	89604544	106331824	100449352	103439824
OLEATE-CPD	oleate	1	1	1	1	1	1	1	1	1	1	1	1	1	1	1	489400	437352	464983	389399	546840	439453	628950	542037	1	1	89674	1	1	1	1	1	1	1	1	1	1	1	1	1	455256	1	1	460624	446431	630958	549047	1	1
3-HYDROXY-2-OXINDOLE-3-ACETYL-ASP	(3-hydroxy-2-oxindol-3-yl)acetyl-L-aspartate	823222	801737	824618	819022	799776	781943	751271	723064	110845	107224	147536	137568	1	1	1	542379	535970	565622	564974	590116	587118	456804	496521	485735	354597	7868114	7211260	4452583	4136535	4845562	4637531	1	1	1	1	1	1	1	1	412521	450265	417196	6434084	5990031	653798	628695	860068	837736
CPD-16782	chelerythrine	370437	439298	1	201361	410229	386172	1	342008	156058	643131	1	1	972111	982785	363047	1	1	402310	382825	168316	162230	286188	542497	961408	1009046	890550	752315	1	1	742000	460883	1126288	1147143	1025313	1	1395117	1416535	450161	465522	997858	191892	445645	841709	254420	305271	1	581803	567586
CPD-16783	(S)-nandinine	371773	1	1	1	263907	314036	1	541710	1	1	1	1	1	1	1	1	1	1	1	1	1	177864	1	1	1	1	1	1	1	1	1	1	1	1	1	1	1	1	1	491074	1	1	1	1	1	1	1	1
CPD-16781	dihydrochelerythrine	134023	130176	205769	678675	78798	73325	150255	155484	2380733	2247611	2285962	2322151	2338564	2372684	1670114	456375	450910	387665	364738	318830	429683	560163	457896	1155780	1172076	131682	109756	192318	1	457115	545573	2275141	2341298	2742031	2247530	3009094	3010246	2030927	2057307	1227378	261305	363804	805253	809544	656059	770858	537568	553045
CPD-16787	prochloraz	886362	932252	1612185	1531380	1036028	957409	499520	524647	85655	84377	1	95637	1	1	73305	117446	675276	298936	285199	623931	607418	535328	529925	1151534	1159986	765155	733107	452583	429643	576717	576122	74903	100348	1	1	1	81891	83833	80155	490076	638832	144832	308816	418416	319468	379869	1769400	1759636
CH33ADO	5'-deoxyadenosine	1	289477	1	383265	329554	341614	1	265242	4177668	4096675	4411826	4440138	3721663	3786679	4327407	1	1	1	498100	1	1	531127	541779	357350	1	1	1	1	1	1	1	3992964	3989947	1493482	339811	2433569	2544073	494132	507728	1	254925	256767	1	1	1	1	362295	386152
CPD-12523	&alpha;-D-galacturonate	1152868	2572127	1	1	1	1	1	1	1	1	1	1	1	5837805	1	1	4964243	1	1	5713242	1	1	4863537	1	1	1	1	1	1	1	1	1	5834317	1	1	1	1	1	1	1	1	1	1	1	1	1	1	1
CPD-12521	&beta;-D-glucuronate	1152868	2572127	1	1	1	1	1	1	1	1	1	1	1	5837805	1	1	4964243	1	1	5713242	1	1	4863537	1	1	1	1	1	1	1	1	1	5834317	1	1	1	1	1	1	1	1	1	1	1	1	1	1	1
CPD-12520	2'-deoxyuridine 5'-&alpha;,&beta;-imido-diphosphate	401413	411790	422970	428679	295812	290373	196469	1	1	1	1	1	1	1	1	1	1	1	1	1	1	1	1	1	1	1	1	1	1	1	1	348883	370036	249232	1	318219	327748	1	1	1	1	1	1	1	1	1	613705	626634
RIBOFLAVIN	riboflavin	1	1	211488	215642	1	1	1	1	212356	604737	1354053	1331953	1	1	1	296357	305191	291350	263532	282646	1	1	1	1	256764	379006	322994	1	1	421460	1	1	1	1	1	1	1	1	1	370521	382630	361591	328443	328825	265760	466336	229171	232589
CGMP	cyclic-GMP	1580280	1644941	1850071	1781486	1028022	981023	433753	450325	1	1	1	1	1	1	1	1	1	1	1	1	1	1	1	450688	425647	655376	531931	314066	306437	295136	303580	1	1	208016	196410	1	1	125427	225522	1	176996	1	1	1	205977	202188	2752082	2782916
INOSITOL-1456-TETRAKISPHOSPHATE	D-<i>myo</i>-inositol (1,4,5,6)-tetrakisphosphate	249229	894625	232976	200269	208138	189203	914623	267708	261422	970132	188865	713387	205098	192520	98802	343221	307936	242309	322495	212552	767377	293142	267429	248276	227766	959326	898924	204224	183677	131332	133068	117947	146925	102420	104780	215284	222613	180030	183654	203622	962916	908035	328730	351782	485454	101562	456786	452700
AMINO-OH-HYDROXYMETHYL-DIHYDROPTERIDINE	6-(hydroxymethyl)-7,8-dihydropterin	23198496	20084248	29366946	12434289	248666	191968	13900692	1	12642254	20342012	921776	727726	22498448	22945056	26870074	20091708	12077222	12422679	28604760	12673929	12940071	12796725	28819932	1640683	29575144	638591	697489	568186	4861822	362322	1815819	16615285	26568026	439423	358676	4839706	119681	277974	1033794	1	23312484	21712452	432900	356238	333679	712862	2179328	32555104
SEROTONIN	serotonin	2161444	1984373	1750017	3283970	2753849	2891984	2141373	1	1	1	1	1	1	1	1	3091680	3394797	3040804	3313927	3016438	3176101	3558262	2129723	5483449	1	1	1	1	1	1	1	1	1	1	1	1	1	1	1	1	3846269	1	1	1	1	1	2239142	2290927
CPD-9523	8-hydroxy-(+)-&delta;-cadinene	1	1107489	659388	657099	1123021	1	999583	908744	1489173	1721916	1799319	1869167	2162436	2097474	1817102	3075482	3400580	2387652	2734688	2644298	2779646	3283756	3508235	723342	750933	865347	755042	90145	1	951716	1012879	681697	534178	232053	287483	266275	245992	1	521664	2947478	2428495	2619338	830555	1	786232	712156	469341	444717
CPD-9524	desoxyhemigossypol	643872	661805	705018	681220	453583	441569	351264	333619	109443	115300	462016	457713	139338	130628	337339	258090	240969	408192	145292	69852	70900	68724	72511	466479	453733	374816	350609	218390	281816	297987	312043	328884	348848	342666	1	388832	373257	207774	230196	1	75543	75424	1	1	1	1	736849	742207
CPD-9525	hemigossypol	446283	510628	206148	386361	444545	415349	369416	411848	492437	480784	438035	452932	429420	421476	367373	1	1	347232	360168	371926	349929	1	1	1	398007	436951	432355	453174	458875	429197	413803	433378	468035	803550	763127	596128	584219	651495	683317	351876	416375	424728	356438	370770	1	1	489116	472591
CPD-9527	gossypol-6,6'-dimethyl ether	4321268	3581972	3940650	1324370	4220829	3850968	4016811	4155958	358378	1298897	4259263	297536	201358	211615	284282	166647	1615318	1701763	1708591	4210770	2548014	1870278	1711421	1342661	1230793	4250295	1189708	3974149	3848766	1126756	1118196	502278	596363	287948	387418	168005	3552873	325663	333799	1460593	1813350	1505059	3883107	3698404	3433348	1310539	4633821	4505993
CPD-9528	desoxyhemigossypol-6-methyl ether	867277	858796	1	1	702302	672137	942104	932789	974235	76180	91553	95823	97242	135133	86696	1	249682	1	1	1	1	1	555364	1	1	389961	275849	206031	445415	1	137926	207931	221684	146843	1	77817	91099	1	298317	770146	885598	870073	255518	258757	1	1	1	1
CPD-9529	hemigossypol-6-methyl ether	585974	280098	721050	357783	348700	331940	188768	196569	1158930	1099879	1361339	1381915	1112055	1100328	1062189	1	1	1	1	138830	129686	1	1	668393	691997	1	463252	311111	292767	728519	727476	608273	606417	477604	235700	492422	460333	497592	490154	1	232770	1	290034	273428	355268	347537	330848	347287
DIHYDROSANGUINARINE	dihydrosanguinarine	1	1	1	1	1	1	1	1	340355	335285	341323	327963	397885	441153	262616	260721	270245	408559	1	1	1	87214	1	1	1	350680	1	1	1	78348	1	159943	169141	430992	420105	359953	291817	315236	312693	1	1	1	242221	1	1	1	1	1
CATECHOL	catechol	712396	536528	1019425	2473535	622518	1587548	615310	737665	3910064	4409615	7503031	702413	8128134	1003725	1216897	205243	689699	241759	1224406	577456	612184	4590103	235063	778063	2714405	423163	163076	485549	151977	345250	241161	5480538	1572373	2596258	1967307	1990492	2128631	190934	1780634	1	3441851	1	2002285	1847780	2767372	312122	668509	598800
CPD-12500	26-hydroxycastasterone	2186825	12832302	2971061	2804086	1359475	9891623	10344546	10172974	2896597	150775	1441846	3031699	10994375	11018995	2757777	2561617	2533855	2460672	2410387	4871823	4628488	2536802	2430071	2151029	2095433	12409936	2080155	8963384	8771439	9243318	10469307	2807152	2858441	2687947	2748283	11415891	12272910	12013224	9826723	10294050	11485892	11197902	2366836	2324334	2625548	2513477	3624665	3052563
CPD-12501	26-hydroxybrassinolide	2138256	517273	1769134	1642240	1386867	158700	1962721	1521113	5710125	5679413	1	5931046	4326172	4264377	5074076	724481	4033983	2291572	1503007	1773050	1628788	2822845	1252526	8910076	10049549	2615633	1476431	977004	1281860	1	1067896	4006094	10122036	11355473	16003900	18692188	4186277	2105615	5337108	191053	2070724	2435465	6485698	6304248	5457271	589922	1	323805
4-HYDROXY-L-PROLINE	<i>trans</i>-4-hydroxy-L-proline	1	225238	1	275089	1	1	1	1	1	1	1	1	1	1	1	1	1	1	1	1	1	1	1	291308	209888	390205	318137	216325	1	257334	247377	1	1	1	1	1	1	1	1	1	1	1	168807	413698	428495	1157917	1	1
2-HYDROXYSUCCINAMATE	2-hydroxysuccinamate	115579	1088122	1	1643477	1101578	143574	696647	1052057	405259	355471	377318	657876	269855	247675	318158	1	889905	1047944	735604	765224	809705	1	1060585	261326	1115815	3575046	2724475	2734413	2382756	2446543	2012746	258636	216892	1	919966	470882	122515	1	641496	537079	578318	1	2299516	2521804	1909414	2111271	1059105	1122008
HEXANOATE	hexanoate	69500304	22143714	1	1	1023982	1263939	74323464	28085016	16274080	52308940	370397	377007	59129112	59748028	1	1813234	3233682	208073	390593	552647	410886	1	156679	1806886	2052911	74001520	62683248	59587628	40479308	53629976	37100496	3211023	2454782	632581	1	862680	947577	298551	310522	62280016	808149	870437	179413	424777	348245	181892	752640	245190
TABERSONINE	tabersonine	1	1	1	1	1	1	1	1	1	1	1	1	1	1	1	159648	249949	1	1	1	1	515428	475283	1	1	1	1	1	1	1	1	1	1	1	1	1	1	1	536063	1	1	1	638735	546162	309421	1	1	1
CPD-12503	mizoribine 5'-monophosphate	810905	778044	1722093	1329506	1041754	971198	735958	756782	182402	646312	192872	166129	624473	649398	213350	81811	71670	185290	77050	753815	658848	62008	402949	134935	83293	350398	1187689	295687	266020	212644	189250	199927	703074	273971	310795	148045	252278	291663	263740	291225	472360	648085	248462	231905	128416	89302	139486	1667753
CPD-12505	1,3,7,9-tetramethylurate	487058	439012	238860	202384	451733	381795	423463	416602	1	1538456	1	1	1	1	1	1	1	1	1	1	1	1	1	1024084	1	204859	305449	1	244169	252919	251895	137704	167736	213940	199201	213450	224564	190438	242258	598018	1	1	258778	393368	190599	454333	1	1
CPD-12506	O(2),1,7,9-tetramethylurate	1	1	1	1	1	1	1	1	1	1	1	1	1	1	1	1	1	1	1	1	1	1	1	1024084	1	204859	305449	1	244169	252919	251895	1	1	1	1	1	1	1	1	598018	1	1	258778	393368	190599	454333	1	1
DEOXYXYLULOSE-5P	1-deoxy-D-xylulose 5-phosphate	1085957	1119126	836741	800924	535184	497007	123162	121025	1	1	1	1	1	1	1	1	1	1	1	1	1	1	1	234619	205928	1	1	1	1	1	1	1	1	1	1	1	1	1	1	1	1	1	1	1	1	1	1308763	1348522
CPD0-2113	1-stearoyl-<i>sn</i>-glycerol 3-phosphate	2790625	2748179	2956341	690714	884115	789234	542745	2671489	2940936	2831077	2074467	2082125	1477463	1512513	1713552	701906	850545	488434	457557	3207102	452569	601331	589682	1248575	1210560	1103632	1029948	1405275	726024	1086551	1031559	1705926	1710174	464267	1465516	1863937	1341776	1878037	1832594	675944	747207	705831	1317657	1281573	1079739	1012906	499009	781952
DCTP	dCTP	639689	674500	399424	417043	341794	1	184979	199563	1	1	1	1	1	1	1	1	1	1	1	1	1	1	1	1	1	181975	147000	1	1	1	1	1	1	1	1	1	1	1	1	1	1	1	1	1	1	1	512522	500590
CPD-13086	(9Z)-12,13-dihydroxyoctadeca-9-enoate	1166252	953200	2917184	4892004	4240444	2992893	1	1	5130135	12473947	5730671	6220515	1328647	17069822	4939474	9458408	9413103	10192084	10743741	6938932	7319742	10058129	8613821	9686720	10295678	6206299	5893521	1	1984213	2383565	9240168	3884575	4124898	4209299	5862869	5522963	3927667	3092978	1311417	11186712	5382290	7834922	953279	6237062	2804471	7585488	4138471	7271032
CPD-7013	geranylgeranyl chlorophyll b	1079123	1065289	3988576	3826981	1	1192445	1	2569353	4728711	4436155	4807105	4461116	3769012	3816415	2880447	4179318	4142488	3711591	3474875	4981992	2411055	5309367	2661813	3977730	5058494	1986396	2039272	2419624	2335126	4239418	4450702	2118375	4236693	7453682	3800938	5856818	5790262	5827946	5430502	2806684	2422549	2372889	2418975	2313363	3189222	3024738	396379	418337
CPD-13087	(9Z)-12,13,17-trihydroxyoctadeca-9-enoate	1	1	298324	290802	1	1	1	1	3197841	1	703148	750754	1	2862996	444034	457745	693216	1	1	727866	706290	340604	310666	1800695	1888626	463655	427360	494635	390642	1030771	754676	1	1	988886	1563188	2380146	1680657	1619218	1699134	2774282	897550	1221060	938568	968043	2380378	2401994	830706	826246
CPD-7014	chlorophyllide <i>b</i>	5053187	5150300	5901017	5307463	4751536	2835184	5666204	4377931	5601171	5112175	1	8283085	4723745	5660166	1	4364641	4865277	5679657	4900761	5385389	4279374	5402305	5149940	4217704	4188910	3849087	2828962	5135690	3537516	3145256	4114974	5101887	5381702	5395919	5557693	4555457	4437723	4869729	4264729	4941155	5565029	5741259	4288954	5118826	4910117	4808502	4450799	4559819
CPD-13084	brassicasterol 3-O-&beta;-D-glucoside	1807662	1792877	6630305	10519654	18465680	1535391	1	16978674	1742630	10835806	6322734	396861	10583952	1475708	215590	11431540	10635363	10955730	8814458	13767788	6601581	8361044	3805888	1320959	2182352	1953811	1948498	1274027	14518865	1272932	13132683	2933022	218963	187300	211283	11568651	12131998	9411597	9426854	14442469	1843396	1953584	3677966	1484744	3157353	3104202	13769925	19745864
CPD-7015	7<sup>1</sup>-hydroxychlorophyllide <i>a</i>	1	1	1	1	1	1	1	1	1	1	1	1	1	1	1	1	1	242235	211750	1	1	1	1	1	1	1	1	1	1	1	1	1	1	1	1	1	1	1	1	1	1	1	223737	201130	1	1	1	1
CPD-13085	3,5-didehydroshikimate	1338374	1408400	947174	997462	1017081	785219	433737	628057	1	797178	3584874	2377703	1	511860	2839244	352648	268912	522564	396223	342427	105132	279505	95981	95099	479998	1225627	964842	797962	761875	730034	682753	247647	352481	565827	227236	451298	222045	282162	196128	258317	526597	88976	428002	398890	632479	656980	1918198	1890507
CPD-7016	7<sup>1</sup>-hydroxychlorophyll <i>a</i>	2189837	599747	793945	4496008	1506246	5492207	5636688	5595733	1	1	1	1	1	1	1	11317033	11305371	12741386	13121591	1304883	1212561	1153969	1156639	540187	1725854	564736	473820	4239404	1256442	372303	340637	1	1	1	1	1	1	1	1	833663	665204	697740	741085	677129	912061	967307	9569210	10101248
EHNA	EHNA	1212593	1237727	5794809	3778734	9034870	5000011	8639240	1247006	5798672	1	1	7479659	3036095	3042433	1	13305617	11320028	13217546	12928813	11380420	12210177	12148142	11746475	10963519	11463905	12779882	12557236	4106738	3617602	12499305	12792109	6118430	2245353	5301932	6004368	4222791	4675864	1	4365493	19299424	11755358	10772019	13002568	13609887	17538488	1	7983501	8906964
CPD-13080	solasodine	5541645	5527771	601044	1846312	4150041	3986193	3671967	643131	14767842	15072610	14822537	15948090	11574483	11783772	10189065	3694086	3336982	3308541	3442286	3241440	3490790	4852530	3831781	842996	473169	698274	4299646	4139871	62218904	4531916	62140156	8847588	9300417	14044366	17217308	10465657	18791372	12383432	2395277	4712580	4290783	4071979	2705467	2644041	3508552	2934586	1029704	917845
CPD-13081	solasodine 3-O-&beta;-D-glucoside	4479774	1	6637333	6582205	5854378	6329546	7083134	1	1	62662840	60655960	65013304	44671560	11196227	43510220	19533780	18791980	254629888	13991952	13930653	17018692	29536352	13787822	8948637	2634719	8963732	8078098	2475052	7348174	7832174	6938030	58049772	33617112	40531456	65661956	40665620	43512584	47079044	49250244	16895740	8653847	14140974	1	1	21153156	11008798	1	7806411
BERGAPTOL	bergaptol	162511	219205	132434	173411	256253	150398	195626	662105	2868877	3278362	2988854	3211838	4830969	4801579	4001199	375830	455621	458685	547146	249018	1	478403	418389	95624	1	223336	139566	217485	216705	1	1	689792	507766	109164	1	115521	116779	1	1	105762	621010	122789	1	1	1	1	336717	222998
CPD-13088	9,10-12,13-diepoxyoctadecanoate	1165438	1	2399383	553586	418125	1315198	677397	674984	2286860	4702722	1	1995689	1997863	1583112	1969158	2165110	3532929	1707392	1933287	3346138	2298962	2100075	1940699	3451818	3612922	3425797	3342355	1324013	1603476	2581647	3186594	1	1591566	2079423	1	2356447	1920566	1	1	5569267	5555967	5245974	2519388	1	3505574	4330389	2060484	1
CPD-13089	(12Z,15Z)-9,10-epoxyoctadeca-12,15-dienoate	1424051	1	1876934	1809967	1	1	1	1	1	1	1	1	1	1	1	3185249	2981537	3110385	3353338	2237561	1	1	1	1	1	1	1	1	2026301	1	1	1	1	1	1	1	1	1	1	1	1	1	1	1	3211783	1	1	2778755
CPD-16551	&beta;-D-ribose 5-phosphate	228745	209967	262779	249897	243065	230866	228419	232600	202234	187214	316084	330347	1	1	1	177829	191722	207039	214744	196267	200271	177991	181445	192806	180972	603240	447348	478715	413356	361455	325829	218575	217731	76365	101813	1	1	1	1	144986	161949	140139	471656	469511	352194	332013	284245	889787
CPD-16550	1-<i>O</i>-caffeoyl-&beta;-<i>D</i>-glucose	320519	337871	446201	461402	537404	496937	336006	356285	1446949	1365730	1538099	1517950	1632413	1480342	1375104	431881	408584	479236	468273	1	1	391878	397032	1524089	1544517	1339810	1040214	601443	552762	2679020	2460233	524056	543049	702054	682801	580412	541238	661495	602695	1227517	1152774	1136456	787381	749961	2504966	2232642	548146	560331
CPD-303	cyclohexylamine	1	1	1	1	1	1	1	1	1	1	1	1	1	1	1	313934	355510	356144	603015	246938	449452	445862	680570	289133	388041	1	1	1	1	1	1	1	1	1	1	1	1	1	1	469682	1	1	1	1	1	1	1	1
CPD-7025	phytyl monophosphate	1	942122	1499718	1552438	387434	2249070	1769977	360438	985559	1999569	931707	1372176	911741	1175303	1820070	4249706	4387784	5139322	5184347	1221681	3354587	2510807	1486182	1873001	1232700	2486439	2092223	2295966	1360200	2821046	1753430	1206662	1248966	533298	2052174	1965378	2703846	110339	1557836	1890756	884844	1923327	1	1836766	1879644	1975009	2848043	3984798
CPD-7024	tropolone	1034493	903313	855970	839166	918732	1025847	908988	1061141	158691	170487	340967	339215	324392	240811	338264	601630	588935	641132	712120	520919	696832	602981	532439	1053328	922479	865430	621158	581916	290255	920794	989779	94649	109865	272729	161849	203386	214998	255730	226122	485585	546442	602819	497830	413509	524559	634737	751822	806961
CPD-302	D-aspartate	115579	1088122	1	1643477	1101578	143574	696647	1052057	405259	355471	377318	657876	269855	247675	318158	1	889905	1047944	735604	765224	809705	1	1060585	261326	1115815	3575046	2724475	2734413	2382756	2446543	2012746	258636	216892	1	919966	470882	122515	1	641496	537079	578318	1	2299516	2521804	1909414	2111271	1059105	1122008
ARG	L-arginine	783200	797936	2035478	2062129	991281	945292	629719	676857	87587	336691	556497	556537	99409	88541	117543	1	1	1889784	1786487	2320868	2208018	1611458	1598895	2658023	1	4333588	2965603	1839013	1306400	3814343	3187603	1	1	1	1	1	1	1	1	1	1642852	315770	6523680	5797309	7321957	5035644	1777083	1802609
1-CHLORO-24-DINITROBENZENE	1-chloro-2,4-dinitrobenzene	627624	669609	78155	79272	635664	580171	296295	532040	102774	1	96464	263110	328479	1	174898	471993	458080	420050	355698	488783	468051	299922	323826	370125	740813	2809233	1512910	2116921	1364760	1305946	842635	110576	153864	101594	247719	1	103984	157133	231245	278299	400708	379920	2308849	1784557	1956555	1290509	146917	143062
CPD-16541	cyanidin 3-<i>O</i>-&beta;-<i>D</i>-p-coumaroylglucoside	2917182	3028828	3558786	4868484	3261341	3069515	2364028	2447021	1	1	1	1	1	1	1	4447165	4262796	4869474	4704893	2909739	2644234	1803462	786750	2475451	1067307	5228561	5040615	2694776	1031860	4329351	4432454	1	1	1	1	1	1	1	1	4587625	5573594	2374534	1489638	3892201	8062981	8197348	4128048	4093416
[truncated: 2,128 more rows]
[truncated: 74 more columns]
