# Supplementary material for: A multi-omics insight on the interplay between iron deficiency and N forms in tomato
Source: Front Plant Sci. 2024 Oct 16;15:1408141. doi: 10.3389/fpls.2024.1408141 (PMC11521840; doi:10.3389/fpls.2024.1408141)
Supplement: Supplementary Table 5 — Discriminant metabolites identified by the VIP analysis in leaves and roots after nitrogen supply. Compounds were selected as discriminant by possessing a VIP score > 1.3. [file Table5.xlsx]

## Sheet: discriminant metabolites VIP 
VIP markers for OPLS model on tomato YOUNG LEAVES	VIP score	SE	Composite Spectrum	Ontology - parents of class	Pathways of compound	InChI-Key	SMILES
(2R,3S)-2,7-dihydroxy-4'-methoxyisoflavanone	1.65382	0.277508	(286.09082, 117379.125)(287.09366, 16358.089)(288.09616, 1648.6599)(273.0802, 327.28543)(272.71335, 2050.8137)(273.0925, 1733.435)(305.1154, 1320.2822)(287.1119, 21011.896)(288.18652, 6630.3525)(289.1158, 1981.6487)(311.35184, 2463.7124)(314.0911, 8809.595)(292.42242, 4280.4824)(294.06433, 618.45)	a small molecule	formononetin biosynthesis // superpathway of pterocarpan biosynthesis (via formononetin)	InChIKey=PKQQPELXMZRYJY-GDBMZVCRSA-N	COC3(\C=C/C([C@H]1([C@@H](OC2(/C=C(\C=C/C(/C(=O)1)=2)/O))O))=C/C=3)
(<i>S</i>)-3-hydroxy-isobutanoate	1.63778	0.5633	(108.05675, 373.835)(121.5212, 23572.107)(104.768394, 7704.9795)(105.068115, 6030.6226)(127.03562, 4385.19)(113.03266, 1546.038)	3-hydroxy-isobutanoate	L-valine degradation I	InChIKey=DBXBTMSZEOQQDU-VKHMYHEASA-M	C[C@H](C([O-])=O)CO
glucoiberverin	1.59561	0.18564	(407.02896, 21616.066)(408.25476, 5766.963)(409.08932, 11899.884)(410.02475, 1416.8318)(389.02142, 1142.8049)(407.6949, 36825.25)(408.03055, 10024.406)(389.032, 1854.7579)(427.56116, 607.935)(410.6192, 3716.798)(431.3249, 1407.9961)	an &omega;-(methylsulfanyl)-alkyl-glucosinolate	glucosinolate activation // glucosinolate biosynthesis from homomethionine	InChIKey=ZCZCVJVUJGULMO-BZVDQRPCSA-M	CSCCCC(/S[C@@H]1(O[C@H](CO)[C@@H](O)[C@H](O)[C@@H](O)1))=N\OS(=O)(=O)[O-]
presqualene diphosphate	1.58597	0.351797	(607.28723, 174369.86)(608.28986, 71356.164)(609.2921, 16226.037)(610.29346, 1828.4425)(593.61096, 20618.639)(594.2743, 9620.364)	a triterpenoid	botryococcenes and methylated squalene biosynthesis // epoxysqualene biosynthesis // plant sterol biosynthesis II // superpathway of ergosterol biosynthesis II // cholesterol biosynthesis I	InChIKey=ATZKAUGGNMSCCY-QLYDTTAWSA-K	CC(C)=CCCC(\C)=C/CCC(\C)=C/[C@@H]1([C@@](C)(CC/C=C(C)/CCC=C(C)C)[C@H]1COP(OP([O-])([O-])=O)([O-])=O)
D-serine	1.57846	0.650697	(107.30207, 223071.19)(108.422226, 2991.0085)(109.04805, 103.605)(107.05228, 2795.5667)(111.0585, 17890.56)(123.18402, 7378.2656)(124.08396, 336.39252)(106.47605, 12440.5)(129.95656, 2176.9358)(113.88374, 1487.2552)(115.033615, 268.05627)	serine // a D-amino acid	D-serine degradation // D-serine metabolism	InChIKey=MTCFGRXMJLQNBG-UWTATZPHSA-N	C(O)[C@@H]([NH3+])C(=O)[O-]
heptaketide pyrone intermediate	1.55546	0.334688	(276.84265, 20222.693)(278.0699, 1541.7767)(279.06042, 2189.4465)(259.83774, 1560.6807)(260.55023, 2406.6199)(277.0673, 38364.953)(278.0702, 3305.767)(281.06958, 1849.2542)(261.56158, 2167.5352)(293.23297, 18317.863)(294.10355, 4335.529)(278.88055, 3482.5168)(299.0464, 4484.893)(300.04578, 1524.42)(282.70645, 836.70996)	a polyketide	aloesone biosynthesis II	InChIKey=QIINDYLWHQVGEZ-UHFFFAOYSA-M	CC2(/C=C(/C=C1(C(/C(=O)\C=C(CC(=O)CC(=O)[O-])/O1)=2))/O)
1-deoxy-D-xylulose 5-phosphate	1.55451	0.263499	(235.27272, 1003.6823)(239.01309, 2524.5752)(197.00621, 3085.5967)(198.00757, 1808.9299)(212.0075, 21219.043)(213.01157, 2182.4844)(214.00562, 835.1239)(233.05632, 825.5833)(214.37164, 100868.08)(216.02022, 12245.428)(217.02412, 6563.1235)(217.99226, 310.40665)(215.08989, 15181.667)(216.0087, 8983.123)(216.0377, 5203.34)	a pentose 5-phosphate	methylerythritol phosphate pathway I // taxadiene biosynthesis (engineered) // superpathway of ergosterol biosynthesis II // superpathway of geranylgeranyl diphosphate biosynthesis II (via MEP) // isoprene biosynthesis I // methylerythritol phosphate pathway II	InChIKey=AJPADPZSRRUGHI-RFZPGFLSSA-L	CC(=O)[C@@H](O)[C@H](O)COP([O-])(=O)[O-]
humulone	1.55343	0.418649	(347.21146, 185.39499)(384.19125, 7466.437)(385.19458, 545.3803)(347.21542, 3258.0479)(379.23737, 15617.1045)(380.24152, 3780.4155)(362.21118, 1754.1062)(363.21375, 210.74889)(361.7342, 338.60498)	an &alpha; bitter acid	lupulone and humulone biosynthesis // superpathway of bitter acids biosynthesis	InChIKey=VMSLCPKYRPDHLN-OAQYLSRUSA-M	CC(C)=CCC1(/C(O)=C(C([C@@](C(/[O-])=1)(O)CC=C(C)C)=O)C(CC(C)C)=O)
tubercidine 5'-monophosphate	1.54885	0.333421	(348.01093, 3444.9363)(348.85226, 3907.7363)(349.0586, 881.63)(329.3567, 1056.002)(330.05655, 248.97)(348.0499, 7611.0063)(348.72903, 3911.7166)(329.85504, 2399.544)(364.95734, 16935.738)(366.09482, 1362.7308)(348.9852, 7947.797)(367.0349, 2205.474)(368.03674, 253.67001)(349.86438, 18723.34)(353.03766, 4702.366)	a small molecule		InChIKey=OBKZXEICLJXEAO-KCGFPETGSA-L	C(OP([O-])([O-])=O)[C@@H]3([C@H]([C@H]([C@H](N1(\C=C/C2(C(/N)=N\C=N/C1=2)))O3)O)O)
dIDP	1.5467	0.229444	(390.98853, 2750.7053)(415.01736, 723.6636)(427.02228, 3661.4038)(428.03043, 553.534)(409.088, 19558.07)(410.024, 2068.642)(411.0323, 733.72)(432.9962, 1863.16)(415.9689, 1882.0)	a purine 2'-deoxyribonucleoside 5'-diphosphate // a nucleic acid component	phytol salvage pathway // pyrimidine deoxyribonucleosides salvage // superpathway of pyrimidine deoxyribonucleoside salvage	InChIKey=BKUSIKGSPSFQAC-RRKCRQDMSA-K	C(OP(=O)([O-])OP(=O)([O-])[O-])[C@H]1(O[C@H](C[C@H](O)1)N2(\C=N/C3(C(=O)N\C=N/C2=3)))
GDP	1.54224	0.325581	(441.0153, 2370.6045)(441.01697, 1379.3667)(423.00595, 6058.6343)(424.0097, 655.72235)(463.0588, 3620.087)(441.01614, 1579.6764)(464.998, 654.59265)(445.19998, 4309.0327)(445.98422, 943.4226)	a purine ribonucleoside 5'-diphosphate // a nucleic acid component	L-ascorbate biosynthesis I (L-galactose pathway) // pyrimidine salvage pathway // L-ascorbate biosynthesis II (L-gulose pathway) // xyloglucan biosynthesis // adenosine ribonucleotides <i>de novo</i> biosynthesis // superpathway of adenosine nucleotides <i>de novo</i> biosynthesis I // guanosine deoxyribonucleotides <i>de novo</i> biosynthesis I // superpathway of guanosine nucleotides <i>de novo…	InChIKey=QGWNDRXFNXRZMB-UUOKFMHZSA-K	C(OP(=O)([O-])OP(=O)([O-])[O-])[C@H]1(O[C@H]([C@H](O)[C@H](O)1)N2(\C=N/C3(C(=O)NC(/N)=N/C2=3)))
glucoiberin	1.52351	0.310677	(427.0224, 1492.0162)(428.0241, 416.37)(429.0223, 401.52)(409.0228, 20001.754)(425.4806, 7669.088)(426.97122, 3154.4233)(427.84454, 3197.4932)(406.77, 19596.777)(408.07797, 5568.2646)(409.02103, 11874.365)(410.02417, 933.3847)(440.0644, 3709.2666)(425.0444, 11897.272)(426.04507, 2287.4758)(427.04706, 566.18)(450.43625, 6007.215)(451.00742, 6664.08)(430.49902, 2519.8813)(432.16336, 1204.9482)(432.…	an &omega;-(methylsulfinyl)alkyl-glucosinolate	glucosinolate activation // glucosinolate biosynthesis from homomethionine	InChIKey=PHYYADMVYQURSX-WWFIZPDBSA-M	CS(=O)CCCC(/S[C@@H]1(O[C@H](CO)[C@@H](O)[C@H](O)[C@@H](O)1))=N\OS(=O)(=O)[O-]
dADP	1.52225	0.210082	(390.16208, 2124.065)(431.61655, 1167.8394)(431.997, 839.38)(391.0124, 216.39)(426.72452, 1346.6587)(409.01874, 22994.904)(410.02155, 2199.9724)(408.03094, 8207.059)	a purine 2'-deoxyribonucleoside 5'-diphosphate // a nucleic acid component	phytol salvage pathway // pyrimidine deoxyribonucleosides salvage // superpathway of pyrimidine deoxyribonucleoside salvage // adenosine deoxyribonucleotides <i>de novo</i> biosynthesis // superpathway of adenosine nucleotides <i>de novo</i> biosynthesis I // superpathway of purine nucleotides <i>de novo</i> biosynthesis I // purine deoxyribonucleosides salvage	InChIKey=DAEAPNUQQAICNR-RRKCRQDMSA-K	C([C@@H]3([C@H](C[C@H](N1(C2(\N=C/N=C(C(\N=C/1)=2)/N)))O3)O))OP(OP([O-])([O-])=O)([O-])=O
(<i>R</i>)-2,3-dihydroxy-3-methylpentanoate	1.50891	0.713346	(148.89752, 17453.947)(149.7999, 5506.9478)(150.74187, 10151.29)(151.57562, 1738.7765)(133.06303, 12075.493)(148.43066, 117917.9)(149.07106, 5373.8267)(130.06282, 3126.6323)(167.1047, 3918.34)(148.05943, 4412.2476)(171.75977, 17588.963)(172.83038, 20803.945)(173.8701, 6171.699)(174.06532, 532.9167)(153.21577, 8298.671)(153.74988, 2584.484)	a small molecule	L-isoleucine biosynthesis I (from threonine) // superpathway of isoleucine and valine biosynthesis // superpathway of branched chain amino acid biosynthesis // superpathway of L-isoleucine biosynthesis I	InChIKey=PDGXJDXVGMHUIR-UJURSFKZSA-M	CC[C@](O)(C)[C@H](C([O-])=O)O
2-<i>trans</i>-abscisate	1.50768	0.473417	(267.13162, 524.6689)(247.12875, 846.89746)(264.5001, 1338.2372)(247.12799, 9155.108)(248.2721, 647.2236)(249.13588, 569.56775)(285.91003, 15082.27)(282.17355, 25899.86)(283.1776, 2374.34)(264.31146, 2775.534)(288.9421, 611.7982)(289.124, 604.99)(268.10275, 432220.88)(269.1706, 52232.67)(270.10455, 7793.802)	abscisic acid	abscisic acid biosynthesis shunt	InChIKey=JLIDBLDQVAYHNE-IBPUIESWSA-M	CC(/C=C/[C@]1(O)(C(C)(C)CC(=O)\C=C(C)/1))=C\C(=O)[O-]
<i>O</i>-acetyl-L-serine	1.50288	0.341967	(149.47658, 7238.644)(150.38838, 2353.5913)(151.24753, 3733.6853)(152.0666, 1270.6531)(130.94633, 37337.2)(132.19016, 5308.0986)(133.96075, 8473.651)(134.0561, 259.89)(148.50082, 18445.328)(149.96233, 1269.9412)(130.04898, 98704.77)(131.04932, 9373.737)(132.0448, 354.582)(166.28224, 97848.67)(167.41667, 10137.508)(168.18541, 1881.202)(147.07541, 92012.984)(148.5702, 927.33)(170.21657, 3357.226)(1…	an <i>O</i>-acetylated amino acid	ethiin metabolism // superpathway of Allium flavor precursors // seleno-amino acid biosynthesis (plants) // superpathway of seleno-compound metabolism // lupinate biosynthesis // L-cysteine biosynthesis I // willardiine and isowillardiine biosynthesis // mimosine biosynthesis // &beta;-pyrazole-1-ylalanine biosynthesis	InChIKey=VZXPDPZARILFQX-BYPYZUCNSA-N	CC(OC[C@H]([NH3+])C(=O)[O-])=O
(<i>R</i>)-mevalonate	1.50172	0.788712	(148.84909, 14992.592)(149.99599, 5322.662)(150.74187, 10151.29)(151.57562, 1738.7765)(132.81334, 25419.76)(149.07533, 92282.336)(149.57283, 4278.694)(130.56448, 3596.6064)(134.0749, 302.99)(167.1047, 3918.34)(148.06296, 4218.1494)(171.6831, 17358.979)(172.83673, 20708.125)(173.9056, 6186.956)(174.06532, 532.9167)(153.09846, 8890.879)(153.63359, 2366.654)	a small molecule	isoprene biosynthesis II (engineered) // mevalonate pathway I // superpathway of geranylgeranyldiphosphate biosynthesis I (via mevalonate)	InChIKey=KJTLQQUUPVSXIM-ZCFIWIBFSA-M	C[C@@](O)(CCO)CC(=O)[O-]
bergapten	1.50166	0.172485	(216.38754, 3183.487)(218.29611, 907.83496)(198.3917, 4185.5454)(199.31859, 2905.345)(202.0475, 4753.49)(219.02849, 354.5863)(219.72603, 321.92667)(199.37238, 7119.922)(201.437, 6220.3975)(203.05165, 34140.19)(203.92868, 10405.175)(204.0543, 6045.98)(234.82439, 535.2828)(237.30789, 698.99445)(237.98994, 1612.3519)(238.0906, 1258.93)(216.79726, 749.603)(218.13736, 783.9334)(239.394, 7607.292)(240.…	a furanocoumarin	linear furanocoumarin biosynthesis	InChIKey=BGEBZHIAGXMEMV-UHFFFAOYSA-N	COC2(\C3(/C=C\OC(\C=C1(C(\C=C/C(O1)=O)=2))=3))
1-(methylsulfanyl)-8-<i>aci</i>-nitrooctane	1.50035	0.410874	(205.11624, 2047.816)(187.10562, 11433.215)(188.1129, 651.0272)(188.29462, 7222.333)(189.1174, 86.82)(225.14673, 1962.5944)(207.4293, 2344.559)(208.13657, 304.92157)(233.1105, 208.06)(214.08923, 4977.8525)	a 1-(methylsulfanyl)-n-<i>aci</i>-nitroalkane	glucosinolate biosynthesis from pentahomomethionine	InChIKey=LXZOOYJPYFVQFL-UHFFFAOYSA-N	CSCCCCCCCC=[N+](O)[O-]
(3R)-vestitone	1.49619	0.184579	(286.09076, 109533.14)(287.0935, 15428.215)(288.09604, 1527.4701)(273.0799, 617.05725)(272.783, 1651.7426)(273.42862, 1232.5)(305.01587, 1503.9021)(287.04813, 17018.375)(288.0603, 5878.4883)(289.1158, 1981.6487)(312.10495, 3082.199)(314.09174, 8517.272)(292.47495, 4421.2734)(293.39667, 1989.2557)	a (3R)-2'-hydroxyisoflavanone	(-)-medicarpin biosynthesis // superpathway of formononetin derivative biosynthesis // superpathway of pterocarpan biosynthesis (via formononetin)	InChIKey=WQCJOKYOIJVEFN-ZDUSSCGKSA-N	C2(OC3(/C=C(\C=C/C(/C(=O)[C@H](C1(\C=C/C(/OC)=C\C(O)=1))2)=3)/O))
cyclic-GMP	1.49578	0.4072	(348.61575, 1335.6251)(329.03915, 1055.604)(348.76736, 1719.3729)(329.04004, 1154.9187)(365.63388, 8849.65)(366.14194, 1034.9899)(367.07855, 193.53)(348.0819, 5828.0513)(367.0349, 2376.8284)(368.03674, 269.045)(349.02292, 28765.05)(350.02563, 9057.485)	a nucleoside cyclic 3',5'-monophosphate // a nucleic acid component		InChIKey=ZOOGRGPOEVQQDX-UUOKFMHZSA-M	C4([C@@H]3([C@H]([C@H]([C@H](N1(C2(\N=C(N)/NC(C(\N=C/1)=2)=O)))O3)O)OP(O4)(=O)[O-]))
<i>S</i>-methyl-5'-thioinosine	1.49154	0.320297	(298.0646, 5133.9)(285.0001, 836.0006)(300.09158, 2894.588)(301.0742, 122.04)(317.34055, 5084.94)(319.11447, 1371.01)(298.24127, 38809.63)(299.09802, 6111.7207)(300.09344, 2090.913)(322.79602, 2248.6736)(322.0555, 713.19)(304.92374, 8207.765)(304.0565, 1945.8147)	a modified nucleoside		InChIKey=GXYLOXCSJFJFKA-IOSLPCCCSA-N	CSC[C@H]1(O[C@H]([C@H](O)[C@H](O)1)N2(\C=N/C3(C(=O)N\C=N/C2=3)))
(6&alpha;<i>S</i>,11&alpha;<i>S</i>)-4-dimethylallyl-3,6&alpha;,9-trihydroxypterocarpan	1.48097	0.759275	(358.16446, 53370.285)(359.16888, 6388.4497)(346.1138, 92.42)	a small molecule	glyceollin biosynthesis // superpathway of pterocarpan biosynthesis (via daidzein)	InChIKey=NLHMQOCIFRDSNU-VQTJNVASSA-N	CC(C)=CCC3(/C4(/OC[C@]1(O)([C@@H](OC2(\C1=C/C=C(/C=2)/O))C(/C=C\C(\O)=3)=4)))
4-hydroxybutanoate	1.47977	0.158179	(108.0538, 299.23)(108.05667, 682.2275)(121.316795, 70793.54)(122.07863, 6693.78)(104.55541, 9839.243)(105.06791, 5734.719)(127.03557, 4455.193)(113.03264, 1469.8507)	an &omega;-hydroxy short-chain fatty acid	ceramide degradation // fatty acid &alpha;-oxidation I // acyl-[acyl-carrier protein] thioesterase pathway // phospholipases // triacylglycerol degradation // alkane oxidation // methyl ketone biosynthesis (engineered) // crotonyl-CoA/ethylmalonyl-CoA/hydroxybutyryl-CoA cycle (engineered) // L-glutamate degradation IV	InChIKey=SJZRECIVHVDYJC-UHFFFAOYSA-M	C(CCC([O-])=O)O
3,5-dimethoxyphenol	1.4769	0.215087	(157.30579, 8930.873)(158.89207, 923.9045)(137.56134, 503901.84)(138.5426, 695158.8)(139.43729, 69943.76)(140.05853, 15089.995)(156.46118, 6933.824)(157.54187, 6898.587)(158.21342, 9345.006)(159.0808, 1954.742)(137.0608, 44559.773)(138.05568, 16673.637)(139.05844, 194.26999)(173.70235, 2770.6362)(177.107, 1034.4)(154.67653, 272.73953)(180.36252, 17082.299)(178.62984, 10938.585)(179.06387, 758.977…	a small molecule	1,3,5-trimethoxybenzene biosynthesis	InChIKey=XQDNFAMOIPNVES-UHFFFAOYSA-N	COC1(\C=C(/C=C(/C=1)/O)\OC)
3-deoxy-D-<i>glycero</i>-D-<i>galacto</i>-non-2-ulopyranosonate	1.47508	0.165814	(270.07916, 407.31003)(249.05495, 243.57)(271.0925, 5786.7344)(273.09283, 1068.5475)(251.07613, 829.3667)(286.05658, 5288.8237)(286.65625, 2361.152)(287.10062, 587.73004)(267.09555, 11264.743)(292.9765, 3903.8433)(294.0676, 435.70905)(295.0647, 141.86)(276.86356, 6292.595)	a ketoaldonate		InChIKey=CLRLHXKNIYJWAW-QBTAGHCHSA-M	C(O)[C@@H](O)[C@H]([C@@H]1(OC(C([O-])=O)(O)C[C@@H]([C@H]1O)O))O
(2E)-4-hydroxy-5-methyl-2-propylidene-3(2H)-furanone	1.47393	0.164536	(157.18143, 10048.975)(158.89207, 923.9045)(137.49736, 596033.7)(138.54779, 825789.3)(139.41768, 79743.01)(140.05853, 15089.995)(156.2817, 5654.169)(157.40758, 8116.3647)(158.16006, 10055.332)(159.08104, 2139.7266)(137.06082, 49593.297)(138.05605, 16546.064)(139.0562, 131.95)(174.70448, 1991.2102)(177.107, 1034.4)(154.08412, 273.75632)(180.69505, 2191.8384)(182.0614, 203.89)(162.57597, 2689.4885)…	an aldehyde or ketone		InChIKey=JPLUXSIYIQGVTD-GQCTYLIASA-N	CC/C=C1(C(=O)C(/O)=C(C)\O1)
2,4,6-trinitrotoluene	1.47224	0.198738	(228.8579, 3652.6265)(231.02127, 7498.7134)(212.19368, 4950.4067)(212.82547, 1231.415)(228.71748, 3735.475)(229.03085, 311.764)(213.94312, 15048.346)(247.0548, 15526.34)(248.19838, 323.4957)(227.21884, 8570.265)(228.03862, 605.7537)(251.67189, 2097.862)(252.34167, 579.12006)(232.01305, 17693.963)(233.0236, 29562.316)(233.99234, 760.51996)	a C-nitro compound // an aromatic compound	2,4,6-trinitrotoluene degradation	InChIKey=SPSSULHKWOKEEL-UHFFFAOYSA-N	CC1(/C(/[N+](=O)[O-])=C\C(\[N+](=O)[O-])=C/C(/[N+]([O-])=O)=1)
tephrosin	1.47163	0.348589	(412.93994, 3051.5696)(412.15387, 1125.31)(395.1277, 1139.7361)(413.13858, 1028.14)(393.1428, 235.1)(429.16617, 4494.7803)(431.18518, 740.0366)(411.16077, 17387.395)(412.16364, 3704.1567)(413.1763, 304.245)	a small molecule	rotenoid biosynthesis II	InChIKey=AQBZCCQCDWNNJQ-AUSIDOKSSA-N	CC3(C)(OC4(\C=C/C5(/C(=O)[C@]1(O)([C@@H](COC2(\C1=CC(\OC)=C(/C=2)\OC))OC(/C(\C=C/3)=4)=5))))
baccatin III	1.47116	0.254619	(586.2371, 2013.1315)(568.9926, 4575.2983)(569.9659, 3277.5015)(571.31464, 6153.1196)(573.0568, 490.07977)(574.14355, 525.2512)(574.25604, 1171.866)(589.247, 6004.117)(591.246, 12222.345)(592.251, 4604.227)(593.2719, 156149.83)(569.7865, 3684.3472)(609.354, 22802.967)(609.8708, 18940.027)(609.28815, 21623.66)(610.2885, 4338.28)(615.2531, 234.405)(596.6031, 710.77094)(597.2233, 305.65442)	a small molecule	taxol biosynthesis	InChIKey=OVMSOCFBDVBLFW-VHLOTGQHSA-N	CC3(/[C@@H](O)C[C@@]2(O)([C@@H](OC(C1(\C=C/C=C\C=1))=O)[C@H]4([C@](C)(C(=O)[C@H](OC(C)=O)C(\C(C)(C)2)=3)[C@@H](O)C[C@H]5(OC[C@@](OC(=O)C)45))))
prunetin	1.46953	0.321652	(288.58054, 247.29668)(267.59076, 825.8687)(268.0564, 133.75)(285.0826, 523.86)(306.1173, 132.46)(284.0975, 16723.912)(285.09854, 2998.9036)(286.09442, 643.50916)(307.05957, 1171.0237)(292.23904, 14331.897)(294.06467, 1999.7301)	a small molecule	isoflavonoid biosynthesis II // superpathway of isoflavonoids (via naringenin)	InChIKey=KQMVAGISDHMXJJ-UHFFFAOYSA-N	COC2(\C=C(C3(\C(C(/C1(\C=C/C(/O)=C\C=1))=C/OC(/C=2)=3)=O))\O)
L-proline	1.4581	0.438365	(117.70992, 1094.5122)(101.06019, 679.54694)(116.447975, 24239.186)(117.144485, 979.4133)(118.06516, 354.79333)(101.067665, 1126.1833)(134.26349, 12781.217)(134.22241, 1204.3335)(117.19764, 4065.8142)(138.07233, 703383.6)(139.07356, 58170.543)(140.05466, 1597.56)(122.6269, 1365.4489)(124.38794, 583.18335)	a proteinogenic amino acid // a non-polar amino acid // a neutral amino acid // an L-amino acid	L-asparagine degradation II // dimethylsulfoniopropanoate biosynthesis I (Wollastonia) // Organic Nitrogen Assimilation // &gamma;-glutamyl cycle // L-homomethionine biosynthesis // aliphatic glucosinolate biosynthesis, side chain elongation cycle // L-<i>N<sup>&delta;</sup></i>-acetylornithine biosynthesis // L-citrulline biosynthesis // superpathway of L-citrulline metabolism // L-proline degra…	InChIKey=ONIBWKKTOPOVIA-BYPYZUCNSA-N	C1([NH2+][C@@H](CC1)C(=O)[O-])
histidinol	1.45717	0.788267	(143.64255, 13896.86)(145.10303, 1649.9666)(125.550896, 10774.48)(146.66599, 4137.5815)(148.11273, 3210.9158)(128.85226, 3190.5022)(160.13173, 3798.2153)(142.1216, 12408.81)(143.1239, 2155.3174)(166.22888, 193945.81)(167.18399, 30602.41)(168.09044, 4544.755)(168.0903, 2975.98)(147.07538, 104687.74)(148.6733, 364.25397)	a small molecule	L-histidine biosynthesis	InChIKey=ZQISRDCJNBUVMM-YFKPBYRVSA-O	C1(\N\C=N/C(\C[C@@H](CO)[NH3+])=1)
lotaustralin	1.45704	0.108791	(262.56238, 508.0089)(266.1296, 5726.32)(246.51477, 2903.3584)(247.11905, 3550.966)(262.52002, 2076.8748)(264.1411, 135.79)(247.02046, 9982.005)(248.1828, 987.6056)(249.12901, 600.74713)(279.42606, 43399.465)(280.1936, 9178.409)(261.75327, 12524.575)(262.9245, 1953.3281)(266.158, 621.09)(285.38654, 11559.259)(286.12158, 3535.6143)(287.11737, 6404.0513)(288.12024, 1392.5558)(289.11615, 685.6275)(2…	a D-glucoside // a nitrile	lotaustralin biosynthesis // superpathway of linamarin and lotaustralin biosynthesis // glucosinolate activation // neolinustatin bioactivation // lotaustralin degradation	InChIKey=WEWBWVMTOYUPHH-QHAQEBJBSA-N	CC[C@@](O[C@@H]1(O[C@H](CO)[C@@H](O)[C@H](O)[C@@H](O)1))(C#N)C
quinidinone	1.45135	0.391204	(323.1626, 130.92)(304.75537, 14899.733)(306.3942, 7051.8564)(307.16876, 1000.504)(328.19452, 1715.4751)(305.19156, 138521.95)(306.1671, 18416.455)(307.16614, 3032.4312)(327.08936, 3239.0244)(345.1593, 9770.395)(346.1572, 2416.47)(327.4418, 6901.215)(328.1391, 327.15)	an alkaloid	cinchona alkaloids biosynthesis	InChIKey=SRFCUPVBYYAMIL-PFCANICASA-N	C=C[C@@H]1([C@H]2(CC(N(C1)CC2)C(C3(\C4(/C=C(\C=C/C(/N=C\C=3)=4)/OC)))=O))
tetrahydrothiamine diphosphate	1.44567	0.456121	(425.08328, 7250.19)(426.04825, 1790.7537)(427.04706, 416.7)(407.0995, 38807.723)(408.03094, 10453.306)(429.0523, 862.76746)(411.04645, 2402.0315)(447.0929, 388.96)(425.06616, 487.30334)(434.0997, 6704.6978)(434.9992, 1346.0862)	an organosulfur compound		InChIKey=QMLRZDVHAMEWFV-UHFFFAOYSA-K	CC2(C(CCOP(=O)([O-])OP(=O)([O-])[O-])SCN(CC1(\C(\N)=N/C(\C)=N\C=1))2)
&alpha;-D-glucose 1-methylene-phosphonate	1.43634	0.297361	(273.06256, 12806.14)(274.11563, 3495.7515)(275.04022, 809.9289)(256.45132, 1329.6272)(258.43085, 2606.731)(259.65613, 1466.5337)(260.03186, 183.15332)(276.73428, 2655.2734)(259.003, 5010.5522)(257.02707, 806.62665)(292.2182, 2863.475)(277.06723, 41879.742)(278.07, 3956.4177)(300.76724, 1060.3049)(282.56732, 1617.719)(282.8591, 676.75336)	an organophosphonate		InChIKey=WJEZSLBGCUKRIK-ZFYZTMLRSA-M	C(O)[C@H]1(O[C@H](OCP(=O)(O)[O-])[C@H](O)[C@@H](O)[C@H](O)1)
<i>N</i><sup>4</sup>-aminocytidine	1.42916	0.247937	(257.6603, 45095.484)(259.1125, 9941.442)(260.11456, 1942.6775)(261.1048, 212.98001)(241.00269, 2765.8625)(240.09015, 552.76)(258.59644, 30708.527)(259.43774, 3187.3186)(261.11774, 1695.35)(241.43135, 2620.1587)(242.53236, 1161.6914)(278.30035, 6744.603)(279.4783, 5572.69)(261.34747, 10624.437)(262.13745, 1995.625)(282.6457, 11829.927)(285.0985, 5312.113)(266.87924, 7516.424)(267.0959, 8721.311)	a small molecule		InChIKey=LZCNWAXLJWBRJE-ZOQUXTDFSA-N	CNC2(\C=C/N([C@H]1([C@@H]([C@@H]([C@H](O1)CO)O)O))C(/N=2)=O)
2-<i>cis</i>-abscisate	1.42572	0.366521	(266.22552, 1138.6376)(247.12816, 930.13074)(250.12831, 1609.7367)(264.3926, 1599.7826)(247.1139, 9672.302)(248.2461, 909.0957)(249.1361, 470.7622)(286.0594, 10767.406)(282.17355, 25899.86)(283.1776, 2374.34)(264.4048, 3151.6392)(264.15335, 1245.61)(289.04684, 793.8285)(289.124, 604.99)(268.10266, 392743.06)(269.18597, 53744.316)(270.105, 9073.532)(271.10504, 540.64746)	abscisic acid	abscisic acid biosynthesis // abscisic acid biosynthesis shunt // abscisic acid degradation to 7'-hydroxyabscisate // abscisic acid degradation to phaseic acid // abscisic acid degradation to neophaseic acid // abscisic acid degradation by glucosylation	InChIKey=JLIDBLDQVAYHNE-YKALOCIXSA-M	CC(\C=C\[C@@]1(C(C)(C)CC(=O)\C=C(C)/1)O)=C\C(=O)[O-]
adenosine	1.41991	0.351907	(267.09576, 8852.442)(251.08817, 197.5425)(268.10257, 400166.44)(269.10434, 53603.246)(270.10425, 8203.774)(271.1042, 558.742)(252.105, 1059.9917)(286.9296, 16303.308)(288.1417, 3771.1006)(289.14554, 5983.125)(270.13235, 829.9275)(291.08167, 24977.508)(292.24405, 3340.038)(293.093, 23268.918)(294.10016, 3136.4785)(273.568, 801.77734)(277.088, 230.87001)	a purine ribonucleoside	L-methionine degradation I (to L-homocysteine) // <i>S</i>-adenosyl-L-methionine cycle II // cytokinins degradation // adenine and adenosine salvage II // purine nucleosides salvage II (plant) // adenine and adenosine salvage VI	InChIKey=OIRDTQYFTABQOQ-KQYNXXCUSA-N	C(O)[C@H]1(O[C@H]([C@H](O)[C@H](O)1)N2(\C=N/C3(C(/N)=N\C=N/C2=3)))
1-18:2-2-18:3-digalactosyldiacylglycerol	1.41006	0.399963	(938.8644, 16425.361)(940.09283, 6955.9175)(940.59454, 1704.9502)(939.5926, 23997.225)(940.59686, 11046.074)(941.6017, 2907.2922)(923.2583, 639.1167)(957.713, 1408.3413)(959.4158, 589.66846)(960.6505, 188.775)(961.5758, 5646.674)(962.5812, 2635.5786)(963.59314, 472.81)	digalactosyldiacylglycerol-36:5	galactolipid biosynthesis I // arachidonate biosynthesis I (6-desaturase, lower eukaryotes) // icosapentaenoate biosynthesis I (lower eukaryotes) // docosahexaenoate biosynthesis I (lower eukaryotes) // linoleate biosynthesis I (plants) // hydroxylated fatty acid biosynthesis (plants) // glycolipid desaturation	InChIKey=GKSHYDZIFVNLSS-IPDWFASDSA-N	CCCCC\C=C/C\C=C/CCCCCCCC(OC[C@H](CO[C@@H]2(O[C@H](CO[C@@H]1(O[C@H](CO)[C@H](O)[C@H](O)[C@@H](O)1))[C@H](O)[C@H](O)[C@@H](O)2))OC(=O)CCCCCCC\C=C/C\C=C/C\C=C/CC)=O
heptaketide pyrone	1.4083	0.316171	(276.94086, 24333.13)(278.07028, 1876.7207)(279.06177, 1860.25)(259.83774, 1560.6807)(260.55023, 2406.6199)(277.0672, 40911.703)(278.07016, 3819.1633)(281.06958, 1849.2542)(261.56158, 2167.5352)(293.188, 14632.187)(294.10355, 4335.529)(278.95935, 3251.1655)(299.04565, 3535.6165)(300.04553, 1206.4076)(282.70645, 836.70996)	a polyketide	aloesone biosynthesis II	InChIKey=JIBVOQAUTOPGPH-UHFFFAOYSA-M	CC2(/C=C(/C=C(C(/C(CC1(\OC(=O)/C=C(\C=1)/[O-]))=O)=2)/O)/O)
3-hydroxy-9-apo-&delta;-caroten-9-one	1.40433	0.893099	(191.13799, 30179.973)(192.14104, 1692.9222)	a 9-apo-carotenone	carotenoid cleavage	InChIKey=FDSNVAKZRJLMJN-AATRIKPKSA-N	CC1(\C(C(CC(\C=1)O)(C)C)/C=C/C(=O)C)
4&alpha;-hydroxymethyl-5&alpha;-cholesta-7,24-dien-3&beta;-ol	1.4016	0.404523	(417.31033, 991953.4)(418.32886, 296409.6)(418.40244, 62105.453)(419.35925, 6497.8037)(398.3393, 4345.257)(399.33798, 129.12)(419.3695, 9230.23)(420.3717, 590.79004)(403.37473, 915.46747)(436.39603, 18993.129)(437.3994, 3709.6204)(420.40094, 1126.5963)(439.3418, 2476.7197)(441.35184, 68998.93)(442.35242, 19073.674)(443.3472, 3068.2346)(424.8311, 2614.7363)(425.3571, 9465.894)	a 3&beta;-hydroxysteroid	sphingolipid biosynthesis (plants) // plant sterol biosynthesis II	InChIKey=FTXKHJXUVPWVQB-LVSAPHKCSA-N	CC(C)=CCC[C@@H](C)[C@H]3(CC[C@H]4(C1([C@@H]([C@]2(CC[C@H](O)[C@@H](CO)[C@H](CC=1)2)(C))CC[C@](C)34)))
(4<i>S</i>)-2,3-dehydroleucopelargonidin	1.40114	0.763822	(288.6892, 3911.6921)(288.83795, 2551.9285)(291.0527, 1143.1735)(272.59344, 13589.339)(273.04285, 8564.755)(289.58005, 1886.4261)(271.04742, 1508.9551)(305.87262, 9699.898)(307.17072, 6519.6157)(308.0843, 1728.37)(290.58646, 20660.797)(290.07565, 1184.2251)(312.11554, 1293.9337)(313.35532, 1193.2009)(314.0423, 430.05)(291.84134, 34641.02)	a flavanol	anthocyanin biosynthesis (pelargonidin 3-<i>O</i>-glucoside)	InChIKey=GMICVRNSOOSANN-ZDUSSCGKSA-L	C3(\C(\C1(\OC2(\C=C(/C=C(C(\[C@H](O)C(/[O-])=1)=2)/[O-])\O)))=C/C=C(\C=3)/O)
1-deoxy-L-glycero-tetrulose 4-phosphate	1.40032	0.478823	(206.98979, 265.521)(208.9992, 110.67)(166.00203, 1919.3875)(200.03392, 2200.65)(183.00403, 11763.448)(183.94571, 2235.769)(185.43506, 3002.1746)(186.03104, 5866.3975)(186.40381, 5610.5015)(187.02911, 2913.41)	a small molecule	flavin biosynthesis I (bacteria and plants)	InChIKey=OKYHYXLCTGGOLM-SCSAIBSYSA-L	CC(=O)[C@H](O)COP(=O)([O-])[O-]
ascorbigen	1.39886	0.664395	(305.09415, 5885.195)(291.08224, 36439.65)(292.0858, 4103.6226)(293.09567, 3436.4785)(324.91568, 2460.85)(305.11667, 7044.238)(333.1001, 948.84)(311.07846, 1048.544)	an indole-phytoalexin	indole glucosinolate activation (herbivore attack)	InChIKey=OMSJCIOTCFHSIT-KNUOEEMSSA-N	C3(\NC4(\C(/C(\CC2(O)(C(=O)O[C@@H]1([C@@H](O)CO[C@@](O)12)))=3)=C/C=C\C=4))
(S)-nandinine	1.39878	0.416078	(326.3652, 4583.494)(311.55588, 18696.922)(312.13657, 22802.516)(326.14432, 6654.7075)(327.1507, 77.81)(343.96317, 7828.9565)(344.1615, 2795.0857)(329.1561, 166.39)(349.1233, 7341.153)(331.117, 158.5)	an alkaloid	sanguinarine and macarpine biosynthesis	InChIKey=PQECCKIOFCWGRJ-HNNXBMFYSA-N	COC1(/C=C\C2(/C[C@@H]3(N(CC(\C(\O)=1)=2)CCC4(\C/3=C/C5(/OCOC(/C=4)=5)))))
6-hydroxy-allocryptopine	1.39804	0.835129	(385.28162, 27451.598)(386.14774, 5877.886)(368.25052, 1759.0333)(371.1601, 3406.7)(387.17322, 5267.758)(388.32413, 900.2)(389.1602, 5292.3833)(369.38876, 3650.3838)(371.16336, 10034.941)(372.16684, 368.73004)(403.1936, 239.13)(385.1795, 5831.708)(411.62714, 9783.875)(412.164, 3864.1743)(413.16666, 534.13336)(390.1425, 296.53665)	an alkaloid	chelerythrine biosynthesis	InChIKey=IILCKSYIKQRGAO-UHFFFAOYSA-N	CN2(C(O)CC4(/C=C1(C(/OCO1)=C\C(\C(=O)CC3(\C=C/C(/OC)=C(C(/C2)=3)/OC))=4)))
2-oxo-2'-deoxyadenosine	1.39797	0.372461	(267.4935, 7328.836)(271.1122, 945.31274)(249.64754, 2514.0115)(251.08809, 1230.4366)(268.11533, 395122.16)(269.10434, 53603.246)(270.10425, 8203.774)(271.1042, 558.742)(252.10326, 988.85004)(253.1036, 7171.02)(286.83954, 15503.404)(288.1417, 3771.1006)(289.14554, 5983.125)(267.7216, 32121.896)(268.12192, 4380.848)(269.12454, 712.2325)(291.2003, 19405.191)(293.20453, 16815.787)(293.1989, 25101.75…	a modified 2'-deoxyribonucleoside		InChIKey=SWFIFWZFCNRPBN-KVQBGUIXSA-N	C([C@@H]3([C@H](C[C@H](N1(C2(/NC(=O)/N=C(C(\N=C/1)=2)/N)))O3)O))O
5-oxooctanal	1.39796	0.673145	(143.65527, 12167.524)(145.10371, 1705.2542)(128.09764, 2726.9597)(146.11642, 6626.998)(128.10626, 409.88336)(160.1317, 3662.5898)(142.12164, 9853.507)(143.12383, 2011.3435)(168.03061, 3602.2593)(169.09944, 954.0217)(147.07536, 81540.99)(148.51854, 4730.533)(149.0774, 611.37)	a small molecule	&gamma;-coniciene and coniine biosynthesis	InChIKey=NKKMPIXWEPUSCG-UHFFFAOYSA-N	CCCC(CCCC=O)=O
<i>O</i>4,<i>O</i>5--dimethylthujaplicatin	1.39363	0.212936	(405.20013, 3332.9253)(387.06198, 5214.7666)(389.16498, 2031.7817)(405.1713, 2721.1357)(385.71442, 6343.9087)(422.3267, 9509.811)(425.2211, 53018.836)(402.43192, 17327.004)(403.2031, 2964.4724)(427.27777, 4393.685)(427.41214, 1730.621)(410.4415, 19177.07)(411.80707, 5534.913)(412.06342, 1048.397)	a lignan	yatein biosynthesis II	InChIKey=NQDCTUUMEFECTD-JKSUJKDBSA-N	COC3(/C=C(C[C@@H]2([C@@H](CC1(\C=C(C(\OC)=C(\C=1)\OC)\OC))C(OC2)=O))\C=C/C(/O)=3)
&gamma;-coniceine	1.39028	0.354149	(127.17711, 5922.911)(129.97404, 9046.167)(145.97325, 54587.234)(146.5291, 176996.86)(149.11613, 14339.771)	an alkaloid	&gamma;-coniciene and coniine biosynthesis	InChIKey=PQSOVRNZJIENNW-UHFFFAOYSA-O	CCCC1(CCCC[NH+]=1)
all-<i>trans</i>-octaprenyl diphosphate	1.38753	0.660148	(721.252, 9000.415)(722.1869, 3148.8867)(701.4484, 17274.432)(702.4068, 7547.424)(703.4075, 1423.3174)(703.1777, 2191.0754)(704.41785, 176.20999)(741.31573, 106012.14)(741.7055, 60823.04)(740.4452, 42036.418)(741.4492, 12269.103)(742.45435, 1906.3882)(719.4563, 3639.7952)(720.4615, 998.80725)(747.1149, 4610.572)(748.2608, 2537.4133)(748.4289, 3482.35)(730.1484, 1475.1115)(730.4385, 792.36)	an all-<i>trans</i>-polyisoprenyl diphosphate	polyisoprenoid biosynthesis	InChIKey=IKKLDISSULFFQO-DJMILUHSSA-K	CC(C)=CCCC(\C)=C/CCC(\C)=C/CCC(\C)=C/CCC(\C)=C/CCC(\C)=C/CCC(\C)=C/CCC(\C)=C/COP(=O)([O-])OP(=O)([O-])[O-]
amorphigenin	1.38504	0.289185	(412.9494, 3039.7825)(412.15387, 1125.31)(395.1277, 988.15497)(413.13858, 1028.14)(393.1428, 235.1)(429.166, 4363.8413)(431.18518, 740.0366)(411.16074, 17909.186)(412.16364, 3789.7056)(413.1763, 304.245)	a rotenoid	rotenoid biosynthesis I	InChIKey=ZJMLELXRQUXRIU-HBGVWJBISA-N	C=C(CO)[C@H]1(CC5(/C(/O1)=C\C=C3(C(/O[C@@H]2(COC4(/C=C(C(/OC)=C\C(\[C@@H]2C3=O)=4)/OC)))=5)))
(2S)-pinocembrin	1.38456	0.511276	(257.92523, 5233.9463)(259.074, 2013.87)(239.86453, 8875.656)(256.59637, 25467.604)(257.08286, 7015.6787)(258.0745, 755.55)(240.75537, 3283.8025)(274.90903, 5667.8867)(276.07477, 7874.175)(276.98624, 3344.2668)(277.3586, 739.08)(255.35597, 4868.035)(259.0937, 9854.61)(279.39224, 4497.758)(281.06985, 1098.3286)(261.2544, 4302.5625)(263.00397, 4666.5537)(263.05264, 1893.075)	a (2S)-flavan-4-one	pinocembrin <i>C</i>-glucosylation // chrysin biosynthesis // pinobanksin biosynthesis	InChIKey=URFCJEUYXNAHFI-ZDUSSCGKSA-M	C3(\C=C/C(/[C@H]1(OC2(\C(\C(C1)=O)=C(/C=C(/C=2)/[O-])\O)))=C\C=3)
1-<i>aci</i>-nitro-2-phenylethane	1.38334	0.362215	(152.32361, 3893.9324)(152.5646, 566.98)(134.96585, 38528.35)(136.13568, 101311.6)(136.63293, 67338.984)(137.0615, 35308.63)(154.76315, 30774.936)(137.43018, 6909.973)(172.17142, 7780.4946)(156.10043, 1778.5522)(175.6431, 342.24646)(157.23967, 12967.956)(157.1633, 487.34125)(158.0391, 302.85)	an <i>aci</i>-nitro compound	glucosinolate biosynthesis from phenylalanine	InChIKey=KUPCZGVUUHIRGX-UHFFFAOYSA-N	C(CC1(\C=C/C=C\C=1))=[N+](O)[O-]
miltiradiene	1.38067	0.463835	(275.2566, 5533.8623)(276.2609, 215.05168)(292.2824, 2050.0664)(297.25842, 32161.053)(298.24222, 4939.7065)(299.2485, 128.39)	a diterpenoid	carnosate bioynthesis	InChIKey=BGVUIJDZTQIJIO-AZUAARDMSA-N	CC(C1(\CC2(CC[C@@H]3([C@@](C(C/C=1)=2)(CCCC3(C)C)C))))C
(+)-camphene	1.37972	0.3811	(137.1314, 6949.753)(154.15805, 54811.543)(155.16077, 5593.723)	a monoterpenoid	monoterpene biosynthesis	InChIKey=CRPUJAZIXJMDBK-DTWKUNHWSA-N	C=C1(C(C)(C)[C@H]2(C[C@H]1CC2))
DIMBOA	1.37966	0.216187	(211.50322, 1158.793)(214.0486, 3872.63)(192.87416, 2798.8926)(194.43436, 464.034)(197.0447, 126.45)(214.81683, 434.80542)(193.38416, 3297.228)(194.0327, 96.66)(231.49078, 1391.9066)(231.08403, 3674.0193)(232.47913, 5669.554)(233.0812, 6886.59)(210.20116, 9549.783)(211.17673, 1237.4573)(212.0609, 88.44334)(233.02693, 9956.636)(215.14914, 58191.184)(216.02054, 4073.848)(217.01775, 544.255)	a benzoxazinoid	DIMBOA-glucoside activation	InChIKey=NVWSHDUTSCLIGK-UHFFFAOYSA-N	COC1(\C=C/C2(/N(C(C(OC(/C=1)=2)O)=O)[O-]))
(-)-gallocatechin-3-<i>O</i>-gallate	1.37155	0.345165	(442.24982, 2360.9863)(443.4355, 3212.0657)(481.07065, 5556.696)(482.07288, 761.64606)(483.0706, 779.9033)(463.06064, 6661.9365)(464.0627, 1051.8733)(465.048, 434.77)	a flavan	galloylated catechin biosynthesis	InChIKey=WMBWREPUVVBILR-NQIIRXRSSA-N	C4(/C(/O)=C(C(/O)=C\C(\[C@@H]2(OC3(\C(/C[C@@H](OC(=O)C1(\C=C(C(\O)=C(/C=1)\O)\O))2)=C(/C=C(/C=3)/O)\O)))=4)/O)
(3R,4R)-7,2,4,2'-tetrahydroxy-4',5'-methylenedioxyisoflav-3-ene	1.36735	0.441778	(318.0691, 6359.7695)(301.0583, 102.55)(321.08347, 339.2625)(325.05637, 132385.27)(326.0588, 10798.946)(327.0539, 1460.436)	a (4S)-4,2'-dihydroxyisoflavan	(+)-pisatin biosynthesis // superpathway of pterocarpan biosynthesis (via formononetin)	InChIKey=KHOHESBWQHHPLS-CVEARBPZSA-N	C1(OC2(\C(\O1)=C/C(/O)=C(/C=2)/[C@]3(O)([C@H](O)C4(/C=C\C(\O)=C/C(/OC3)=4))))
glutathioselenol	1.36538	0.53344	(386.8052, 2536.8313)(387.99054, 4362.0864)(390.3225, 2330.8452)(390.84518, 2040.587)(390.9885, 3039.76)(368.8275, 1377.627)(369.8921, 1952.1782)(372.97845, 354.61)(387.1675, 5815.974)(390.44382, 3688.1135)(390.7885, 2081.214)(390.9875, 2142.28)(367.80795, 4474.531)(373.068, 2677.47)(376.88287, 2118.0076)(377.0013, 172.69)(407.4958, 6163.574)(407.91852, 14162.654)(408.65103, 9663.701)(409.48547, …	glutathione and derivatives	selenate reduction // superpathway of seleno-compound metabolism	InChIKey=UUYVRXVWXDDDGX-WDSKDSINSA-M	C(S[SeH])[C@@H](C(NCC([O-])=O)=O)NC(=O)CC[C@H]([NH3+])C([O-])=O
(indol-3-yl)acetyl-L-valine	1.3649	0.404761	(275.1616, 3523.9915)(277.0094, 1828.5254)(255.20912, 6086.7935)(276.1346, 1310.4216)(259.3838, 8604.567)(293.8339, 967.1949)(295.1684, 363.745)(277.15356, 1259.1951)(296.96097, 30659.854)(297.2646, 6879.8467)(301.1189, 621.72)(282.9885, 9133.468)(283.116, 11577.097)	an indole derivative // a modified amino acid	indole-3-acetate inactivation VIII // superpathway of indole-3-acetate conjugate biosynthesis // indole-3-acetate inactivation V	InChIKey=AZEGJHGXTSUPPG-AWEZNQCLSA-M	CC(C)[C@H](NC(CC1(\C2(/C=C\C=C/C(/N\C=1)=2)))=O)C(=O)[O-]
2-benzoyloxy-3-butenylglucosinolate	1.36479	0.427161	(495.38675, 2391.3657)(497.04996, 4046.995)(479.0388, 5729.21)(481.07098, 10986.327)(515.08813, 3153.015)(497.04785, 6567.934)	a small molecule	glucosinolate biosynthesis from dihomomethionine	InChIKey=NCAVLZAQUKCVIQ-KOUBOPALSA-M	C=CC(OC(C1(\C=C/C=C\C=1))=O)CC(/S[C@@H]2(O[C@H](CO)[C@@H](O)[C@H](O)[C@@H](O)2))=N\OS(=O)(=O)[O-]
codeinone	1.36472	0.389198	(299.1426, 6653.5923)(301.16058, 927.245)(283.4966, 1162.0199)(299.8212, 3105.2832)(282.3482, 6279.714)(283.3504, 57620.46)(284.15344, 9907.053)(316.18314, 6035.034)(317.1811, 1961.316)(321.68466, 210739.28)(322.14365, 29646.205)(323.13998, 19577.14)(324.14258, 2272.118)	a small molecule	morphine biosynthesis	InChIKey=XYYVYLMBEZUESM-CMKMFDCUSA-O	C[NH+]4(CC[C@@]15([C@@H]3(C(=O)\C=C/[C@@H]([C@@H](CC2(\C=C/C(/OC)=C(C\1=2)/O3))4)5)))
(3R,4R)-7,2'-dihydroxy-4'-methoxyisoflavanol	1.36461	0.772656	(288.09607, 6290.878)(273.4103, 3307.8657)(273.10074, 5261.595)(294.11627, 2516.0908)(273.06604, 18546.62)(274.06433, 9744.521)(275.48105, 12806.936)(276.10736, 13044.37)(288.54565, 4692.5513)(289.1161, 1998.479)(313.73712, 3258.8726)(295.78397, 6168.019)(298.09528, 8429.55)	a (4R)-4,2'-dihydroxyisoflavan	(-)-medicarpin biosynthesis // superpathway of formononetin derivative biosynthesis // superpathway of pterocarpan biosynthesis (via formononetin)	InChIKey=YZBBUYKPTHDZHF-BBRMVZONSA-N	COC3(\C=C/C([C@H]1([C@H](C2(\C(\OC1)=C/C(/O)=C\C=2))O))=C(/C=3)O)
3-deoxy-&alpha;-D-<i>manno</i>-2-octulosonate	1.36352	0.486731	(239.06996, 550.74335)(220.45554, 3983.434)(221.0577, 3842.48)(224.14009, 1893.7554)(225.0731, 1216.53)(256.4538, 10446.934)(238.9767, 4202.912)(241.89612, 1311.4491)(260.22873, 3367.92)(243.17848, 5526.284)(245.5469, 292.62)(247.0551, 13829.56)	3-deoxy-D-<i>manno</i>-2-octulosonate	CMP-3-deoxy-D-<I>manno</I>-octulosonate biosynthesis // CMP-KDO biosynthesis II (from D-arabinose 5-phosphate)	InChIKey=NNLZBVFSCVTSLA-HXUQBWEZSA-M	C(O)[C@@H](O)[C@H]1(O[C@@](O)(C([O-])=O)C[C@H]([C@H]1O)O)
HMDBOA-glucoside	1.36215	0.227522	(388.79276, 647.2349)(392.53534, 1185.2521)(374.94986, 4504.9395)(375.1253, 5845.41)(405.792, 167166.36)(407.16425, 54782.117)(408.16367, 18903.236)(389.00842, 6212.3247)(390.06345, 1338.8208)(391.1542, 71.51)(410.11002, 12172.751)(411.10568, 1477.6766)(397.0997, 81.35)	a benzoxazinoid // a D-glucoside		InChIKey=UOASSFRPBORTCT-JEBCWQFKSA-N	CON1(C(=O)C(OC2(\C/1=C/C=C(/C=2)/OC))OC3(O[C@H](CO)[C@@H](O)[C@H](O)[C@@H](O)3))
<i>S</i>-sulfanylglutathione	1.3618	0.21837	(321.00464, 1172.3245)(366.47168, 3072.1533)(367.034, 1825.25)(321.1719, 1935.5039)(322.05402, 272.34)(362.0882, 335.45)(339.05853, 8504.674)(348.69772, 21829.332)(349.02286, 17002.432)(338.0628, 9937.514)(339.0559, 2078.53)	a perthiol // a glutathione-<i>S</i>-conjugate	sulfur volatiles biosynthesis // glutathione-mediated detoxification II	InChIKey=QBOLVLBSUGJHGB-WDSKDSINSA-M	C(SS)[C@@H](C(NCC([O-])=O)=O)NC(=O)CC[C@H]([NH3+])C([O-])=O
sinapoyl-(S)-malate	1.35946	0.227508	(338.06284, 10676.947)(339.0591, 4688.27)(321.85223, 697.94604)(343.9274, 2898.9868)(323.05908, 7152.4883)(323.95074, 1099.1626)(338.91922, 687.6452)(361.04996, 3473.7512)(348.06326, 734.05)	a small molecule	sinapate ester biosynthesis	InChIKey=SVOZVFTXNDIEBH-NWALNABHSA-L	COC1(\C(\OC(=O)[C@@H](O)CC(=O)[O-])=C(C=C(/C=C/C(=O)[O-])/C=1)\OC)
glucomalcommin	1.35717	0.36417	(503.0414, 460.53)(463.0606, 6927.3896)(464.0627, 1218.2034)(465.048, 451.49)(481.04926, 4585.54)(482.50995, 569.7106)(483.07114, 984.2415)(499.11038, 3952.779)(501.11075, 702.55286)(481.07095, 6100.3594)(482.0727, 808.93335)(483.07043, 775.2983)(487.0552, 265.48)	an aliphatic glucosinolate	glucosinolate biosynthesis from homomethionine // glucosinolate activation	InChIKey=CGAALQATDWOQFD-DLRNHMSSSA-M	C(OC(C1(\C=C/C=C\C=1))=O)CCC(/S[C@@H]2(O[C@H](CO)[C@@H](O)[C@H](O)[C@@H](O)2))=N\OS(=O)(=O)[O-]
(+)-afzelechin	1.35619	0.369907	(278.29507, 748.682)(256.38007, 31830.416)(257.41672, 6128.5474)(258.0739, 1017.355)(277.2842, 1449.8328)(279.1014, 547.2867)(259.42105, 4039.72)(258.093, 124.35)(294.25226, 1435.736)(296.1321, 1207.9954)(275.74707, 5260.5493)(276.10794, 4472.4194)(277.8685, 201.90625)(297.0666, 1121.6027)(298.06354, 839.61395)(280.1068, 3409.743)	a (2<i>R</i>,3<i>S</i>)-flavan-3-ol	proanthocyanidins biosynthesis from flavanols // 2,3-<i>trans</i>-flavanols biosynthesis	InChIKey=RSYUFYQTACJFML-DZGCQCFKSA-N	C3(/C=C(\C=C/C(/[C@@H]1([C@@H](O)CC2(/C(/O1)=C\C(\O)=C/C(/O)=2)))=3)/O)
plumbagin	1.35513	0.520078	(190.85117, 1104.97)(173.04688, 285.18668)(192.39928, 1738.9335)(173.04956, 906.4634)(211.09052, 1702.2622)(188.06987, 330138.72)(189.07202, 47192.617)(190.07523, 3216.233)(214.13982, 1187.7706)(216.05151, 681.20996)(197.93564, 4350.204)	a small molecule	plumbagin biosynthesis	InChIKey=VCMMXZQDRFWYSE-UHFFFAOYSA-N	CC1(\C(C2(\C(\C(\C=1)=O)=C(\C=C/C=2)\O))=O)
3-(1H-indol-3-yl)propanoate	1.35464	0.481273	(188.0786, 334135.94)(189.07205, 47787.785)(190.07523, 3238.474)(170.2324, 10317.466)(171.25023, 1734.2706)(172.0568, 604.27997)(191.19958, 4165.962)(173.1396, 2939.5947)(174.07161, 7016.947)(206.3791, 24584.814)(207.14256, 3072.8337)(189.59753, 8446.605)(189.09015, 758.08997)(214.06755, 3444.4412)(213.96594, 1356.426)(213.05733, 643.42)(195.68056, 4846.619)(196.25822, 2450.3901)(197.0651, 2465.5…	an indole derivative		InChIKey=GOLXRNDWAUTYKT-UHFFFAOYSA-M	C1(\C=C/C2(/N\C=C(CCC(=O)[O-])/C(\C=1)=2))
indole-3-carbinol	1.35423	0.803412	(149.18655, 26824.855)(150.24129, 8561.821)(150.37549, 5015.0728)(151.0769, 4457.41)(130.08757, 4673.3013)(150.80478, 54817.02)(149.06987, 18168.812)(132.77824, 2226.341)(132.57355, 278.135)(167.105, 1058.8989)(148.57507, 1007.3267)(171.41486, 6485.7666)(172.53008, 1108.5409)(173.39804, 538.2111)(152.86488, 6192.9497)(153.8922, 4663.4263)	an indole-phytoalexin	indole glucosinolate activation (herbivore attack)	InChIKey=IVYPNXXAYMYVSP-UHFFFAOYSA-N	C(O)C1(\C2(/C=C\C=C/C(/N/C=1)=2))
1-<i>O</i>-(4-coumaroyl)-&beta;-D-glucose	1.35257	0.392257	(330.33124, 3987.0015)(331.1164, 38598.695)(308.14777, 8116.923)(309.08313, 573.6787)(329.9861, 3747.6765)(331.3334, 41431.79)(332.12915, 62411.957)(313.44424, 1187.7701)(344.13202, 18257.34)(345.1399, 3360.9495)(329.21033, 4164.941)(327.1161, 1294.5682)(349.10956, 24292.29)(350.09088, 4431.19)(351.0867, 1045.4862)(333.27374, 636.78314)(335.5229, 879.9429)	a phenylpropanoid	lampranthin biosynthesis // ternatin C3 biosynthesis // acylated cyanidin galactoside biosynthesis // 2-<i>O</i>-acetyl-3-<i>O</i>-<i>trans</i>-coutarate biosynthesis // amaranthin biosynthesis // superpathway of betalain biosynthesis	InChIKey=DSNCQKUYZOSARM-QVLXMGEUSA-N	C([C@H]2(O[C@@H](OC(=O)/C=C/C1(\C=C/C(/O)=C\C=1))[C@@H]([C@H]([C@@H]2O)O)O))O
6,7,4'-trihydroxyisoflavone	1.35201	0.474256	(271.0631, 656.85)(253.88579, 931.3877)(257.0619, 494.424)(271.06595, 481.51398)(256.0122, 828.0282)(291.52112, 4940.8564)(273.0792, 1830.6344)(295.5142, 610.6187)(276.03485, 7281.6685)(277.42188, 2556.1572)(278.91898, 2829.7976)	a small molecule	6,7,4'-trihydroxyisoflavone biosynthesis	InChIKey=GYLUFQJZYAJQDI-UHFFFAOYSA-N	C3(\C(\C1(\C(=O)C2(\C(\O\C=1)=C/C(/O)=C(/C=2)/O)))=C/C=C(\C=3)/O)
triferuloyl spermidine	1.34908	0.6363	(676.3007, 475.12213)(676.2998, 160.025)(691.32025, 2529.6833)(696.3019, 11957.113)(697.3074, 5384.919)(698.3107, 139.12999)(683.45807, 2541.7192)(684.2966, 6548.6733)	an amide	spermidine hydroxycinnamic acid conjugates biosynthesis	InChIKey=KMJWIBDYGUTEFB-WLJYFSRTSA-N	COC1(\C(\O)=C/C=C(/C=1)/C=C/C(=O)NCCCN(C(/C=C/C2(/C=C(C(/O)=C\C=2)/OC))=O)CCCCNC(=O)/C=C/C3(/C=C(C(/O)=C\C=3)/OC))
maritinamine	1.34701	0.889358	(278.22696, 5044.0845)(279.61224, 4219.0376)(257.1347, 9024.842)(258.13797, 146.31667)(279.16696, 9389.133)(280.17065, 2071.1924)(262.16553, 1066.7375)(263.1643, 557.5)(293.1819, 8765.351)(277.1794, 1957.3721)(298.8097, 252.76001)(299.1388, 91.84)(280.70294, 9254.847)(282.1361, 124.85)	a small molecule	<i>Amaryllidacea</i> alkaloids biosynthesis	InChIKey=CTECRPNIWSEFRW-RLCCDNCMSA-N	COC4(/C=C1(C(/CN3(CC[C@]21(CC[C@H](C[C@@H]23)O)))=C\C(\O)=4))
<i>N</i>-(5-phosphoribosyl)-anthranilate	1.34549	0.394006	(330.04428, 2285.1714)(330.0201, 402.53775)(369.01627, 1939.5293)(329.0385, 1101.7476)(367.3121, 950.0347)(369.0803, 863.05)(348.0422, 196.56)(351.0135, 16444.713)(350.1738, 7654.0464)(349.11243, 2458.515)(349.56122, 754.17)	a small molecule	L-tryptophan biosynthesis	InChIKey=PMFMJXPRNJUYMB-GWOFURMSSA-K	C(OP(=O)([O-])[O-])[C@H]2(O[C@@H](NC1(/C=C\C=C/C(/C(=O)[O-])=1))[C@H](O)[C@H](O)2)
IMP	1.34549	0.394006	(330.38126, 2432.9424)(330.38455, 410.7682)(331.0181, 992.61005)(352.0592, 625.76)(332.36652, 556.79834)(367.13474, 1034.9065)(369.0803, 863.05)(350.2166, 7927.588)(349.0595, 2849.8772)(349.39294, 959.99335)(369.0162, 2206.0718)(351.0135, 16653.559)(352.0177, 414.12)	a purine ribonucleoside 5'-monophosphate // a nucleic acid component	inosine-5'-phosphate biosynthesis II // adenosine ribonucleotides <i>de novo</i> biosynthesis // superpathway of adenosine nucleotides <i>de novo</i> biosynthesis I // superpathway of purine nucleotides <i>de novo</i> biosynthesis I // guanosine ribonucleotides <i>de novo</i> biosynthesis // inosine 5'-phosphate degradation // ureide biosynthesis // adenosine nucleotides degradation I // purine n…	InChIKey=GRSZFWQUAKGDAV-KQYNXXCUSA-L	C(OP(=O)([O-])[O-])[C@H]1(O[C@H]([C@H](O)[C@H](O)1)N2(\C=N/C3(C(=O)N\C=N/C2=3)))
5'-(aminoiminomethyl)amino-5'-deoxyadenosine	1.34476	0.351121	(311.1454, 171.65)(292.8841, 5613.89)(296.1445, 7980.07)(311.157, 305.14334)(293.34024, 17437.824)(294.64383, 5081.9595)(297.14752, 4746.815)(331.77832, 627.0221)(329.1837, 2210.2)(313.09317, 1674.0853)(314.17697, 514.09)(332.20462, 26176.066)(333.1951, 5579.2354)(334.13397, 1364.3737)(314.54922, 801.726)(319.1343, 4615.54)	a small molecule		InChIKey=CMXCVCOPPKFMKR-KQYNXXCUSA-O	C2(\N=C(C3(\N=C/N([C@H]1([C@@H]([C@H](O)[C@H](O1)C[NH+]=C(N)N)O))C(\N=2)=3))\N)
patuletin	1.34396	0.466353	(336.43628, 23566.7)(337.0611, 32858.367)(318.71622, 1029.1968)(349.08603, 19420.947)(350.0883, 3770.6824)(351.0878, 908.5717)(333.89853, 6191.931)(335.07166, 9728.988)(359.048, 2238.2673)	a flavonol	flavonol glucosylation I // phenylpropanoids methylation (ice plant) // eupatolitin 3-<i>O</i>-glucoside biosynthesis	InChIKey=JMIFIYIEXODVTO-UHFFFAOYSA-M	COC3(/C(/O)=C2(C(/OC(\C1(/C=C(C(/O)=C\C=1)/O))=C(C(=O)2)/[O-])=C\C(\O)=3))
2-[(2'-methylsulfanyl)butyl]maleate	1.34269	0.254272	(216.44008, 3172.7217)(218.04536, 495.94815)(198.8077, 2016.706)(199.1554, 362.6438)(218.18567, 600.1035)(219.05165, 840.0357)(199.19774, 4658.1255)(200.77629, 8612.128)(234.41876, 532.4801)(236.74873, 546.185)(216.5209, 987.19086)(217.44789, 1137.1129)(239.3937, 6255.901)(221.0244, 17577.008)(222.02722, 3578.3345)(223.0214, 161.31874)	a 2-[(&omega;-methylsulfanyl)alkyl]maleate	alkane oxidation // aliphatic glucosinolate biosynthesis, side chain elongation cycle	InChIKey=NRBLWWINQRHBME-SREVYHEPSA-L	CSCCCCC(\C(=O)[O-])=C\C([O-])=O
&alpha;-hydroxyheme	1.34054	0.554731	(613.1544, 8405.266)(614.155, 2931.3608)(615.15247, 1216.2059)(611.15643, 157668.05)(612.1599, 46098.758)(613.16315, 11021.914)(614.1661, 1723.5778)(633.13776, 88559.97)(634.1408, 25966.307)(635.14075, 6569.0312)(636.14343, 1776.7666)	a heme	heme degradation I	InChIKey=QIKCVSLEZBFGCU-CEPNNTPPSA-J	C=CC1(\C3(/C=C8(C(/C)=C(CCC(=O)[O-])/C4(/N([Fe-2]26(N7(C(/C(/O)=C(C(/C)=1)\[N+]/2=3)=C(C=C)/C(\C)=C(\C=C5(C(/C)=C(CCC(=O)[O-])/C(\C=4)=[N+]5/6))\7)))8))))
quercetin	1.34035	0.393018	(302.8015, 1172.5964)(302.0459, 774.56)(283.08667, 23573.832)(302.12415, 20689.588)(303.0516, 456.47998)(284.07922, 23923.838)(285.03085, 6909.4507)(286.03162, 1599.5349)(322.86224, 2115.272)(304.16632, 2391.2363)(328.0351, 840.83246)(329.0385, 1705.81)(306.4803, 4317.4976)(309.02405, 655.51)	a 3'-hydroxyflavone // a flavonol // a pentahydroxyflavone	flavonoid biosynthesis (in equisetum) // rutin degradation (plants) // quercetin glucoside degradation (<i>Allium</i>) // flavonol biosynthesis // quercetin diglycoside biosynthesis (pollen-specific) // gossypetin metabolism // quercetin triglucoside biosynthesis // flavonol acylglucoside biosynthesis III - quercetin derivatives // quercetin gentiotetraside biosynthesis // rutin biosynthesis // f…	InChIKey=REFJWTPEDVJJIY-UHFFFAOYSA-M	C3(/C=C(C(/O)=C\C(\C1(\OC2(/C=C(/C=C(C(\C(=O)C(/[O-])=1)=2)/O)/O)))=3)/O)
munjistin	1.33659	0.352014	(283.0846, 20943.76)(265.17126, 17242.473)(266.02863, 3567.1472)(267.01303, 1790.2587)(284.0394, 21325.838)(285.03082, 6208.0293)(286.0316, 1461.2649)(266.5274, 1308.4175)(304.16055, 2062.9695)(284.0527, 274.95502)(306.005, 1155.6317)(288.7315, 3215.8416)(290.62604, 5360.2285)(291.93, 2545.4438)(292.8868, 1390.1779)(293.00916, 680.7833)	a small molecule		InChIKey=PLDISGVCDWLKQC-UHFFFAOYSA-M	C(=O)([O-])C3(/C(/O)=C1(C(/C(=O)C2(\C(\C(=O)1)=C/C=C\C=2))=C\C(\O)=3))
kaempferol 3-<i>O</i>-(6"-<i>O</i>-feruloyl)-glucoside	1.3365	0.558774	(611.1566, 208134.72)(612.15985, 60696.418)(613.16315, 15038.849)(630.1303, 16102.924)(631.4915, 15190.411)(633.28125, 101649.19)(634.2836, 40119.387)(635.0976, 13139.066)(635.14185, 23072.895)	a flavonol derivative	flavonol glucosylation I // flavonol acylglucoside biosynthesis I - kaempferol derivatives	InChIKey=RKHQLCNACMCZQU-GWPISODLSA-N	COC5(/C=C(/C=C/C(OC[C@H]4(O[C@@H](OC2(\C(=O)C3(/C(/OC(\C1(/C=C\C(\O)=C/C=1))=2)=C\C(\O)=C/C(/O)=3)))[C@H](O)[C@@H](O)[C@H](O)4))=O)\C=C/C(/O)=5)
<i>sn</i>-glycero-3-phosphocholine	1.33648	0.335456	(257.66745, 48985.43)(259.11218, 19769.967)(260.11374, 2768.3398)(261.1051, 281.39)(241.00682, 2109.09)(240.09146, 564.39)(241.09906, 52.91)(258.71933, 46401.39)(259.33194, 4547.6797)(260.11444, 2097.8914)(261.1045, 144.57)(241.81421, 2022.8984)(244.10808, 1331.2733)(277.7083, 3414.2256)(279.25558, 4234.1255)(261.13953, 6525.5425)(262.1378, 1445.4921)(282.60367, 9924.899)(285.09995, 2370.428)(266…	a glycerophosphodiester		InChIKey=SUHOQUVVVLNYQR-MRVPVSSYSA-N	C([N+](C)(C)C)COP([O-])(=O)OC[C@H](O)CO
P1-uridyl-P2-methyl diphosphate	1.33624	0.321472	(398.98572, 8579.176)(400.02905, 530.8492)(400.9878, 1586.5725)(398.98706, 12284.585)(399.98895, 638.18)(400.98474, 802.22)(435.03098, 13740.442)(436.0742, 2171.8845)(437.0307, 1663.075)(419.03223, 477.75668)(439.2294, 691.22253)(420.98398, 6147.358)(421.98254, 1719.1483)(422.97803, 803.6867)	a small molecule		InChIKey=QEXWQSCECHIMQL-ZOQUXTDFSA-L	COP(=O)([O-])OP(=O)([O-])OC[C@@H]1([C@@H](O)[C@@H](O)[C@@H](O1)N2(\C=C/C(=O)NC(=O)2))
(<i>R</i>)-4'-phosphopantothenate	1.33397	0.289378	(296.99866, 2010.2822)(298.06348, 414.78336)(278.62683, 3471.865)(282.0472, 2663.2903)(297.14343, 2348.9575)(298.0636, 1961.9028)(279.05255, 6076.455)(280.0448, 230.55)(281.0423, 231.52)(314.09094, 10418.728)(315.09348, 2119.1077)(316.0863, 1120.8)(320.69324, 3020.0352)(323.40094, 5468.6436)(321.0381, 488.6)(302.50858, 1789.8035)(304.3702, 581.27997)	a small molecule	phosphopantothenate biosynthesis I // superpathway of coenzyme A biosynthesis II (plants) // phosphopantothenate biosynthesis II // coenzyme A biosynthesis II (eukaryotic) // coenzyme A biosynthesis I (prokaryotic) // superpathway of pantothenate and coenzymeA biosynthesis	InChIKey=XHFVGHPGDLDEQO-ZETCQYMHSA-K	CC([C@H](C(=O)NCCC(=O)[O-])O)(COP([O-])([O-])=O)C
N-hydroxy DAP	1.33378	0.327866	(205.10826, 15098.859)(206.08766, 293.26474)(188.2422, 467203.78)(189.18196, 67230.96)(190.0753, 5285.6978)(191.07843, 2034.8975)(206.762, 4317.4478)(191.30772, 4835.1743)(193.0854, 821.57)(226.70488, 1784.4664)(228.12125, 463.05)(207.44675, 4265.3804)(208.99054, 4402.447)(231.83907, 2225.305)(232.67966, 1298.5681)(233.0793, 341.33)(210.21649, 7828.815)(211.17177, 3645.7874)(212.064, 305.28)	a small molecule		InChIKey=YCDSWADGJKMVHC-UHFFFAOYSA-M	C(CC([NH3+])C(=O)[O-])CC(NO)C(=O)[O-]
(2<i>E</i>,6<i>E</i>)-farnesyl phosphate	1.33275	0.392148	(284.13757, 1379.3842)(305.16605, 151061.4)(306.16858, 19181.95)(323.14026, 22484.822)(324.14273, 2133.9275)	a polyprenol phosphate // an all-<i>trans</i>-isoprenoid phosphate	juvenile hormone III biosynthesis I // farnesylcysteine salvage pathway	InChIKey=ALEWCKXBHSDCCT-YFVJMOTDSA-L	CC(C)=CCCC(\C)=C/CCC(\C)=C/COP([O-])([O-])=O
(R)-dihydrocamalexate	1.33189	0.28274	(246.53969, 37865.75)(249.64148, 39569.758)(250.0401, 37670.223)(228.89362, 2244.0713)(248.35504, 102411.914)(249.8231, 48054.715)(250.91856, 28425.709)(251.0431, 23746.74)(228.27875, 2938.1743)(229.03784, 937.74)(246.05759, 3212.9233)(269.3122, 1879.9617)(270.02927, 4010.871)(271.0274, 3398.185)(253.22548, 2154.139)(254.23558, 3404.0977)(255.01953, 3331.3328)	a thiazole // an indole-phytoalexin	camalexin biosynthesis	InChIKey=GTTVJFCVXYCPHB-UHFFFAOYSA-M	C2(/NC3(/C=C\C=C/C(/C(/C1(/SCC(C([O-])=O)\N=1))=2)=3))
(-)-epicatechin	1.3316	0.279489	(290.96353, 10004.909)(292.08563, 1604.155)(293.0798, 2532.5)(273.0784, 1562.5586)(275.5842, 521.23)(291.87476, 19435.213)(293.11218, 2048.7378)(293.0812, 2453.536)(273.07974, 2748.8333)(311.99744, 6127.723)(312.91266, 3392.8188)(294.50656, 1877.5311)(313.0672, 5155.9126)(296.10733, 2756.5986)(296.05914, 544.98)	a (2<i>R</i>,3<i>R</i>)-flavan-3-ol	proanthocyanidins biosynthesis from flavanols // galloylated catechin biosynthesis // 2,3-<i>cis</i>-flavanols biosynthesis	InChIKey=PFTAWBLQPZVEMU-UKRRQHHQSA-N	C3(/C=C(C(/O)=C\C(\[C@H]1(OC2(\C(/C[C@H]1O)=C(/C=C(/C=2)/O)\O)))=3)/O)
D,L- &gamma;-hydroxyphosphinothricin	1.33104	0.469579	(198.83455, 3481.884)(200.02443, 5827.9536)(200.87505, 18097.66)(201.0435, 27131.553)(179.17186, 669.9902)(181.36679, 563.627)(182.03076, 1384.7913)(199.38348, 3019.3674)(200.48734, 6046.9023)(201.55237, 2188.1074)(179.94504, 1000.93866)(180.0367, 119.84)(214.97594, 2984.3042)(216.1029, 775.0784)(217.07347, 318.2431)(196.06264, 31177.082)(197.11655, 2042.4719)(198.05814, 1382.7693)(219.02562, 242…	a small molecule		InChIKey=ZFYMZQBTTYLNFW-UHFFFAOYSA-M	CP([O-])(=O)C(O)CC([NH3+])C(=O)[O-]
octoketide	1.32985	0.423198	(317.0668, 18842.71)(318.06802, 3320.9233)(299.05716, 5458.865)(301.0719, 418.435)(322.1029, 16911.44)(325.0564, 74037.31)(326.05865, 5329.6377)(327.0532, 494.43286)	a polyketide	barbaloin biosynthesis	InChIKey=WFNZGUNBSCUXFX-UHFFFAOYSA-M	CC1(O)(CC(=O)C3(\C(\O1)=C/C(/O)=C\C(/CC2(\OC(=O)/C=C(\C=2)/[O-]))=3))
5-<i>O</i>-caffeoylshikimate	1.32896	0.329331	(336.22433, 5081.0796)(338.08975, 634.9167)(317.32242, 16175.298)(318.22192, 2620.386)(337.0862, 4071.8674)(338.0884, 185.68)(323.0832, 108.6)(335.10742, 11642.483)(336.10782, 440.325)(337.105, 785.155)(361.0837, 159.24)	a small molecule	chlorogenic acid biosynthesis II // simplecoumarins biosynthesis // chlorogenic acid biosynthesis I // phenylpropanoid biosynthesis // phaselate biosynthesis	InChIKey=QMPHZIPNNJOWQI-GDDAOPKQSA-M	C(O[C@H]1([C@H](O)[C@H](O)/C=C(C1)/C([O-])=O))(=O)/C=C/C2(\C=C/C(/O)=C(C=2)/O)
arabidopate	1.32884	0.582288	(211.96614, 8486.096)(213.01169, 1439.6786)(212.80977, 3977.2986)(227.03903, 11313.892)(228.03748, 1723.8108)(211.27902, 348.0375)(230.98973, 236193.45)(231.99303, 16811.883)(232.9891, 29279.828)(233.99228, 837.9967)(214.25333, 795.73535)	a phenylpropanoid	arabidopyrone biosynthesis	InChIKey=QIUPXFMYYHJWSC-OWOJBTEDSA-L	C([O-])(=O)/C=C/C1(\C=C(C([O-])=O)/OC(=O)C=1)
NAD<sup>+</sup>	1.32809	0.292202	(685.07886, 9583.369)(686.0818, 1180.9824)(687.07776, 992.21)(649.1089, 9192.434)(650.1123, 3488.48)(669.10406, 374.51334)(669.1015, 1470.3466)(671.1005, 154.97)	NAD(P)<sup>+</sup>	pinitol biosynthesis II // NAD biosynthesis from 2-amino-3-carboxymuconate semialdehyde // NAD <i>de novo</i> biosynthesis II (from tryptophan) // NAD biosynthesis III (from nicotinamide) // salicylate glucosides biosynthesis II // NAD <i>de novo</i> biosynthesis I (from aspartate) // indigo biosynthesis // indican biosynthesis // superpathway of photosynthetic hydrogen production // chelerythrin…	InChIKey=BAWFJGJZGIEFAR-NNYOXOHSSA-M	C5(/C(/C(N)=O)=C\C=C/[N+](/[C@@H]4(O[C@H](COP(=O)([O-])OP(=O)([O-])OC[C@H]1(O[C@H]([C@H](O)[C@H](O)1)N2(\C=N/C3(C(/N)=N\C=N/C2=3))))[C@@H](O)[C@@H](O)4))=5)
6&alpha;-hydroxy-germacra-1(10),4,11(13)-trien-12-oate	1.32744	0.519738	(249.45934, 12646.315)(250.2519, 1636.5151)(234.82448, 5899.481)(234.89351, 2509.0576)(253.05193, 3697.292)(254.17308, 5231.8853)(233.152, 264.6675)(269.921, 37620.15)(272.16595, 9485.123)(272.19, 8715.45)(249.16966, 70654.65)(250.17256, 10254.119)(251.17937, 652.8328)(255.4031, 1604.5616)(256.93277, 112.70134)	a sesquiterpenoid	costunolide biosynthesis // costunolide biosynthesis I	InChIKey=DCBBYKNERJKYSH-AHNJNIBGSA-M	CC1(/CC[C@@H](C(C(=O)[O-])=C)[C@H](O)/C=C(C)/CC/C=1)
2'-deoxyadenosine	1.32708	0.290282	(252.10707, 732.8239)(233.13055, 1058.4138)(234.09456, 358.08286)(253.34547, 1514.4232)(234.79695, 859.591)(271.27744, 619.7958)(253.12637, 834.11755)(277.22733, 2723.7703)(279.10117, 1091.0101)(256.08047, 46122.2)(257.08307, 8750.217)(258.0762, 620.69995)	a purine 2'-deoxyribonucleoside // a nucleic acid component	purine deoxyribonucleosides salvage	InChIKey=OLXZPDWKRNYJJZ-RRKCRQDMSA-N	C(O)[C@H]1(O[C@H](C[C@H](O)1)N2(\C=N/C3(\C/2=N/C=N\C(/N)=3)))
adenosine 5'-phosphoselenate	1.32627	0.518089	(469.01367, 1334.8795)(470.4232, 767.3584)(470.95932, 2190.921)(453.16022, 729.7057)(456.9415, 665.08746)(468.96057, 1317.836)(470.596, 1308.3253)(470.95648, 2639.4475)(453.52042, 1142.7672)(457.95624, 694.14)(495.37167, 1047.2083)(496.9851, 731.51)(501.016, 1142.84)(472.9864, 9989.532)(474.5063, 978.4)(475.9847, 1093.4967)(500.9498, 901.716)(475.48947, 2093.8557)(474.55716, 1068.7175)(475.05328,…	a small molecule	selenate reduction // superpathway of seleno-compound metabolism	InChIKey=XCADVMZZFPIERR-KQYNXXCUSA-M	C([C@@H]3([C@H]([C@H]([C@H](N1(C2(\N=C/N=C(C(\N=C/1)=2)/N)))O3)O)O))OP(=O)([O-])O[Se](=O)(=O)O
(<i>E</i>)-1-(glutathion-<i>S</i>-yl)-<i>N</i>-hydroxy-&omega;-(methylsulfanyl)pentan-1-imine	1.32279	0.244024	(453.74216, 8610.373)(454.13657, 808.47925)(453.40433, 11345.728)(454.13696, 1833.8505)(455.1469, 1480.7557)(457.1298, 533.99)(439.13776, 817.8525)(472.50665, 2324.351)(475.15747, 2158.1614)(453.0353, 9775.121)(454.04205, 4857.5986)(455.16592, 1887.9122)(458.41656, 2368.1978)(457.11282, 2467.9402)	an (<i>E</i>)-1-(glutathion-<i>S</i>-yl)-<i>N</i>-hydroxy-&omega;-(methylsulfanyl)alkan-1-imine	glutathione-mediated detoxification II // glucosinolate biosynthesis from dihomomethionine	InChIKey=YQUHLDHXDRTWFY-BOVADZLKSA-M	CSCCCCC(/SC[C@H](NC(=O)CC[C@H]([NH3+])C([O-])=O)C(=O)NCC([O-])=O)=N\O
1,2-dihydropyrimidine	1.32271	0.413787	(104.10647, 272129.75)(105.05422, 11583.851)	a vitamin	nicotine biosynthesis // superpathway of nicotine biosynthesis	InChIKey=MMWRGWQTAMNAFC-UHFFFAOYSA-O	C1(\[NH2+]C\C=C/C=1)
6-amino-2-oxohexanoate	1.3227	0.260244	(146.92068, 50500.797)(147.32564, 23138.959)(128.0694, 121.51)(146.0809, 237.56)(128.20663, 6031.462)(129.0722, 1435.3334)(163.11096, 305.195)(145.82686, 4333.649)(170.75395, 3385.3774)(170.66814, 1212.9135)(150.08876, 58402.133)(151.05856, 4858.8716)	a 2-oxo carboxylate	L-pipecolate biosynthesis // aliphatic glucosinolate biosynthesis, side chain elongation cycle // Organic Nitrogen Assimilation // dimethylsulfoniopropanoate biosynthesis I (Wollastonia) // L-asparagine degradation II // L-homomethionine biosynthesis	InChIKey=GWENQMVPLJAMAE-UHFFFAOYSA-N	C(CC(=O)C(=O)[O-])CC[NH3+]
3-oxalomalate	1.32052	0.398344	(206.75995, 228.9132)(207.9905, 114.02)(184.97575, 4715.518)(206.46617, 599.2116)(208.50435, 109.455)(188.67476, 299.15738)(222.47574, 4438.738)(223.52899, 2509.5999)(203.03949, 12767.11)(204.0065, 1537.3752)(205.00043, 1107.6283)(230.89047, 169060.7)(230.98972, 85838.98)(210.02782, 2666.8137)(210.8442, 972.75464)(210.96939, 407.405)	a small molecule		InChIKey=YILAUJBAPQXZGM-UHFFFAOYSA-K	C([O-])(=O)C(C(C([O-])=O)O)C(C(=O)[O-])=O
isoliquiritigenin 4'-glucoside	1.31999	0.315758	(420.57938, 1950.7986)(402.44336, 4189.75)(405.14438, 641.93335)(439.16415, 2485.173)(440.1587, 1524.96)(419.53888, 25152.918)(420.1525, 4018.2842)(421.15323, 330.67334)(441.41235, 2614.6821)	a small molecule	6'-deoxychalcone metabolism // hispidol and hispidol 4'-<i>O</i>-&beta;-<i>D</i>-glucoside biosynthesis	InChIKey=XQWFHGOIUZFQPJ-LXGDFETPSA-N	C([C@H]1(O[C@H]([C@@H]([C@H]([C@@H]1O)O)O)OC3(\C=C(C(/C(/C=C/C2(\C=C/C(/O)=C\C=2))=O)=C\C=3)\O)))O
L-&alpha;-(methylenecyclopropyl)-glycine	1.31974	0.272428	(128.06943, 4348.6226)(110.37023, 2221.331)(112.060684, 1802.0874)(128.25328, 5868.014)(129.0722, 1628.5101)(110.3492, 1008.722)(111.0542, 80.96)(145.82674, 1910.3491)(132.10112, 135851.38)(150.09798, 59837.95)(151.06737, 5646.5347)(134.31247, 6534.5493)(135.98155, 25261.8)(136.98851, 30152.762)	a modified amino acid	hypoglycin biosynthesis	InChIKey=MPIZVHPMGFWKMJ-AKGZTFGVSA-N	C=C1(CC1[C@H]([NH3+])C(=O)[O-])
dCTP	1.31757	1.15649	(468.96518, 463.20712)(480.9786, 560.1401)(462.97128, 11952.169)(463.97302, 209.28)(464.9685, 210.51001)(488.96402, 704.38605)	a pyrimidine 2'-deoxyribonucleoside 5'-triphosphate // a pyrimidine	pyrimidine deoxyribonucleotide phosphorylation // pyrimidine deoxyribonucleotides <i>de novo</i> biosynthesis I // superpathway of pyrimidine deoxyribonucleotides <i>de novo</i> biosynthesis // pyrimidine deoxyribonucleosides salvage // superpathway of pyrimidine deoxyribonucleoside salvage // phytol salvage pathway // pyrimidine deoxyribonucleotides <i>de novo</i> biosynthesis II // superpathway…	InChIKey=RGWHQCVHVJXOKC-SHYZEUOFSA-J	C([C@@H]2([C@H](C[C@H](N1(C(/N=C(\C=C/1)/N)=O))O2)O))OP(OP(OP(=O)([O-])[O-])([O-])=O)([O-])=O
L-lysine	1.31647	0.343454	(147.1289, 8583.979)(133.85237, 6636.0205)(134.1166, 12136.029)(148.1398, 8533.686)(174.57887, 12944.104)(175.11758, 24076.781)(156.10031, 2377.4321)	a positively-charged polar amino acid // a proteinogenic amino acid // a basic amino acid // an L-lysine or <i>meso</i>-2,6-diaminoheptanedioate // an L-amino acid	L-lysine biosynthesis VI // superpathway of L-lysine, L-threonine and L-methionine biosynthesis II // lysine degradation II // lysine degradation III // L-asparagine degradation II // dimethylsulfoniopropanoate biosynthesis I (Wollastonia) // Organic Nitrogen Assimilation // &gamma;-glutamyl cycle // L-homomethionine biosynthesis // aliphatic glucosinolate biosynthesis, side chain elongation cycl…	InChIKey=KDXKERNSBIXSRK-YFKPBYRVSA-O	C([NH3+])CCC[C@H]([NH3+])C([O-])=O
&beta;-D-ribosylnicotinate	1.31585	0.311978	(256.07712, 19664.643)(257.08344, 7958.925)(240.98155, 877.2121)(242.0813, 120.16)(256.08075, 50312.676)(257.08286, 6988.2207)(258.077, 513.86285)(241.57802, 393.75873)(275.25497, 5968.5645)(276.2857, 5005.6826)(277.78076, 1639.7633)(278.1133, 1088.54)(255.94893, 3834.5896)(279.16064, 2116.63)(260.24747, 1713.0327)	a small molecule	pyridine nucleotide cycling (plants)	InChIKey=PUEDDPCUCPRQNY-ZYUZMQFOSA-N	C(O)[C@@H]1([C@@H](O)[C@@H](O)[C@@H](O1)[N+]2(\C=C/C=C(/C=2)/C(=O)[O-]))
strictosamide	1.31302	0.404969	(500.5474, 4206.477)(501.71283, 6354.54)(503.70807, 6937.975)(504.211, 265.54)(480.18945, 7593.4614)(481.1937, 2575.856)(505.22098, 1940.6602)(481.19855, 11071.682)(482.20297, 2920.8706)(518.6322, 3688.3777)(520.30066, 906.8885)(521.89276, 1235.0474)(522.2631, 220.79665)(503.01172, 2759.356)(503.2421, 494.59)(524.0493, 6482.248)(525.21246, 2295.6172)(526.2172, 1213.2799)(509.18793, 823.4736)	an alkaloid	camptothecin biosynthesis	InChIKey=LBRPLJCNRZUXLS-IUNANRIWSA-N	C=C[C@@H]6([C@H]1(C(/C(=O)N2([C@@H](C1)C3(\NC4(\C(/C(\CC2)=3)=C/C=C\C=4))))=C\O[C@@H](O[C@H]5([C@H](O)[C@@H](O)[C@H](O)[C@@H](CO)O5))6))
7-(methylsulfanyl)-2-oxoheptanoate	1.31179	0.586362	(191.47159, 4789.4507)(193.05388, 533.1925)(171.6196, 9668.642)(176.05327, 1156.6625)(191.61844, 2213.0618)(172.4116, 16493.197)(173.05272, 793.7435)(174.04726, 383.93335)(210.52904, 2397.869)(191.69794, 8227.826)(193.29182, 5900.8325)(194.0851, 628.91)(214.52078, 3832.3994)(216.04909, 4504.6978)(217.04747, 2086.6409)(196.99167, 2557.8757)(198.34187, 17319.879)	an &omega;-(methylsulfanyl)-2-oxoalkanoate	Organic Nitrogen Assimilation // dimethylsulfoniopropanoate biosynthesis I (Wollastonia) // L-asparagine degradation II // L-homomethionine biosynthesis // aliphatic glucosinolate biosynthesis, side chain elongation cycle	InChIKey=TWAIOPPFLZEXCO-UHFFFAOYSA-M	CSCCCCCC(=O)C([O-])=O
brassinolide	1.31051	0.795151	(482.8307, 1236.747)(485.23645, 5235.978)(486.21942, 2276.3223)(485.3701, 3626.05)(486.3747, 4023.33)(462.324, 26859.521)(463.32025, 8416.742)(464.33047, 592.3686)(484.87344, 26381.086)(486.27588, 21209.322)(487.27072, 3332.2937)(487.3584, 938.72)(467.3694, 9869.1045)(468.30182, 1385.4491)(469.356, 465.68997)(500.27472, 28812.633)(501.29605, 11950.564)(502.38983, 1922.9114)(482.76532, 5075.6025)(…	a brassinosteroid	brassinosteroid biosynthesis I // superpathway of C28 brassinosteroid biosynthesis // brassinosteroids inactivation	InChIKey=IXVMHGVQKLDRKH-XZDDVQLQSA-N	CC([C@@H]([C@H]([C@@H]([C@@H](C)C2([C@]3(CCC4([C@]1(C[C@H]([C@H](C[C@@H]1C(=O)OCC([C@H](CC2)3)4)O)O)C))(C)))O)O)C)C
methyl benzoate	1.31018	0.458865	(137.73848, 1215857.4)(138.75632, 502310.6)(139.69255, 49949.35)(140.05956, 11936.953)(122.38587, 17225.53)(123.05342, 22028.328)(137.06097, 44542.02)(138.05457, 20062.984)(119.8851, 2617.4985)(154.53986, 385.7791)(136.71791, 5554.2783)(162.5986, 1513.0609)(143.09766, 792.2387)(145.3761, 327.62003)	an aromatic compound	volatile benzenoid biosynthesis I (ester formation)	InChIKey=QPJVMBTYPHYUOC-UHFFFAOYSA-N	COC(C1(\C=C/C=C\C=1))=O
(<i>S</i>)-NADHX	1.31009	0.824109	(688.15295, 657.4475)(686.0818, 4557.04)	NADHX		InChIKey=IDBZKGQRLBFUFQ-VPHRTNKSSA-L	C1(/N([C@@H](O)CCC(/C(N)=O)=1)[C@@H]5(O[C@H](COP(=O)([O-])OP(=O)([O-])OC[C@H]2(O[C@H]([C@H](O)[C@H](O)2)N3(\C=N/C4(C(/N)=N\C=N/C3=4))))[C@@H](O)[C@@H](O)5))
F-dUMP	1.30795	0.302197	(326.3525, 1428.3534)(306.01987, 1905.3042)(329.03754, 1894.6375)(309.2444, 4395.472)(310.02112, 492.905)(311.0162, 1015.19)(346.0559, 2584.04)(327.18268, 8673.083)(325.0496, 677.76074)(326.0458, 198.27)(351.01398, 14422.901)(352.01453, 5966.836)(329.6745, 5623.413)(331.7475, 862.16815)(333.62604, 1918.9937)(334.001, 807.79)	a small molecule		InChIKey=HFEKDTCAMMOLQP-RRKCRQDMSA-L	C(OP(=O)([O-])[O-])[C@H]1(O[C@H](C[C@H](O)1)N2(/C=C(C(=O)NC(=O)2)/F))
uridine 2'3'-cyclic monophosphate	1.30762	0.36652	(305.2788, 6105.6396)(287.55823, 9829.102)(288.7051, 4160.2324)(290.31607, 3351.9712)(292.01447, 1453.42)(307.52673, 1397.6987)(289.0165, 12621.242)(290.09848, 5173.6606)(291.11633, 29929.328)(292.01822, 8304.101)(293.0189, 5376.295)(324.48154, 24709.098)(325.80618, 2911.5754)(327.05322, 687.11597)(306.80774, 3008.76)(309.05496, 3170.3)(330.16064, 1687.0798)(330.93732, 1711.716)(331.01392, 3260.1…	a nucleoside cyclic phosphate // a nucleoside cyclic monophosphate // a ribonucleoside 2',3'-cyclic phosphate // a pyrimidine		InChIKey=HWDMHJDYMFRXOX-XVFCMESISA-M	C1(\C(=O)NC(=O)N(\C=1)[C@@H]3(O[C@H](CO)[C@H]2(OP(=O)([O-])O[C@H]23)))
4,4'-diisothiocyanostilbene-2,2'-disulfonate	1.30689	0.541383	(455.2062, 953.72424)(458.9302, 636.00165)(438.92075, 959.14825)(437.66663, 6521.187)(438.43066, 881.95996)(438.92865, 2879.0898)(470.39713, 908.9392)(473.9413, 449.39)(453.1553, 950.00104)(457.6657, 567.5318)(458.94165, 286.10498)(475.0368, 4770.076)(475.9847, 2105.2114)(462.9092, 329.81)	a small molecule		InChIKey=YSCNMFDFYJUPEF-OWOJBTEDSA-L	C(=NC2(\C=C(C(/C=C/C1(/C(/S(=O)(=O)[O-])=C\C(\N=C=S)=C/C=1))=C/C=2)\S(=O)(=O)[O-]))=S
nicotinamide hypoxanthine dinucleotide	1.30541	0.847622	(669.10223, 3992.8276)(649.1089, 16650.691)(650.1121, 3518.595)(688.15295, 680.08496)(687.07764, 5952.715)	a dinucleotide		InChIKey=WXWNHSQIXJHVJY-NNYOXOHSSA-L	C1(/N(\C=C/CC(/C(N)=O)=1)[C@@H]5(O[C@H](COP(=O)([O-])OP(=O)([O-])OC[C@H]2(O[C@H]([C@H](O)[C@H](O)2)N3(\C=N/C4(C(=O)N\C=N/C3=4))))[C@@H](O)[C@@H](O)5))
quercetin 3,7-<i>O</i>-diglucoside	1.30527	0.520499	(611.1568, 236342.47)(612.16, 68920.39)(613.1632, 17041.152)(614.1661, 1881.0289)(628.18964, 10644.095)(629.19055, 4867.687)(630.1886, 2804.3572)(631.1335, 3632.4233)(632.1311, 304.755)	a flavonol derivative	quercetin glycoside biosynthesis (Arabidopsis) // superpathway of flavones and derivatives biosynthesis // superpathway of flavones and derivatives biosynthesis // quercetin glucoside biosynthesis (<i>Allium</i>) // flavonol glucosylation I	InChIKey=BNSCASRSSGJHQH-KBGHMCAJSA-N	C([C@H]5(OC(OC4(\C=C3(C(\C(C(/OC1([C@@H]([C@H]([C@@H]([C@H](O1)CO)O)O)O))=C(C2(\C=C(C(/O)=C\C=2)\O))\O3)=O)=C(/C=4)\O)))[C@@H]([C@H]([C@@H]5O)O)O))O
(-)-isopiperitenone	1.30503	0.546722	(133.10027, 36771.24)(134.10391, 7732.2)(176.10469, 809.9016)(133.1011, 40534.855)(134.10437, 2789.8389)(168.7974, 15402.991)(169.67126, 3271.9849)(172.1519, 118.205)(151.11049, 6906.1704)(158.92902, 3704.3445)	a monoterpenoid	menthol biosynthesis	InChIKey=SEZLYIWMVRUIKT-SECBINFHSA-N	C=C([C@H]1(CCC(/C)=C/C1=O))C
pyrimidin-2-one-ribonucleoside	1.30477	0.532276	(229.37732, 3248.4883)(232.9284, 5284.047)(233.0791, 4042.84)(210.23654, 7537.375)(211.07077, 487.85297)(212.0495, 70.11)(231.08511, 4830.613)(212.66197, 8721.608)(214.19244, 901.92993)(249.2725, 1713.1051)(251.1253, 3724.9526)(229.17941, 1649.4564)(233.11395, 271.9)(255.07205, 969.235)(235.63545, 172.85356)(237.0689, 368.91)	a pyrimidine nucleoside		InChIKey=RPQZTTQVRYEKCR-WCTZXXKLSA-N	C2(\C=C/N([C@@H]1(O[C@H](CO)[C@@H](O)[C@@H](O)1))C(=O)\N=2)
diphosphoglycolyl proline	1.30467	0.27585	(329.308, 8527.239)(329.97635, 1130.1927)(315.47675, 583.135)(331.72418, 1806.509)(333.84415, 3157.5994)(334.69604, 3549.5051)(334.99393, 2364.3733)(314.0649, 6305.419)(314.4387, 1902.048)(314.97394, 2434.6648)(316.97858, 399.32)(351.01376, 19457.537)(352.01422, 6241.7275)(329.54858, 6973.582)(330.31744, 2030.3425)(331.39612, 667.0645)(356.98148, 10909.474)(338.3232, 2568.9934)(338.9269, 2410.297…	a small molecule		InChIKey=JFTJDUMMWOSHFL-UHFFFAOYSA-J	C1(N(C(=O)COP(=O)([O-])OP(=O)([O-])[O-])C(C(=O)[O-])CC1)
L-glutamate-5-semialdehyde	1.30388	0.563655	(134.17769, 6881.2344)(136.07109, 6743.9478)(114.527725, 3305.978)(116.49527, 3306.354)(117.0558, 851.51807)(136.07176, 34865.125)(137.07494, 555.96)(115.674, 9712.113)(118.06487, 8938.527)(149.09486, 6885.4688)(131.31412, 6247.705)(154.04872, 5917.491)(155.04411, 707.67554)(137.3367, 6237.3657)(140.01778, 3458.25)(141.0525, 65.3)	a non-proteinogenic &alpha;-amino acid	Organic Nitrogen Assimilation // L-arginine degradation VI (arginase 2 pathway) // L-ornithine biosynthesis II // L-<i>N<sup>&delta;</sup></i>-acetylornithine biosynthesis // L-citrulline biosynthesis // superpathway of L-citrulline metabolism // L-proline biosynthesis III // L-arginine degradation I (arginase pathway) // L-proline degradation	InChIKey=KABXUUFDPUOJMW-BYPYZUCNSA-N	C(C[C@H]([NH3+])C([O-])=O)C=O
4&alpha;-hydroxymethyl-4&beta;-methyl-5&alpha;-cholesta-8,24-dien-3&beta;-ol	1.30375	0.722876	(411.49075, 2981.9114)(412.99777, 989.66516)(413.44528, 3894.8313)(414.37753, 435.2082)(453.15234, 1151.688)(453.3516, 1521.45)(411.35983, 4995.9697)(412.3624, 1304.843)(452.42947, 84.494995)(429.36978, 123277.01)(430.37292, 38374.83)(431.37234, 5821.3125)(432.353, 698.86)(435.35623, 52725.117)(436.359, 13351.459)(437.36194, 3160.8042)(439.37454, 3149.0623)	a 3&beta;-hydroxysteroid	sphingolipid biosynthesis (plants) // zymosterol biosynthesis // cholesterol biosynthesis I	InChIKey=LEUVIESGHNFBEK-WKYRUEGDSA-N	CC(C)=CCC[C@@H](C)[C@H]2(CC[C@H]3(C4(\CC[C@H]1([C@@](CO)(C)[C@@H](O)CC[C@@](C)1C(\CC[C@](C)23)=4))))
7,8-dihydromonapterin	1.30303	0.471244	(255.09624, 7032.3364)(237.54594, 2616.2876)(257.24338, 34916.516)(258.21576, 78984.83)(259.19354, 8853.291)(260.1145, 2224.247)(238.09071, 4038.869)(274.26886, 876.61066)(276.41855, 826.7662)(277.1368, 121.06)(256.1637, 13862.22)(257.12347, 5623.907)(280.0852, 3112.3064)(261.74396, 2242.1396)	a 7,8-dihydroneopterin		InChIKey=YQIFAMYNGGOTFB-NJGYIYPDSA-N	C1(NC2(/N=C(N)\NC(=O)C(/N=C1/[C@H](O)[C@@H](O)CO)=2))
kaempferol 3-<i>O</i>-&beta;-D-glucoside	1.30177	0.860728	(465.13504, 8273.779)(466.14087, 856.615)	a flavonol-3-<i>O</i>-&beta;-D-glucoside	flavonol glucosylation I // flavonol acylglucoside biosynthesis I - kaempferol derivatives // kaempferol triglucoside biosynthesis // kaempferol gentiobioside biosynthesis // kaempferol glycoside biosynthesis (Arabidopsis) // superpathway of flavones and derivatives biosynthesis // superpathway of flavones and derivatives biosynthesis	InChIKey=JPUKWEQWGBDDQB-QSOFNFLRSA-M	C(O)[C@H]4(O[C@@H](OC2(\C(=O)C3(/C(/O)=C\C(\[O-])=C/C(/OC(\C1(/C=C\C(\O)=C/C=1))=2)=3)))[C@H](O)[C@@H](O)[C@H](O)4)
VIP markers for OPLS model on tomato OLD LEAVES	VIP score	SE	Composite Spectrum	Ontology - parents of class	Pathways of compound	InChI-Key	SMILES
(3R,4R)-7,2'-dihydroxy-4'-methoxyisoflavanol	1.91085	0.306094	(288.09607, 6290.878)(273.4103, 3307.8657)(273.10074, 5261.595)(294.11627, 2516.0908)(273.06604, 18546.62)(274.06433, 9744.521)(275.48105, 12806.936)(276.10736, 13044.37)(288.54565, 4692.5513)(289.1161, 1998.479)(313.73712, 3258.8726)(295.78397, 6168.019)(298.09528, 8429.55)	a (4R)-4,2'-dihydroxyisoflavan	(-)-medicarpin biosynthesis // superpathway of formononetin derivative biosynthesis // superpathway of pterocarpan biosynthesis (via formononetin)	InChIKey=YZBBUYKPTHDZHF-BBRMVZONSA-N	COC3(\C=C/C([C@H]1([C@H](C2(\C(\OC1)=C/C(/O)=C\C=2))O))=C(/C=3)O)
shikonin	1.89638	0.279487	(288.09607, 6290.878)(272.57864, 3649.6406)(273.70325, 4961.099)(275.10855, 18903.625)(294.11636, 2858.0461)(273.5121, 15832.588)(274.5388, 10156.394)(275.43863, 12482.395)(276.10736, 13044.37)(288.6315, 4477.521)(289.33948, 2360.963)(313.93234, 3598.3257)(295.3313, 5548.788)(298.09528, 8429.55)	a quinone // a secondary metabolite	shikonin biosynthesis // cuticular wax biosynthesis	InChIKey=NEZONWMXZKDMKF-UHFFFAOYSA-N	CC(C)=CCC(C1(\C(C2(/C(/O)=C\C=C(C(\C(\C=1)=O)=2)\O))=O))O
(<i>E</i>)-1-(L-cystein-<i>S</i>-yl)-<i>N</i>-hydroxy-&omega;-(methylsulfanyl)butan-1-imine	1.89436	0.269019	(257.0749, 3552.1855)(258.05173, 312.28)(238.29375, 1953.5297)(239.04817, 1332.3201)(257.1214, 5101.4985)(239.04947, 3174.8447)(241.05203, 1993.9971)(270.47528, 36642.723)(271.09592, 15892.824)(272.09647, 4755.074)(273.0933, 817.31)(255.64282, 22542.379)(257.78296, 6925.373)(278.02216, 1444.3906)(278.18655, 698.6972)(260.20358, 2454.027)(260.71542, 690.69305)(261.3671, 902.3167)	a small molecule	glucosinolate biosynthesis from homomethionine	InChIKey=RHJXZAWQBJGJJP-FQUWQITNSA-N	CSCCCC(\SC[C@H]([NH3+])C(=O)[O-])=N\O
<i>N</i>-&delta;-(phosphonoacetyl)-L-ornithine	1.86276	0.209499	(257.06244, 14556.391)(238.4903, 11370.691)(236.68837, 9628.611)(271.59506, 19878.588)(272.09647, 4562.678)(273.0937, 484.49)(256.23724, 10149.697)(278.96396, 1485.5724)(261.60016, 2144.3376)(263.05057, 2160.8037)	a small molecule		InChIKey=FCIHAQFHXJOLIF-UHFFFAOYSA-M	C(P(=O)(O)[O-])C(NCCCC([NH3+])C([O-])=O)=O
O-aminobenzaldehyde	1.84256	0.348586	(123.34074, 8627.8)(125.790764, 5376.382)(126.0645, 4123.7)(106.45153, 2014.4484)(108.05686, 219.0)(124.43486, 4734.7427)(126.0692, 732.13)(127.0724, 5000.1)(108.24355, 724.78)(144.06459, 8953.579)(144.10095, 9361.234)(121.25719, 69027.516)(122.07848, 6011.3877)(145.53424, 3409.8018)(148.83215, 5372.0527)(149.05905, 2862.1118)(128.3493, 10604.245)(131.0467, 19561.342)	a small molecule	indole degradation to anthranil and anthranilate	InChIKey=FXWFZIRWWNPPOV-UHFFFAOYSA-N	C(C1(\C(\N)=C/C=C\C=1))=O
(2S,5R)-2-(2-hydroxypropan-2-yl)-5,9-dimethyl-1-oxaspiro[5.5]undec-8-ene-7,10-dione	1.84026	0.536759	(266.18686, 24020.672)(267.1619, 2149.741)(268.1633, 248.03168)(249.14505, 27385.611)(250.14809, 2528.2046)(269.1587, 507.79)(284.1881, 152800.4)(285.18973, 22140.883)(286.19247, 1834.8062)(269.9509, 39400.965)(271.18665, 55875.293)(289.1444, 3383.06)(274.13626, 1180.5834)(276.143, 2254.04)	a sesquiterpenoid	heliannuol and heliespirone biosynthesis		CC2(\C(=O)CC1([C@@H](CC[C@H](O1)C(C)(C)O)C)(C(\C=2)=O))
daidzein	1.83221	0.176894	(257.06247, 4707.8525)(239.3994, 852.0148)(241.05528, 1673.3871)(241.07225, 918.16003)(274.95087, 7524.9673)(276.19473, 5207.321)(277.10336, 5185.0366)(255.98314, 45178.363)(257.08365, 12315.833)(279.05585, 5958.898)(259.67944, 7626.6914)(261.2391, 4033.7793)(261.7809, 788.9025)	an isoflavone // a 4'-hydroxyisoflavone	(-)-glycinol biosynthesis // superpathway of pterocarpan biosynthesis (via daidzein) // daidzein conjugates interconversion // coumestrol biosynthesis // isoflavonoid biosynthesis I // formononetin biosynthesis // superpathway of pterocarpan biosynthesis (via formononetin)	InChIKey=ZQSIJRDFPHDXIC-UHFFFAOYSA-N	C3(\C(\C1(\C(=O)C2(/C=C\C(\O)=C/C(/O\C=1)=2)))=C/C=C(\C=3)/O)
4-hydroxybutanoate	1.80117	0.286552	(108.0538, 299.23)(108.05667, 682.2275)(121.316795, 70793.54)(122.07863, 6693.78)(104.55541, 9839.243)(105.06791, 5734.719)(127.03557, 4455.193)(113.03264, 1469.8507)	an &omega;-hydroxy short-chain fatty acid	ceramide degradation // fatty acid &alpha;-oxidation I // acyl-[acyl-carrier protein] thioesterase pathway // phospholipases // triacylglycerol degradation // alkane oxidation // methyl ketone biosynthesis (engineered) // crotonyl-CoA/ethylmalonyl-CoA/hydroxybutyryl-CoA cycle (engineered) // L-glutamate degradation IV	InChIKey=SJZRECIVHVDYJC-UHFFFAOYSA-M	C(CCC([O-])=O)O
adenosine	1.74254	0.307939	(267.09576, 8852.442)(251.08817, 197.5425)(268.10257, 400166.44)(269.10434, 53603.246)(270.10425, 8203.774)(271.1042, 558.742)(252.105, 1059.9917)(286.9296, 16303.308)(288.1417, 3771.1006)(289.14554, 5983.125)(270.13235, 829.9275)(291.08167, 24977.508)(292.24405, 3340.038)(293.093, 23268.918)(294.10016, 3136.4785)(273.568, 801.77734)(277.088, 230.87001)	a purine ribonucleoside	L-methionine degradation I (to L-homocysteine) // <i>S</i>-adenosyl-L-methionine cycle II // cytokinins degradation // adenine and adenosine salvage II // purine nucleosides salvage II (plant) // adenine and adenosine salvage VI	InChIKey=OIRDTQYFTABQOQ-KQYNXXCUSA-N	C(O)[C@H]1(O[C@H]([C@H](O)[C@H](O)1)N2(\C=N/C3(C(/N)=N\C=N/C2=3)))
2-oxo-2'-deoxyadenosine	1.7398	0.298944	(267.4935, 7328.836)(271.1122, 945.31274)(249.64754, 2514.0115)(251.08809, 1230.4366)(268.11533, 395122.16)(269.10434, 53603.246)(270.10425, 8203.774)(271.1042, 558.742)(252.10326, 988.85004)(253.1036, 7171.02)(286.83954, 15503.404)(288.1417, 3771.1006)(289.14554, 5983.125)(267.7216, 32121.896)(268.12192, 4380.848)(269.12454, 712.2325)(291.2003, 19405.191)(293.20453, 16815.787)(293.1989, 25101.75…	a modified 2'-deoxyribonucleoside		InChIKey=SWFIFWZFCNRPBN-KVQBGUIXSA-N	C([C@@H]3([C@H](C[C@H](N1(C2(/NC(=O)/N=C(C(\N=C/1)=2)/N)))O3)O))O
(E)-2-hexenol	1.62936	0.459785	(102.09097, 399.69003)(104.10665, 5494989.5)(105.61766, 182474.28)(106.11153, 19782.66)(118.12175, 8465.264)(119.12009, 558.4675)(100.11092, 1383.9259)(123.479164, 1107.675)(105.33727, 16308.571)	an alcohol	phosphate acquisition // detoxification of reactive carbonyls in chloroplasts // traumatin and (<i>Z</i>)-3-hexen-1-yl acetate biosynthesis // superpathway of lipoxygenase	InChIKey=ZCHHRLHTBGRGOT-SNAWJCMRSA-N	CCC/C=C/CO
magnesium-protoporphyrin IX 13-monomethyl ester	1.5898	0.203993	(597.42676, 204.21599)(582.05414, 2500.0708)(584.36694, 1589.7256)(585.2284, 1657.3833)(583.99506, 1346.2223)(585.1186, 1351.4102)(585.8056, 966.9772)(586.2358, 1357.28)(616.16644, 11896.699)(617.2837, 10252.064)(618.8043, 4111.583)(619.55334, 3916.4397)(620.7059, 3686.4336)(621.296, 6058.627)(620.209, 383.37415)(603.1997, 5638.17)	a porphyrin // an organometallic compound	3,8-divinyl-chlorophyllide <i>a</i> biosynthesis I (aerobic, light-dependent)		C=CC3(\C(/C)=C4(\C=C6(C(/C)=C(CCC(=O)[O-])/C(\C=C5(C(/CCC(=O)OC)=C(C)/C1(/N([Mg]N(C(/C=C2(C(/C)=C(C=C)/C(\C=1)=N2))=3)4)5)))=N6)))
2-<i>cis</i>-abscisate	1.56693	0.163356	(266.22552, 1138.6376)(247.12816, 930.13074)(250.12831, 1609.7367)(264.3926, 1599.7826)(247.1139, 9672.302)(248.2461, 909.0957)(249.1361, 470.7622)(286.0594, 10767.406)(282.17355, 25899.86)(283.1776, 2374.34)(264.4048, 3151.6392)(264.15335, 1245.61)(289.04684, 793.8285)(289.124, 604.99)(268.10266, 392743.06)(269.18597, 53744.316)(270.105, 9073.532)(271.10504, 540.64746)	abscisic acid	abscisic acid biosynthesis // abscisic acid biosynthesis shunt // abscisic acid degradation to 7'-hydroxyabscisate // abscisic acid degradation to phaseic acid // abscisic acid degradation to neophaseic acid // abscisic acid degradation by glucosylation	InChIKey=JLIDBLDQVAYHNE-YKALOCIXSA-M	CC(\C=C\[C@@]1(C(C)(C)CC(=O)\C=C(C)/1)O)=C\C(=O)[O-]
2'-<i>O</i>-methylisoliquiritigenin	1.54914	0.954637	(272.52582, 11484.936)(273.60245, 6557.523)(274.43698, 10349.807)(275.10855, 22875.984)(255.1749, 30706.654)(257.0963, 199.65)(274.34174, 10321.002)(275.37875, 9266.333)(275.90775, 13498.872)(276.10736, 11065.785)(255.09595, 3256.9937)(256.6019, 5829.8047)(288.83337, 3674.781)(289.59232, 2646.9348)(270.7105, 15302.826)(271.7532, 2876.8936)(294.73657, 4722.0977)(298.0953, 8862.314)(277.14978, 2032…	a small molecule	isoflavonoid biosynthesis I	InChIKey=PACBGANPVNHGNP-RUDMXATFSA-N	COC2(/C=C(\C=C/C(/C(/C=C/C1(\C=C/C(/O)=C\C=1))=O)=2)/O)
pinostrobin	1.54089	0.965917	(272.38992, 11972.227)(273.60245, 6557.523)(274.43698, 10349.807)(275.10855, 22875.984)(252.7503, 2800.995)(257.0963, 199.65)(274.05698, 12890.966)(275.241, 10750.794)(275.90775, 13498.872)(276.10736, 11065.785)(255.0752, 3223.4197)(256.6019, 5829.8047)(289.2271, 734.8686)(292.1301, 964.05664)(270.57352, 12430.462)(271.1071, 411.9689)(293.14697, 2861.0583)(277.14978, 20325.764)(278.07013, 2484.26…	a small molecule	pinobanksin biosynthesis	InChIKey=ORJDDOBAOGKRJV-CQSZACIVSA-N	COC3(\C=C1(C(\C(C[C@@H](O1)C2(\C=C/C=C\C=2))=O)=C(/C=3)\O))
1-(methylsulfanyl)-8-<i>aci</i>-nitrooctane	1.54068	0.160771	(205.11624, 2047.816)(187.10562, 11433.215)(188.1129, 651.0272)(188.29462, 7222.333)(189.1174, 86.82)(225.14673, 1962.5944)(207.4293, 2344.559)(208.13657, 304.92157)(233.1105, 208.06)(214.08923, 4977.8525)	a 1-(methylsulfanyl)-n-<i>aci</i>-nitroalkane	glucosinolate biosynthesis from pentahomomethionine	InChIKey=LXZOOYJPYFVQFL-UHFFFAOYSA-N	CSCCCCCCCC=[N+](O)[O-]
5,6-epoxy-3-hydroxy-9-apo-&beta;-caroten-9-one	1.53832	0.249249	(226.25906, 4441.122)(225.84692, 2079.992)(207.1368, 37861.156)(208.13928, 4568.556)(243.37427, 10182.64)(245.24469, 10124.696)(246.18608, 1668.3672)(227.17528, 2183.7683)(250.21347, 6004.7666)(251.06467, 5272.7104)(251.8301, 8061.1777)(252.14426, 5409.766)(231.83553, 8582.585)(234.0239, 5053.5503)(234.13391, 7833.185)	a 9-apo-carotenone	carotenoid cleavage	InChIKey=VYKLRWGPNUVKNC-AATRIKPKSA-N	CC(/C=C/C12(C(CC(CC1(O2)C)O)(C)C))=O
benzylbenzoate	1.52694	0.130437	(197.58153, 292.9875)(237.07935, 4515.282)(238.69574, 5526.931)(239.0856, 5828.97)(198.5936, 590.965)(235.1314, 2834.28)(217.10196, 7320.1167)(219.8485, 1686.5249)(220.06635, 2699.205)(213.75578, 493.0382)	a carboxylic ester	volatile esters biosynthesis (during fruit ripening) // volatile benzenoid biosynthesis I (ester formation) // benzoate biosynthesis I (CoA-dependent, &beta;-oxidative) // salicortin biosynthesis	InChIKey=SESFRYSPDFLNCH-UHFFFAOYSA-N	C(C1(\C=C/C=C\C=1))(=O)OCC2(\C=C/C=C\C=2)
2-<i>trans</i>-abscisate	1.52673	0.086352	(267.13162, 524.6689)(247.12875, 846.89746)(264.5001, 1338.2372)(247.12799, 9155.108)(248.2721, 647.2236)(249.13588, 569.56775)(285.91003, 15082.27)(282.17355, 25899.86)(283.1776, 2374.34)(264.31146, 2775.534)(288.9421, 611.7982)(289.124, 604.99)(268.10275, 432220.88)(269.1706, 52232.67)(270.10455, 7793.802)	abscisic acid	abscisic acid biosynthesis shunt	InChIKey=JLIDBLDQVAYHNE-IBPUIESWSA-M	CC(/C=C/[C@]1(O)(C(C)(C)CC(=O)\C=C(C)/1))=C\C(=O)[O-]
7,8-dihydromonapterin	1.52444	0.221448	(255.09624, 7032.3364)(237.54594, 2616.2876)(257.24338, 34916.516)(258.21576, 78984.83)(259.19354, 8853.291)(260.1145, 2224.247)(238.09071, 4038.869)(274.26886, 876.61066)(276.41855, 826.7662)(277.1368, 121.06)(256.1637, 13862.22)(257.12347, 5623.907)(280.0852, 3112.3064)(261.74396, 2242.1396)	a 7,8-dihydroneopterin		InChIKey=YQIFAMYNGGOTFB-NJGYIYPDSA-N	C1(NC2(/N=C(N)\NC(=O)C(/N=C1/[C@H](O)[C@@H](O)CO)=2))
chrysophanol anthrone	1.52141	0.849514	(243.93698, 2478.1995)(244.3428, 1792.5461)(245.0974, 464.67)(224.88824, 1803.961)(225.78409, 2302.1025)(244.47482, 1610.3708)(245.0992, 1780.84)(225.0782, 1760.1779)(258.1943, 64749.52)(259.11472, 6918.8857)(260.1142, 2071.9001)(261.1049, 174.66)(242.37518, 5949.838)(241.35492, 2601.0425)(242.1064, 1953.8)(245.87524, 3332.1265)(248.0603, 190.85)	a polyketide	barbaloin biosynthesis	InChIKey=ZZBWSNKBZKPGAK-UHFFFAOYSA-N	CC2(\C=C1(CC3(\C(\C(=O)C\1=C(\C=2)/O)=C(\C=C/C=3)\O)))
pseudoionone	1.5212	0.168411	(192.3788, 2978.881)(174.67952, 2451.6555)(176.1428, 353.59)(193.1572, 3545.6436)(175.14706, 5558.639)(176.14403, 530.02545)(213.194, 167.02)(215.3048, 12015.653)(216.14003, 635.445)(201.13956, 12608.755)	a methyl ketone	carotenoid cleavage // cuticular wax biosynthesis // methyl ketone biosynthesis (engineered)	InChIKey=JXJIQCXXJGRKRJ-KOOBJXAQSA-N	CC(C)=CCCC(\C)=C/C=C/C(C)=O
(2<i>E</i>,6<i>E</i>)-farnesyl phosphate	1.51824	0.178348	(284.13757, 1379.3842)(305.16605, 151061.4)(306.16858, 19181.95)(323.14026, 22484.822)(324.14273, 2133.9275)	a polyprenol phosphate // an all-<i>trans</i>-isoprenoid phosphate	juvenile hormone III biosynthesis I // farnesylcysteine salvage pathway	InChIKey=ALEWCKXBHSDCCT-YFVJMOTDSA-L	CC(C)=CCCC(\C)=C/CCC(\C)=C/COP([O-])([O-])=O
indol-3-ylmethyl-L-cysteine	1.51645	0.364122	(251.08305, 9766.655)(251.0878, 1354.13)(234.09808, 1141.8446)(235.40063, 2154.4768)(236.062, 1486.71)(254.86807, 11006.426)(233.25713, 2724.6084)(234.07945, 1408.335)(270.12744, 11543.156)(271.27444, 501.52994)(272.1169, 340.7)(254.8429, 2923.563)(254.43208, 4862.0166)(254.0989, 783.91)(255.0962, 453.7)(277.01242, 20828.184)(278.07022, 1911.0793)(257.68353, 1734.1179)(258.55243, 202.0975)	an indole-phytoalexin // an L-cysteine-<i>S</i>-conjugate	indole glucosinolate activation (herbivore attack) // glutathione-mediated detoxification II	InChIKey=MKYPFMIOAIZYTQ-JTQLQIEISA-N	C(C1(\C2(/C=C\C=C/C(/N/C=1)=2)))SC[C@H]([NH3+])C(=O)[O-]
<i>sn</i>-glycero-3-phosphocholine	1.51507	0.568075	(257.66745, 48985.43)(259.11218, 19769.967)(260.11374, 2768.3398)(261.1051, 281.39)(241.00682, 2109.09)(240.09146, 564.39)(241.09906, 52.91)(258.71933, 46401.39)(259.33194, 4547.6797)(260.11444, 2097.8914)(261.1045, 144.57)(241.81421, 2022.8984)(244.10808, 1331.2733)(277.7083, 3414.2256)(279.25558, 4234.1255)(261.13953, 6525.5425)(262.1378, 1445.4921)(282.60367, 9924.899)(285.09995, 2370.428)(266…	a glycerophosphodiester		InChIKey=SUHOQUVVVLNYQR-MRVPVSSYSA-N	C([N+](C)(C)C)COP([O-])(=O)OC[C@H](O)CO
strictosamide	1.51008	0.216589	(500.5474, 4206.477)(501.71283, 6354.54)(503.70807, 6937.975)(504.211, 265.54)(480.18945, 7593.4614)(481.1937, 2575.856)(505.22098, 1940.6602)(481.19855, 11071.682)(482.20297, 2920.8706)(518.6322, 3688.3777)(520.30066, 906.8885)(521.89276, 1235.0474)(522.2631, 220.79665)(503.01172, 2759.356)(503.2421, 494.59)(524.0493, 6482.248)(525.21246, 2295.6172)(526.2172, 1213.2799)(509.18793, 823.4736)	an alkaloid	camptothecin biosynthesis	InChIKey=LBRPLJCNRZUXLS-IUNANRIWSA-N	C=C[C@@H]6([C@H]1(C(/C(=O)N2([C@@H](C1)C3(\NC4(\C(/C(\CC2)=3)=C/C=C\C=4))))=C\O[C@@H](O[C@H]5([C@H](O)[C@@H](O)[C@H](O)[C@@H](CO)O5))6))
5-amino-1-(5-phospho-D-ribosyl)imidazole-4-carboxamide	1.50225	0.149854	(338.72348, 6735.5615)(340.80475, 310.97)(320.3447, 2738.9724)(321.22925, 1380.8981)(322.0536, 188.96)(337.0897, 30180.127)(338.1151, 6920.843)(339.0562, 1269.8844)(321.42926, 2084.5547)(323.3444, 4802.511)(323.38644, 3027.6638)(324.04633, 7781.5527)(337.07773, 17777.95)(360.85663, 2633.0613)(360.0434, 376.64)	a carboxamide	L-histidine biosynthesis // inosine-5'-phosphate biosynthesis II // superpathway of purine nucleotides <i>de novo</i> biosynthesis I	InChIKey=NOTGFIUVDGNKRI-UUOKFMHZSA-L	C(OP(=O)([O-])[O-])[C@@H]1([C@@H](O)[C@@H](O)[C@@H](O1)N2(\C=N/C(\C(=O)N)=C(N)\2))
(-)-<i>endo</i>-fenchol	1.49944	0.133886	(178.1788, 9947.473)(179.12697, 343.59335)(137.13133, 6885.589)(156.13795, 916.82886)(172.1685, 9731.178)(154.15808, 56864.1)(155.1608, 5822.238)	a monoterpenol	fenchol biosynthesis II // phosphate acquisition // fenchone biosynthesis // fenchol biosynthesis I	InChIKey=IAIHUHQCLTYTSF-QXFUBDJGSA-N	C[C@@]2(C)([C@@H]1(C[C@@](C)(CC1)[C@H](O)2))
6-isobutyl-4-hydroxy-2-pyrone	1.48473	0.28674	(168.32616, 5536.597)(170.4783, 535.0)(149.21582, 5216.0083)(150.0728, 97.81)(169.76122, 4143.623)(170.50949, 2610.73)(171.08865, 487.19)(151.11963, 35161.156)(152.16129, 7592.698)(155.0798, 1973.9199)(187.6261, 2155.7075)(187.10876, 3738.095)(168.12439, 30978.596)(169.10017, 2677.056)(171.1, 198.17)(192.21, 2927.385)(193.31517, 324.2575)(173.63803, 3269.5022)(174.57687, 4303.115)(175.0594, 916.4…	an oxygen heterocycle		InChIKey=DFYHDDCNKMPXMX-UHFFFAOYSA-M	CC(CC1(\OC(/C=C(\C=1)/[O-])=O))C
(2E)-4-hydroxy-5-methyl-2-propylidene-3(2H)-furanone	1.47697	0.908629	(157.18143, 10048.975)(158.89207, 923.9045)(137.49736, 596033.7)(138.54779, 825789.3)(139.41768, 79743.01)(140.05853, 15089.995)(156.2817, 5654.169)(157.40758, 8116.3647)(158.16006, 10055.332)(159.08104, 2139.7266)(137.06082, 49593.297)(138.05605, 16546.064)(139.0562, 131.95)(174.70448, 1991.2102)(177.107, 1034.4)(154.08412, 273.75632)(180.69505, 2191.8384)(182.0614, 203.89)(162.57597, 2689.4885)…	an aldehyde or ketone		InChIKey=JPLUXSIYIQGVTD-GQCTYLIASA-N	CC/C=C1(C(=O)C(/O)=C(C)\O1)
cyanidin 3-<i>O</i>-(6-<i>O</i>-&beta;-D-glucosyl-2-<i>O</i>-&beta;-D-xylosyl-&beta;-D-galactoside)	1.47657	0.152764	(743.19745, 6234.5366)(744.2016, 340.975)(760.21484, 23830.236)(761.2147, 10689.566)(762.2133, 2799.35)(765.1785, 343.77664)	an anthocyanin	acylated cyanidin galactoside biosynthesis	InChIKey=RAHCBDLMLRVOBZ-CJZFFMGXSA-N	C(O)[C@@H]1([C@@H](O)[C@H](O)[C@@H](O)[C@@H](O1)OC[C@@H]3([C@@H](O)[C@H](O)[C@@H](O[C@@H]2(OC[C@@H](O)[C@H](O)[C@@H](O)2))[C@@H](O3)OC5(\C(C4(\C=C(C(/O)=C\C=4)\O))=[O+]C6(\C(/C=5)=C(/C=C(/C=6)/O)\[O-]))))
isoliquiritigenin	1.4735	0.554142	(256.22064, 14124.583)(259.07425, 2085.33)(241.06819, 2075.5)(243.07979, 338.03802)(258.2884, 1365.382)(258.0881, 182.87)(240.5716, 6746.02)(277.3987, 1936.5549)(257.21017, 938.00726)(279.06146, 5057.765)	a chalcone	flavonoid biosynthesis // cuticular wax biosynthesis // hispidol and hispidol 4'-<i>O</i>-&beta;-<i>D</i>-glucoside biosynthesis // 6'-deoxychalcone metabolism // echinatin biosynthesis // isoflavonoid biosynthesis I	InChIKey=DXDRHHKMWQZJHT-FPYGCLRLSA-N	C2(/C=C(\C=C/C(/C=C/C(C1(\C(\O)=C/C(/O)=C\C=1))=O)=2)/O)
(+)-camphene	1.4726	0.152611	(137.1314, 6949.753)(154.15805, 54811.543)(155.16077, 5593.723)	a monoterpenoid	monoterpene biosynthesis	InChIKey=CRPUJAZIXJMDBK-DTWKUNHWSA-N	C=C1(C(C)(C)[C@H]2(C[C@H]1CC2))
(2S)-pinocembrin	1.4719	0.408324	(257.92523, 5233.9463)(259.074, 2013.87)(239.86453, 8875.656)(256.59637, 25467.604)(257.08286, 7015.6787)(258.0745, 755.55)(240.75537, 3283.8025)(274.90903, 5667.8867)(276.07477, 7874.175)(276.98624, 3344.2668)(277.3586, 739.08)(255.35597, 4868.035)(259.0937, 9854.61)(279.39224, 4497.758)(281.06985, 1098.3286)(261.2544, 4302.5625)(263.00397, 4666.5537)(263.05264, 1893.075)	a (2S)-flavan-4-one	pinocembrin <i>C</i>-glucosylation // chrysin biosynthesis // pinobanksin biosynthesis	InChIKey=URFCJEUYXNAHFI-ZDUSSCGKSA-M	C3(\C=C/C(/[C@H]1(OC2(\C(\C(C1)=O)=C(/C=C(/C=2)/[O-])\O)))=C\C=3)
<i>S</i>-formylglutathione	1.47169	0.142154	(335.0722, 7800.0864)(337.28473, 22937.129)(338.06332, 5202.3037)(316.8042, 236.2225)(335.5753, 7013.102)(321.3943, 7364.811)(319.38724, 1979.559)(354.17844, 3048.581)(336.42157, 2548.6128)(338.0896, 414.63)(359.0504, 2436.7188)(361.05438, 174.07)(339.05862, 5563.4253)(340.0634, 137.23)	a glutathione-<i>S</i>-conjugate	glutathione-mediated detoxification II // formaldehyde oxidation II (glutathione-dependent)	InChIKey=FHXAGOICBFGEBF-BQBZGAKWSA-M	C(NC(=O)[C@H](CSC=O)NC(=O)CC[C@H]([NH3+])C(=O)[O-])C(=O)[O-]
L-proline	1.46412	0.164274	(117.70992, 1094.5122)(101.06019, 679.54694)(116.447975, 24239.186)(117.144485, 979.4133)(118.06516, 354.79333)(101.067665, 1126.1833)(134.26349, 12781.217)(134.22241, 1204.3335)(117.19764, 4065.8142)(138.07233, 703383.6)(139.07356, 58170.543)(140.05466, 1597.56)(122.6269, 1365.4489)(124.38794, 583.18335)	a proteinogenic amino acid // a non-polar amino acid // a neutral amino acid // an L-amino acid	L-asparagine degradation II // dimethylsulfoniopropanoate biosynthesis I (Wollastonia) // Organic Nitrogen Assimilation // &gamma;-glutamyl cycle // L-homomethionine biosynthesis // aliphatic glucosinolate biosynthesis, side chain elongation cycle // L-<i>N<sup>&delta;</sup></i>-acetylornithine biosynthesis // L-citrulline biosynthesis // superpathway of L-citrulline metabolism // L-proline degra…	InChIKey=ONIBWKKTOPOVIA-BYPYZUCNSA-N	C1([NH2+][C@@H](CC1)C(=O)[O-])
gibberellin A<sub>3</sub>	1.46176	0.246014	(347.91016, 2759.0352)(327.96298, 1948.6084)(349.1399, 989.23)(331.56897, 1731.0422)(333.1491, 8010.849)(365.29025, 7271.873)(365.75998, 1696.437)(348.29587, 2072.4114)(346.1564, 3767.59)(373.1474, 1280.38)(354.7626, 7415.471)(355.13455, 16083.667)	a gibberellin	gibberellin biosynthesis V // superpathway of gibberellin biosynthesis	InChIKey=IXORZMNAPKEEDV-SNTJWBGVSA-M	C=C1([C@@]3(O)(C[C@]4(C1)([C@H]([C@@H]5([C@]2(C(=O)O[C@](\C=C/[C@H](O)2)([C@@H](CC3)4)5)(C)))C([O-])=O)))
3-phenylpropionaldoxime	1.45782	0.231668	(152.90785, 8242.589)(155.10544, 1581.395)(132.08018, 14562.73)(133.0829, 1826.2076)(169.11913, 2275.3025)(151.1104, 158.77)(173.07394, 1956.9442)(156.93953, 10961.321)(157.93863, 2174.563)	a small molecule		InChIKey=WSTRHGOVAOUOJW-CSKARUKUSA-N	C(/CCC1(\C=C/C=C\C=1))=N\O
3,5-dimethoxyphenol	1.45769	0.677835	(157.30579, 8930.873)(158.89207, 923.9045)(137.56134, 503901.84)(138.5426, 695158.8)(139.43729, 69943.76)(140.05853, 15089.995)(156.46118, 6933.824)(157.54187, 6898.587)(158.21342, 9345.006)(159.0808, 1954.742)(137.0608, 44559.773)(138.05568, 16673.637)(139.05844, 194.26999)(173.70235, 2770.6362)(177.107, 1034.4)(154.67653, 272.73953)(180.36252, 17082.299)(178.62984, 10938.585)(179.06387, 758.977…	a small molecule	1,3,5-trimethoxybenzene biosynthesis	InChIKey=XQDNFAMOIPNVES-UHFFFAOYSA-N	COC1(\C=C(/C=C(/C=1)/O)\OC)
auricoloyl-CoA	1.45314	0.310085	(1074.2981, 6592.6914)(1075.2977, 2548.4976)(1076.2969, 243.31334)	a coenzyme A-activated compound	hydroxylated fatty acid biosynthesis (plants)	InChIKey=YXBOBEUNDFMUCP-UBNAOBJYSA-J	CC\C=C/CC[C@@H](O)C\C=C/CCCCCCCCCC(=O)SCCNC(=O)CCNC(=O)[C@H](O)C(C)(C)COP(=O)(OP(=O)(OC[C@@H]1([C@@H](OP([O-])(=O)[O-])[C@@H](O)[C@@H](O1)N2(C3(\N=C/N=C(C(\N=C/2)=3)/N))))[O-])[O-]
5-(methylsulfanyl)pentyl-desulfoglucosinolate	1.45188	0.134729	(356.1066, 4519.7197)(357.1127, 1325.27)(341.3542, 287.275)(359.34286, 1115.7122)(343.60205, 741.2475)(375.14218, 4401.9834)(375.57315, 1526.1465)(375.90552, 338.435)(356.0444, 9274.552)(357.7216, 1173.2267)(361.1364, 1196.7)(379.97546, 4502.198)(380.3034, 2304.418)(381.1126, 9094.348)(363.33716, 4677.219)(366.08807, 651.70746)	an (<i>E</i>)-<i>S</i>-glucosyl-<i>N</i>-hydroxy-&omega;-(methylsulfanyl)alkimidothioate	glucosinolate biosynthesis from trihomomethionine	InChIKey=HKIBRYCZLMJRFT-KHXSHCKASA-N	CSCCCCCC(/S[C@@H]1(O[C@H](CO)[C@@H](O)[C@H](O)[C@@H](O)1))=N\O
dAMP	1.44454	0.177828	(329.05463, 6661.4014)(330.056, 1473.2042)(331.0547, 950.27)(312.0948, 1471.7972)(313.55463, 1427.0549)(330.0658, 1372.33)(313.01645, 2054.4365)(314.05566, 680.9975)(347.0805, 13816.72)(348.082, 2228.19)(349.0797, 225.59)(335.0359, 659.5353)	a purine 2'-deoxyribonucleoside 5'-monophosphate // a nucleic acid component	purine deoxyribonucleosides salvage	InChIKey=KHWCHTKSEGGWEX-RRKCRQDMSA-L	C([C@@H]3([C@H](C[C@H](N1(C2(\N=C/N=C(C(\N=C/1)=2)/N)))O3)O))OP([O-])([O-])=O
<i>O</i>-acetyl-L-serine	1.44354	0.520649	(149.47658, 7238.644)(150.38838, 2353.5913)(151.24753, 3733.6853)(152.0666, 1270.6531)(130.94633, 37337.2)(132.19016, 5308.0986)(133.96075, 8473.651)(134.0561, 259.89)(148.50082, 18445.328)(149.96233, 1269.9412)(130.04898, 98704.77)(131.04932, 9373.737)(132.0448, 354.582)(166.28224, 97848.67)(167.41667, 10137.508)(168.18541, 1881.202)(147.07541, 92012.984)(148.5702, 927.33)(170.21657, 3357.226)(1…	an <i>O</i>-acetylated amino acid	ethiin metabolism // superpathway of Allium flavor precursors // seleno-amino acid biosynthesis (plants) // superpathway of seleno-compound metabolism // lupinate biosynthesis // L-cysteine biosynthesis I // willardiine and isowillardiine biosynthesis // mimosine biosynthesis // &beta;-pyrazole-1-ylalanine biosynthesis	InChIKey=VZXPDPZARILFQX-BYPYZUCNSA-N	CC(OC[C@H]([NH3+])C(=O)[O-])=O
indolepropanol phosphate	1.43933	0.464707	(239.05182, 12440.758)(240.057, 2314.39)(255.25252, 12015.239)(257.06122, 10192.903)(271.0773, 10624.435)(256.82977, 17054.193)(257.06207, 17796.457)	an indole derivative		InChIKey=NKEZSFZOUIIZFL-UHFFFAOYSA-L	C(OP([O-])(=O)[O-])CCC1(\C2(/C=C\C=C/C(/N\C=1)=2))
cyanidin 3-<i>O</i>-&beta;-<i>D</i>-(caffeoyl)-sambubioside	1.43509	0.0833814	(760.2148, 23872.588)(761.21466, 10707.087)(762.2133, 2799.35)(743.19775, 6889.186)(744.2016, 340.975)(765.1789, 389.81332)	an anthocyanidin-3-<i>O</i>-[6-<i>O</i>-(hydroxycinnamoyl)-&beta;-D-glucoside]	anthocyanidin acylglucoside and acylsambubioside biosynthesis // anthocyanin biosynthesis	InChIKey=XGQPXBKBCOHIQI-YONICNLVSA-N	C6(/C=C(C(/O)=C\C(/C=C/C(=O)OC[C@H]5(O[C@@H](OC1(\C(=[O+]C2(\C(/C=1)=C(/C=C(/C=2)/O)\[O-]))C3(\C=C/C(/O)=C(/C=3)/O)))[C@H](O[C@@H]4(OC[C@@H](O)[C@H](O)[C@@H](O)4))[C@@H](O)[C@H](O)5))=6)/O)
3-(1H-indol-3-yl)propanoate	1.43018	0.394746	(188.0786, 334135.94)(189.07205, 47787.785)(190.07523, 3238.474)(170.2324, 10317.466)(171.25023, 1734.2706)(172.0568, 604.27997)(191.19958, 4165.962)(173.1396, 2939.5947)(174.07161, 7016.947)(206.3791, 24584.814)(207.14256, 3072.8337)(189.59753, 8446.605)(189.09015, 758.08997)(214.06755, 3444.4412)(213.96594, 1356.426)(213.05733, 643.42)(195.68056, 4846.619)(196.25822, 2450.3901)(197.0651, 2465.5…	an indole derivative		InChIKey=GOLXRNDWAUTYKT-UHFFFAOYSA-M	C1(\C=C/C2(/N\C=C(CCC(=O)[O-])/C(\C=1)=2))
L-glutamate-5-semialdehyde	1.42912	0.36341	(134.17769, 6881.2344)(136.07109, 6743.9478)(114.527725, 3305.978)(116.49527, 3306.354)(117.0558, 851.51807)(136.07176, 34865.125)(137.07494, 555.96)(115.674, 9712.113)(118.06487, 8938.527)(149.09486, 6885.4688)(131.31412, 6247.705)(154.04872, 5917.491)(155.04411, 707.67554)(137.3367, 6237.3657)(140.01778, 3458.25)(141.0525, 65.3)	a non-proteinogenic &alpha;-amino acid	Organic Nitrogen Assimilation // L-arginine degradation VI (arginase 2 pathway) // L-ornithine biosynthesis II // L-<i>N<sup>&delta;</sup></i>-acetylornithine biosynthesis // L-citrulline biosynthesis // superpathway of L-citrulline metabolism // L-proline biosynthesis III // L-arginine degradation I (arginase pathway) // L-proline degradation	InChIKey=KABXUUFDPUOJMW-BYPYZUCNSA-N	C(C[C@H]([NH3+])C([O-])=O)C=O
chrysin	1.42641	0.493646	(239.05182, 12541.794)(240.057, 2314.39)(257.0618, 17792.885)(271.0773, 10711.533)(256.88846, 17047.242)(257.0621, 18253.127)	a flavone	chrysin biosynthesis // baicalein metabolism	InChIKey=RTIXKCRFFJGDFG-UHFFFAOYSA-M	C3(\C=C/C(/C1(/OC2(\C(\C(=O)\C=1)=C(/C=C(/C=2)/[O-])\O)))=C\C=3)
2-(cystein-<i>S</i>-yl)-2-(1H-indol-3-yl)-acetonitrile	1.4262	0.686989	(277.0674, 14246.633)(278.0694, 815.27)(281.06927, 1615.8701)(257.1006, 42393.848)(258.0629, 3751.185)(259.07245, 241.54323)(279.2846, 5083.546)(280.0877, 1314.13)(259.32263, 2599.24)(261.0725, 446.15002)(293.77512, 2883.4797)(298.1117, 399.62)(277.7976, 2034.607)(281.10114, 3689.6477)(298.31305, 2708.87)(282.0467, 159.69)	a nitrile // an L-cysteine-<i>S</i>-conjugate	glucosinolate activation // glutathione-mediated detoxification II // camalexin biosynthesis	InChIKey=XNBDZHNCVGUXMR-NUHJPDEHSA-N	C1(/NC2(/C=C\C=C/C(/C(/C(SC[C@@H](C([O-])=O)[NH3+])C#N)=1)=2))
plumbagin	1.42429	0.340957	(190.85117, 1104.97)(173.04688, 285.18668)(192.39928, 1738.9335)(173.04956, 906.4634)(211.09052, 1702.2622)(188.06987, 330138.72)(189.07202, 47192.617)(190.07523, 3216.233)(214.13982, 1187.7706)(216.05151, 681.20996)(197.93564, 4350.204)	a small molecule	plumbagin biosynthesis	InChIKey=VCMMXZQDRFWYSE-UHFFFAOYSA-N	CC1(\C(C2(\C(\C(\C=1)=O)=C(\C=C/C=2)\O))=O)
triferuloyl spermidine	1.42393	0.480704	(676.3007, 475.12213)(676.2998, 160.025)(691.32025, 2529.6833)(696.3019, 11957.113)(697.3074, 5384.919)(698.3107, 139.12999)(683.45807, 2541.7192)(684.2966, 6548.6733)	an amide	spermidine hydroxycinnamic acid conjugates biosynthesis	InChIKey=KMJWIBDYGUTEFB-WLJYFSRTSA-N	COC1(\C(\O)=C/C=C(/C=1)/C=C/C(=O)NCCCN(C(/C=C/C2(/C=C(C(/O)=C\C=2)/OC))=O)CCCCNC(=O)/C=C/C3(/C=C(C(/O)=C\C=3)/OC))
phenylacetonitrile	1.42389	0.422171	(117.09987, 4588.3154)(119.064, 16917.48)(118.06486, 27010.008)(119.06016, 5933.2563)(137.91576, 1129.1746)(141.05177, 1297.877)	an aromatic nitrile	aromatic glucosinolate activation // glucosinolate activation // prunasin and amygdalin biosynthesis	InChIKey=SUSQOBVLVYHIEX-UHFFFAOYSA-N	C1(\C=C/C(\CC#N)=C\C=1)
5'-demethoxy-6-methoxypodophyllotoxin	1.42232	0.423994	(397.13712, 1698.6617)(433.16107, 1025.8325)(415.1554, 12669.235)(416.7388, 2531.0002)(417.1699, 9278.438)(418.1753, 545.43774)	a lignan	podophyllotoxin glucosides metabolism	InChIKey=OUBXNLHKULQZHY-XDNBZFNLSA-N	COC5(/C=C\C([C@@H]1(C3(\C(\[C@@H](C2(C1C(OC2)=O))O)=C(C4(\OCOC(/C=3)=4))\OC)))=CC(\OC)=5)
podophyllotoxin	1.42232	0.423994	(417.14267, 409.41666)(417.1443, 790.78)(397.13712, 1698.6617)(433.16107, 1025.8325)(415.6036, 10622.562)(416.7388, 2531.0002)(417.1699, 9278.438)(418.1753, 545.43774)(423.1232, 20550.047)(424.12653, 4705.363)	a toxin // a lignan	podophyllotoxin glucosides metabolism	InChIKey=YJGVMLPVUAXIQN-XVVDYKMHSA-N	COC1(/C=C(/C=C(C(\OC)=1)/OC)[C@H]3([C@H]5([C@@H]([C@@H](O)C4(/C=C2(C(/OCO2)=C\C3=4)))COC(=O)5)))
cathinone	1.41049	0.321226	(155.10542, 1524.9268)(132.08022, 13794.608)(133.0829, 1852.8477)(133.0908, 8778.619)(173.13843, 19911.377)(153.12643, 3048.0422)(173.91383, 5063.7217)(156.9734, 11649.744)(158.71202, 6268.4478)(159.58511, 634.09247)	a small molecule	ephedrine biosynthesis	InChIKey=PUAQLLVFLMYYJJ-ZETCQYMHSA-O	C[C@H]([NH3+])C(=O)C1(\C=C/C=C\C=1)
D-sorbitol	1.41043	0.347047	(182.1109, 36433.535)(183.08191, 4536.441)(184.09006, 532.29)(164.94324, 4251.202)(165.73744, 2180.711)(166.0694, 1123.15)(184.89487, 3747.1646)(166.69539, 18959.494)(168.17662, 5424.461)(203.37895, 1474.6736)(204.1272, 1566.83)(185.92758, 8944.794)(187.10991, 3682.5447)(205.34042, 2746.8457)(208.73994, 955.70337)(189.7381, 1721.6644)(190.5927, 1466.4078)	a hexitol	D-sorbitol biosynthesis I // phosphate acquisition // D-sorbitol degradation I	InChIKey=FBPFZTCFMRRESA-JGWLITMVSA-N	C([C@@H]([C@H]([C@@H]([C@@H](CO)O)O)O)O)O
pumiloside	1.40911	0.405733	(536.1609, 12736.577)(537.162, 5337.8013)(495.1794, 17594.871)(496.1825, 3376.1396)(497.17755, 656.4)(514.1726, 1948.6956)(536.22296, 345.82)	an alkaloid	camptothecin biosynthesis	InChIKey=ODQBQUXGRYBRTP-FWMZWJSFSA-N	C=C[C@H]2([C@H](O[C@H]1([C@H](O)[C@@H](O)[C@H](O)[C@@H](CO)O1))O/C=C3([C@H]2C[C@H]4(C5(\NC6(/C=C\C=C/C(/C(=O)C(/CN(C(=O)3)4)=5)=6)))))
menaquinone-1	1.40207	0.404205	(241.07098, 15179.028)(223.5712, 3806.29)(225.11263, 664.9133)(244.94196, 5358.3516)(245.89293, 1415.995)(225.56549, 3960.9102)(259.38898, 3079.2705)(263.1573, 6147.7783)(243.26044, 17646.158)(242.20596, 5736.604)(242.14856, 223.57)(266.22623, 9570.855)(268.12173, 2656.6501)(245.0967, 5634.7007)	a menaquinone	cuticular wax biosynthesis // reductive TCA cycle I // L-lysine degradation I // <i>trans</i>-lycopene biosynthesis II (oxygenic phototrophs and green sulfur bacteria) // superpathway of carotenoid biosynthesis in plants // UMP biosynthesis I // superpathway of pyrimidine ribonucleotides <i>de novo</i> biosynthesis // superpathway of pyrimidine deoxyribonucleotides <i>de novo</i> biosynthesis // …	InChIKey=ABSPRNADVQNDOU-UHFFFAOYSA-N	CC(C)=CCC1(\C(=O)C2(\C(\C(=O)C(/C)=1)=C/C=C\C=2))
10-deoxysarpagine	1.40011	0.192993	(294.17236, 11422.217)(295.1697, 2108.4158)(279.1654, 315.73532)(279.67813, 5027.7925)(280.1716, 1614.51)(316.2113, 5677.159)(317.22363, 3015.8035)(317.206, 17629.068)(318.23856, 1915.9888)(299.98505, 3157.36)	a small molecule	ajmaline and sarpagine biosynthesis	InChIKey=VXTDUGOBAOLMED-PQKPIAESSA-N	C/C=C5([C@H]1([C@@H](CO)[C@H]2(N([C@@H](C1)C3(\NC4(/C=C\C=C/C(/C(\C2)=3)=4)))C5)))
adenine-ring	1.39928	0.496129	(135.83806, 32248.014)(139.86905, 39052.97)(140.05783, 16901.23)(136.07088, 201325.05)(137.06236, 21068.47)(138.05447, 9787.924)(153.46448, 9706.272)(154.09296, 2960.2349)(161.95078, 936.0029)	a ring			C1(\NC2(\C(\N=1)=N/C=N\C(/N)=2))
(3R,5Z,8Z,11Z,14Z,17Z)-3-hydroxydocosapentaenoyl-CoA	1.39805	0.28138	(1073.2996, 5422.6333)(1074.2981, 4168.049)(1075.2982, 956.4133)(1074.2977, 5503.851)(1075.2977, 2111.7551)(1076.2969, 222.98999)	a small molecule	docosahexaenoate biosynthesis I (lower eukaryotes)	InChIKey=KIDYDCLNVXONEF-PYBSMVOOSA-J	CC\C=C/C\C=C/C\C=C/C\C=C/C\C=C/CCC[C@@H](O)CC(=O)SCCNC(=O)CCNC(=O)[C@H](O)C(C)(C)COP(=O)(OP(=O)(OC[C@@H]1([C@@H](OP([O-])(=O)[O-])[C@@H](O)[C@@H](O1)N2(C3(\N=C/N=C(C(\N=C/2)=3)/N))))[O-])[O-]
cholesterol	1.39656	1.22022	(392.37006, 7603.9697)(368.3482, 9504.409)(369.35175, 3349.9666)(370.365, 1199.1133)(392.3693, 6417.235)(393.37363, 572.87)(369.35013, 3492.6863)(394.3447, 58.025)	a 3&beta;-hydroxysteroid	sphingolipid biosynthesis (plants) // &alpha;-tomatine biosynthesis // plant sterol biosynthesis II // cholesterol biosynthesis (plants) // cholesterol biosynthesis I // solasodine and soladulcidine biosynthesis // superpathway of glycoalkaloid metabolism (Solanaceae)	InChIKey=HVYWMOMLDIMFJA-DPAQBDIFSA-N	CC(C)CCC[C@@H](C)[C@H]3(CC[C@H]4([C@@H]2(C\C=C1(C[C@@H](O)CC[C@@](C)1[C@H]2CC[C@](C)34))))
peonidin 3-O-glucoside	1.39118	0.220099	(467.12134, 1173.3615)(463.15735, 17019.973)(464.15955, 2845.876)(465.15552, 859.5633)(469.0988, 353.79)	an anthocyanin	peonidin and derivatives biosynthesis		C(O)C1(OC(C(O)C(O)C(O)1)OC3(\C=C4(C(/O)=C\C(\O)=C/C(=[O+]C(\C2(/C=C\C(\O)=C(/C=2)\OC))=3)4)))
(<i>S</i>)-canadine	1.39086	0.134467	(339.60202, 9846.04)(341.15875, 3097.4)(322.0214, 275722.7)(322.34393, 43266.98)(323.14023, 28968.85)(324.14273, 2665.064)(340.15817, 22066.861)(341.15915, 3200.3457)(324.1525, 1555.18)(362.19418, 2429.7698)(363.11288, 3185.9807)(366.8944, 392.30875)(346.97974, 4227.7524)(348.4745, 1855.8448)	a small molecule	chelerythrine biosynthesis // noscapine biosynthesis // berberine biosynthesis	InChIKey=VZTUIEROBZXUFA-INIZCTEOSA-N	C1(CC4(\C(\[C@@H]2(CC3(\C=C/C(/OC)=C(C(/CN12)=3)/OC)))=C/C5(/OCOC(/C=4)=5)))
(<i>R</i>)-2,3-dihydroxy-3-methylpentanoate	1.3901	0.301005	(148.89752, 17453.947)(149.7999, 5506.9478)(150.74187, 10151.29)(151.57562, 1738.7765)(133.06303, 12075.493)(148.43066, 117917.9)(149.07106, 5373.8267)(130.06282, 3126.6323)(167.1047, 3918.34)(148.05943, 4412.2476)(171.75977, 17588.963)(172.83038, 20803.945)(173.8701, 6171.699)(174.06532, 532.9167)(153.21577, 8298.671)(153.74988, 2584.484)	a small molecule	L-isoleucine biosynthesis I (from threonine) // superpathway of isoleucine and valine biosynthesis // superpathway of branched chain amino acid biosynthesis // superpathway of L-isoleucine biosynthesis I	InChIKey=PDGXJDXVGMHUIR-UJURSFKZSA-M	CC[C@](O)(C)[C@H](C([O-])=O)O
3,4-dihydrocoumarin	1.38715	0.756988	(149.49811, 15987.07)(150.48943, 40825.11)(151.25008, 4697.4463)(152.06392, 2781.8503)(132.38269, 68923.8)(133.19568, 9155.979)(134.91074, 2443.7114)(149.12349, 4904.414)(131.04767, 17096.436)(132.05058, 2109.4287)(133.0588, 154.3)(166.08516, 367455.3)(167.0875, 42981.223)(168.09154, 2633.9226)(148.07394, 109939.305)(149.0708, 29987.225)(174.10373, 949.4917)(175.15294, 982.7839)(176.0541, 295.72)…	an aromatic compound	coumarin metabolism (to melilotic acid)	InChIKey=VMUXSMXIQBNMGZ-UHFFFAOYSA-N	C2(\C=C1(CCC(OC/1=C/C=2)=O))
7-(methylsulfanyl)heptyl-desulfoglucosinolate	1.38264	0.65171	(384.40762, 6339.6187)(385.51013, 925.6818)(388.6432, 1526.8625)(365.1338, 13860.294)(366.13718, 886.23)(386.14368, 12637.069)(386.1479, 4285.06)(387.1549, 2952.38)(389.141, 3046.44)(369.14667, 2595.0808)(371.13663, 2287.5017)(401.17694, 13420.515)(402.18063, 1306.575)(384.07095, 6186.618)(384.18396, 366.685)(393.11697, 577.12146)	an (<i>E</i>)-<i>S</i>-glucosyl-<i>N</i>-hydroxy-&omega;-(methylsulfanyl)alkimidothioate	glucosinolate biosynthesis from pentahomomethionine	InChIKey=HRWHFIDSPSFJJQ-MFIRQCQASA-N	CSCCCCCCCC(/S[C@@H]1(O[C@H](CO)[C@@H](O)[C@H](O)[C@@H](O)1))=N\O
robustaquinone C	1.38056	0.883496	(286.0605, 8421.063)(287.063, 1710.95)(301.0583, 75.0)(305.0697, 240.99)(323.10852, 2374.7148)(307.949, 322.992)(308.0483, 305.83)(300.35382, 11420.948)(301.4466, 2004.969)(303.095, 5373.9634)(304.0974, 505.74503)	a hydroxyanthraquinone	cuticular wax biosynthesis // robustaquinone biosynthesis	InChIKey=FSJQILFEYGANSZ-UHFFFAOYSA-N	COC1(\C(\O)=C(C2(\C(=O)C3(/C(/O)=C\C=C/C(/C(=O)C(/C=1)=2)=3)))\OC)
scutellarein 7-methyl ether	1.38056	0.883496	(325.05627, 173246.28)(326.0586, 14144.615)(327.05365, 3153.435)(286.0605, 8421.063)(287.063, 1710.95)(301.0583, 75.0)(305.0697, 240.99)(323.10852, 2374.7148)(307.949, 322.992)(308.0483, 305.83)(300.35382, 11420.948)(301.4466, 2004.969)(303.095, 5373.9634)(304.0974, 505.74503)	a methoxyflavone // a trihydroxyflavone	salvigenin biosynthesis	InChIKey=UWARRXZVZDFPQU-UHFFFAOYSA-N	COC3(/C=C2(C(\C(=O)\C=C(C1(\C=C/C(/O)=C\C=1))/O2)=C(C(\O)=3)\O))
4-coumaraldehyde	1.37856	0.733087	(149.59924, 16687.111)(150.56117, 36046.85)(151.3101, 4484.98)(152.06392, 2781.8503)(132.01382, 62892.88)(132.95569, 7394.7285)(134.78133, 3073.4773)(149.29, 4857.485)(131.19948, 18157.295)(132.04863, 2126.9849)(133.0588, 154.3)(166.08508, 349824.97)(167.08748, 42535.004)(168.09154, 2633.9226)(148.07356, 95358.945)(149.07043, 18708.725)(173.88478, 921.9392)(175.23476, 932.2009)(176.0541, 295.72)(…	a phenylpropanoid	phenylpropanoid biosynthesis // arabidopyrone biosynthesis	InChIKey=CJXMVKYNVIGQBS-OWOJBTEDSA-N	C(=O)/C=C/C1(\C=C/C(/O)=C\C=1)
(2E,7Z,10Z,13Z,16Z,19Z)-docosahexaenoyl-CoA	1.3769	0.309219	(1073.2996, 5084.475)(1074.298, 3453.489)(1075.2982, 944.5916)(1074.2977, 5330.8467)(1075.2977, 2082.9294)(1076.2969, 222.98999)	a small molecule	docosahexaenoate biosynthesis I (lower eukaryotes)	InChIKey=HGVXUTAEZALTIG-HKHRKLHHSA-J	CC\C=C/C\C=C/C\C=C/C\C=C/C\C=C/CCC/C=C/C(=O)SCCNC(=O)CCNC(=O)[C@H](O)C(C)(C)COP(=O)(OP(=O)(OC[C@@H]1([C@@H](OP([O-])(=O)[O-])[C@@H](O)[C@@H](O1)N2(C3(\N=C/N=C(C(\N=C/2)=3)/N))))[O-])[O-]
3',4',5'-trimethylmyricetin	1.37631	0.334187	(361.21228, 2156.8198)(361.08246, 4225.1904)(363.88998, 329.5431)(364.1224, 1206.43)(383.0674, 1231.4755)(365.06677, 10176.881)(366.2972, 1174.1846)(367.06213, 519.49225)	a flavonol derivative	flavonol glucosylation I // polymethylated myricetin biosynthesis (tomato)	InChIKey=LHNLHJJGLDWGFS-UHFFFAOYSA-N	COC1(/C=C(/C=C(C(\OC)=1)/OC)/C2(/OC3(/C=C(/C=C(C(\C(=O)C(/O)=2)=3)/O)/O)))
polyneuridine aldehyde	1.37568	0.316659	(376.66693, 892.46246)(333.1501, 82853.55)(334.1537, 11979.28)(335.1549, 838.71)(355.13397, 4440.62)(350.18442, 4410.107)	a small molecule	ajmaline and sarpagine biosynthesis	InChIKey=BRJNQOSDCDNITN-VDMSZYBVSA-N	C/C=C5([C@@H]1([C@](C(=O)OC)(C=O)[C@H]2(N([C@@H](C1)C3(\NC4(/C=C\C=C/C(/C(\C2)=3)=4)))C5)))
<i>trans</i>-5-<i>O</i>-(4-coumaroyl)-D-quinate	1.37264	0.596466	(337.16293, 13410.296)(338.08887, 699.0691)(341.4413, 560.6267)(343.1085, 1068.79)(356.03214, 10522.006)(357.59384, 983.4445)(342.05664, 1292.4479)(363.129, 6718.079)(364.7005, 1709.906)	a small molecule	chlorogenic acid biosynthesis I // chlorogenic acid biosynthesis II // phenylpropanoid biosynthesis	InChIKey=BMRSEYFENKXDIS-OTCYKTEZSA-M	C([O-])(=O)[C@]1(O)(C[C@@H](O)[C@@H](O)[C@@H](C1)OC(=O)/C=C/C2(\C=C/C(/O)=C\C=2))
(5Z,8Z,11Z,14Z,17Z)-3-oxodocosapentaenoyl-CoA	1.37189	0.291014	(1072.2983, 5085.968)(1073.2996, 5377.5503)(1074.2977, 5203.6816)(1075.2977, 1869.3777)(1076.2969, 212.56667)	a small molecule	docosahexaenoate biosynthesis I (lower eukaryotes)	InChIKey=SLYKKQSPRFJDAF-HVGANWHPSA-J	CC\C=C/C\C=C/C\C=C/C\C=C/C\C=C/CCCC(=O)CC(=O)SCCNC(=O)CCNC(=O)[C@H](O)C(C)(C)COP(=O)(OP(=O)(OC[C@@H]1([C@@H](OP([O-])(=O)[O-])[C@@H](O)[C@@H](O1)N2(C3(\N=C/N=C(C(\N=C/2)=3)/N))))[O-])[O-]
triacsin C	1.36993	0.195034	(207.13698, 26179.906)(208.1392, 3003.834)(190.04501, 117622.77)(192.90204, 54746.543)(209.15202, 2452.1787)(192.09329, 6980.1807)(192.7089, 2533.3542)(227.1771, 9718.549)(228.17766, 205.45)(207.1555, 68.03)(234.08871, 10966.484)(235.05228, 9530.491)(235.1408, 8506.972)(215.10559, 6564.3066)(216.12755, 753.98413)	a nitroso compound		InChIKey=NKTGCVUIESDXPU-YLEPRARLSA-N	CCC/C=C/C/C=C/C=C/C=N/NN=O
humulone	1.36473	0.509196	(347.21146, 185.39499)(384.19125, 7466.437)(385.19458, 545.3803)(347.21542, 3258.0479)(379.23737, 15617.1045)(380.24152, 3780.4155)(362.21118, 1754.1062)(363.21375, 210.74889)(361.7342, 338.60498)	an &alpha; bitter acid	lupulone and humulone biosynthesis // superpathway of bitter acids biosynthesis	InChIKey=VMSLCPKYRPDHLN-OAQYLSRUSA-M	CC(C)=CCC1(/C(O)=C(C([C@@](C(/[O-])=1)(O)CC=C(C)C)=O)C(CC(C)C)=O)
heptaketide pyrone	1.36252	0.345291	(276.94086, 24333.13)(278.07028, 1876.7207)(279.06177, 1860.25)(259.83774, 1560.6807)(260.55023, 2406.6199)(277.0672, 40911.703)(278.07016, 3819.1633)(281.06958, 1849.2542)(261.56158, 2167.5352)(293.188, 14632.187)(294.10355, 4335.529)(278.95935, 3251.1655)(299.04565, 3535.6165)(300.04553, 1206.4076)(282.70645, 836.70996)	a polyketide	aloesone biosynthesis II	InChIKey=JIBVOQAUTOPGPH-UHFFFAOYSA-M	CC2(/C=C(/C=C(C(/C(CC1(\OC(=O)/C=C(\C=1)/[O-]))=O)=2)/O)/O)
grasshopper ketone	1.3609	0.202287	(225.98936, 4960.3887)(227.66273, 60111.605)(230.1557, 17984.154)(207.16475, 38846.152)(208.13933, 5044.169)(243.33562, 9768.212)(245.08247, 9114.578)(245.70018, 1519.4386)(246.17976, 1913.7734)(227.17487, 217092.75)(228.17761, 47304.273)(249.28212, 7390.835)(250.51111, 3776.0447)(251.88, 7063.5396)(252.14426, 5409.766)(231.887, 7398.583)(234.06958, 3949.5923)(234.13391, 7833.185)	a 9-apo-carotenone		InChIKey=QMXLZUOHZGYGDY-ANSXDHORSA-N	CC(=O)/C=C=C1(C(C)(C)C[C@H](O)C[C@](O)(C)1)
3',4',5'-<i>O</i>-trimethyltricetin	1.36045	0.289195	(367.30634, 570.3936)(369.0803, 452.21002)(331.08606, 602.19)(363.12195, 221.32)(344.08923, 12831.892)(345.0914, 1133.3512)(346.09116, 158.6825)(348.08496, 7694.4087)(349.56345, 335.9)(351.06653, 28023.406)(352.0696, 3174.555)(353.07153, 3499.9448)(346.0854, 368.8407)	a flavonoid		InChIKey=CPCPHNWWTJLXKQ-UHFFFAOYSA-M	COC1(/C=C(/C=C(C(\OC)=1)/OC)/C2(/OC3(/C=C(/C=C(C(\C(=O)\C=2)=3)/O)/[O-])))
19E-geissoschizine	1.36037	0.184666	(377.17563, 11683.0205)(378.17905, 1130.3761)	a small molecule	ajmaline and sarpagine biosynthesis // vindoline, vindorosine and vinblastine biosynthesis	InChIKey=WKWHYFHGTWZCLM-KGZWXYIYSA-N	C/C=C1([C@@H](C(\C(OC)=O)=C\O)C[C@H]2(C3(\NC4(/C=C\C=C/C(/C(\CCN(C1)2)=3)=4))))
gibberellin A<sub>20</sub>	1.35989	0.29236	(333.15933, 214.48999)(317.15488, 1451.7238)(318.1575, 94.02)(333.17242, 5461.88)(334.17645, 735.84)(316.86984, 1105.087)(318.66345, 526.15)(349.23657, 14091.555)(350.18558, 2477.2224)(331.1744, 19283.678)(332.17697, 2241.8323)(357.11838, 4860.709)(358.68872, 1811.6477)(359.16428, 602.5267)(338.9698, 376.92166)	a gibberellin	gibberellin biosynthesis V // gibberellin inactivation II (methylation) // gibberellin biosynthesis III (early C-13 hydroxylation) // superpathway of gibberellin biosynthesis // gibberellin inactivation I (2&beta;-hydroxylation)	InChIKey=OXFPYCSNYOFUCH-AODVQFRNSA-M	C=C1([C@@]3(O)(C[C@]4(C1)([C@H]([C@@H]5([C@]2(C(=O)O[C@](CCC2)([C@@H](CC3)4)5)(C)))C([O-])=O)))
swainsonine	1.35919	0.435642	(174.52728, 5087.587)(176.11, 2379.51)(156.43254, 2739.9465)(160.1036, 4368.98)(175.00043, 8913.494)(175.98999, 683.8987)(156.1012, 10062.19)(157.1001, 6638.52)(191.1398, 25184.371)(192.14305, 2095.465)(193.1572, 109.57)(173.50981, 1661.4602)(197.82884, 856.94934)(179.60057, 3038.8162)	an alkaloid		InChIKey=FXUAIOOAOAVCGD-WCTZXXKLSA-N	C2(C[C@@H](O)[C@@H]1([C@H](O)[C@H](O)CN1C2))
<i>N</i>-(&beta;-D-glucosyl)-(indol-3-yl)acetyl-L-glutamate	1.35818	0.606872	(466.47794, 6232.5034)(466.14087, 856.615)(451.154, 2718.56)(468.65814, 2169.245)(487.18854, 25997.93)(488.19754, 5125.69)(464.42465, 6800.4463)(465.62827, 1838.9045)(466.1523, 302.91)(470.39642, 75708.57)(470.1321, 20270.658)(471.13412, 4487.332)	an indole derivative // a modified amino acid	indole-3-acetate inactivation VIII	InChIKey=PPKYVFHFFAMMLR-NDXMBDNFSA-L	C(O)[C@H]3(O[C@@H](N1(\C=C(CC(N[C@H](C(=O)[O-])CCC([O-])=O)=O)/C2(\C=C/C=C\C/1=2)))[C@H](O)[C@@H](O)[C@H](O)3)
pyrimidin-2-one-ribonucleoside	1.35806	0.300506	(229.37732, 3248.4883)(232.9284, 5284.047)(233.0791, 4042.84)(210.23654, 7537.375)(211.07077, 487.85297)(212.0495, 70.11)(231.08511, 4830.613)(212.66197, 8721.608)(214.19244, 901.92993)(249.2725, 1713.1051)(251.1253, 3724.9526)(229.17941, 1649.4564)(233.11395, 271.9)(255.07205, 969.235)(235.63545, 172.85356)(237.0689, 368.91)	a pyrimidine nucleoside		InChIKey=RPQZTTQVRYEKCR-WCTZXXKLSA-N	C2(\C=C/N([C@@H]1(O[C@H](CO)[C@@H](O)[C@@H](O)1))C(=O)\N=2)
2,4',7-trihydroxyisoflavanone	1.35657	0.690997	(273.7452, 2247.4824)(257.06174, 1294.642)(273.07944, 5441.112)(274.08136, 356.11)(260.0723, 257.81)(294.11584, 1087.0876)(274.79388, 2604.0745)(275.7657, 1758.713)(276.1082, 740.98)(295.07736, 5511.584)(296.0619, 590.38)(279.053, 6606.1807)	an isoflavone	superpathway of pterocarpan biosynthesis (via daidzein) // isoflavonoid biosynthesis I // formononetin biosynthesis // superpathway of pterocarpan biosynthesis (via formononetin)	InChIKey=YACUBWOKTPOMNW-UKRRQHHQSA-N	C3(\C([C@@H]1(C(=O)C2(\C(\O[C@@H](O)1)=C/C(/O)=C\C=2)))=C/C=C(\C=3)/O)
&beta;-tocotrienol	1.35512	0.122361	(412.31805, 28747.754)(413.3211, 8052.3438)(414.3338, 67499.99)(415.33652, 20195.434)(416.3482, 14607.227)(396.32346, 1527.7015)(397.3215, 557.30334)(413.59506, 213123.0)(414.91876, 237992.19)(415.92688, 98021.234)(416.9316, 43932.32)(417.2135, 29595.137)(417.35202, 7001.237)(396.32404, 2367.3848)(398.0725, 1831.0812)(399.32416, 3135.058)(428.44952, 21749.502)(429.35242, 6150.821)	a tocotrienol	vitamin E biosynthesis (tocotrienols) // cuticular wax biosynthesis	InChIKey=FGYKUFVNYVMTAM-WAZJVIJMSA-N	CC(C)=CCCC(\C)=C/CCC(\C)=C/CC[C@@]1(C)(OC2(\C(/CC1)=C(C)/C(/O)=C\C(/C)=2))
heptaketide pyrone intermediate	1.3543	0.35982	(276.84265, 20222.693)(278.0699, 1541.7767)(279.06042, 2189.4465)(259.83774, 1560.6807)(260.55023, 2406.6199)(277.0673, 38364.953)(278.0702, 3305.767)(281.06958, 1849.2542)(261.56158, 2167.5352)(293.23297, 18317.863)(294.10355, 4335.529)(278.88055, 3482.5168)(299.0464, 4484.893)(300.04578, 1524.42)(282.70645, 836.70996)	a polyketide	aloesone biosynthesis II	InChIKey=QIINDYLWHQVGEZ-UHFFFAOYSA-M	CC2(/C=C(/C=C1(C(/C(=O)\C=C(CC(=O)CC(=O)[O-])/O1)=2))/O)
delphinidin 3-<i>O</i>-rutinoside-7-<i>O</i>-(6-<i>O</i>-(4-<i>O</i>-(glucosyl)-oxybenzoyl)-glucoside)	1.35191	0.313316	(1072.2982, 5340.7603)(1073.2994, 5494.3545)	an anthocyanidin-3-<i>O</i>-&beta;-D-glucoside	anthocyanin biosynthesis // violdelphin biosynthesis	InChIKey=IPRXGGCUJGQBGA-ONKNWBKPSA-N	C[C@@H]8([C@@H](O)[C@H](O)[C@H](O)[C@H](OC[C@@H]1([C@@H](O)[C@H](O)[C@@H](O)[C@@H](O1)OC3(\C(C2(\C=C(C(\O)=C(/C=2)\O)\O))=[O+]C4(\C(/C=3)=C(/C=C(/C=4)/O[C@@H]7(O[C@H](COC(=O)C6(\C=C/C(/O[C@@H]5(O[C@H](CO)[C@@H](O)[C@H](O)[C@@H](O)5))=C\C=6))[C@@H](O)[C@H](O)[C@@H](O)7))\[O-]))))O8)
&alpha;-hydroxyheme	1.35187	0.339166	(613.1544, 8405.266)(614.155, 2931.3608)(615.15247, 1216.2059)(611.15643, 157668.05)(612.1599, 46098.758)(613.16315, 11021.914)(614.1661, 1723.5778)(633.13776, 88559.97)(634.1408, 25966.307)(635.14075, 6569.0312)(636.14343, 1776.7666)	a heme	heme degradation I	InChIKey=QIKCVSLEZBFGCU-CEPNNTPPSA-J	C=CC1(\C3(/C=C8(C(/C)=C(CCC(=O)[O-])/C4(/N([Fe-2]26(N7(C(/C(/O)=C(C(/C)=1)\[N+]/2=3)=C(C=C)/C(\C)=C(\C=C5(C(/C)=C(CCC(=O)[O-])/C(\C=4)=[N+]5/6))\7)))8))))
3-oxo-2-(cis-2'-pentenyl)-cyclopentane-1-(3R-hydroxybutanoyl)-CoA	1.35083	0.195589	(1000.2797, 5611.5356)(1001.2778, 1906.5884)(1002.2775, 311.02856)	a coenzyme A-activated compound	jasmonic acid biosynthesis	InChIKey=YUFHOTSRMDFGNS-GBYPGRTBSA-J	CC\C=C/C[C@H]1([C@H](CCC(=O)1)C[C@H](O)CC(=O)SCCNC(=O)CCNC(=O)[C@H](O)C(C)(C)COP(=O)(OP(=O)(OC[C@@H]2([C@@H](OP([O-])(=O)[O-])[C@@H](O)[C@@H](O2)N3(C4(\N=C/N=C(C(\N=C/3)=4)/N))))[O-])[O-])
(glutathion-<i>S</i>-yl)(1<i>H</i>-indol-3-yl)acetonitrile	1.34969	0.668122	(465.13367, 618.3153)(465.09952, 14916.433)(466.10303, 1411.4397)(461.16815, 149.13501)	a nitrile // a glutathione-<i>S</i>-conjugate	glucosinolate activation // glutathione-mediated detoxification II // camalexin biosynthesis	InChIKey=IYKWLNJKMRZQJG-JFXOEICMSA-M	C1(/NC2(/C=C\C=C/C(/C(/C(SC[C@@H](C(NCC([O-])=O)=O)NC(=O)CC[C@H]([NH3+])C([O-])=O)C#N)=1)=2))
16-hydroxypalmitoyl-CoA	1.34898	0.177027	(999.2809, 5947.8247)(1000.27936, 4191.4937)(1001.2771, 1343.5967)(1000.2797, 5472.7812)(1001.2778, 1939.3489)(1002.2775, 311.02856)	a long-chain &omega;-hydroxy fatty acyl-CoA // a long-chain fatty acyl-CoA	suberin monomers biosynthesis // methyl ketone biosynthesis (engineered) // cuticular wax biosynthesis // wax esters biosynthesis I // wax esters biosynthesis II // sphingolipid biosynthesis (plants) // phosphatidylcholine acyl editing // triacylglycerol biosynthesis (Chlamydomonas) // sporopollenin precursors biosynthesis // cutin biosynthesis	InChIKey=ROZGNNDROQHXPF-BBECNAHFSA-J	CC(C)([C@@H](O)C(=O)NCCC(=O)NCCSC(=O)CCCCCCCCCCCCCCCO)COP(=O)(OP(=O)(OC[C@@H]1([C@@H](OP([O-])(=O)[O-])[C@@H](O)[C@@H](O1)N2(C3(\N=C/N=C(C(\N=C/2)=3)/N))))[O-])[O-]
galactitol	1.34783	0.268786	(182.08008, 37455.59)(183.08191, 4536.441)(184.09006, 532.29)(164.73872, 4418.0684)(165.73744, 2180.711)(166.0694, 1123.15)(184.89487, 3747.1646)(166.59584, 19704.01)(168.17662, 5424.461)(203.37895, 1474.6736)(204.1272, 1566.83)(186.02322, 9027.977)(187.10991, 3682.5447)(205.34523, 2500.5627)(210.07489, 916.52496)(189.7381, 1721.6644)(190.5927, 1466.4078)	a hexitol	phosphate acquisition	InChIKey=FBPFZTCFMRRESA-GUCUJZIJSA-N	C([C@@H]([C@H]([C@H]([C@H](O)CO)O)O)O)O
urushiol III	1.34689	0.106904	(317.24466, 418.15717)(299.2392, 154.578)(322.00708, 5338.071)(302.81863, 618.20215)(337.18863, 11338.781)(338.04984, 8896.995)(338.78778, 2161.824)(339.28937, 770.862)(319.28186, 2899.3938)(321.2759, 288.8433)(341.08636, 874.2803)(342.2296, 55.1)(323.4269, 5402.8613)(325.17395, 6646.2075)(325.83752, 3460.031)	an urushiol	phosphate acquisition	InChIKey=RMTXUPIIESNLPW-AOSYACOCSA-N	CCC/C=C/C/C=C/CCCCCCCC1(\C(\O)=C(\C=C/C=1)\O)
salicin	1.34475	0.330936	(287.44696, 2970.157)(287.0983, 180.28)(269.16913, 7089.822)(269.9213, 1565.8188)(270.76468, 285.91666)(287.1091, 5291.925)(288.11932, 5328.08)(289.11493, 662.07)(269.14108, 99025.85)(270.10474, 13480.952)(271.10413, 1466.419)(272.0968, 1694.25)(305.6896, 1981.6372)(305.6496, 491.3725)(306.1477, 468.14)(287.16547, 3597.5547)(314.11475, 450.38248)(291.47665, 34018.3)(292.59402, 3851.2751)(293.0798…	a &beta;-D glucoside	salicin biosynthesis	InChIKey=NGFMICBWJRZIBI-UJPOAAIJSA-N	C(O)C2(/C=C\C=C/C(/O[C@@H]1(O[C@H](CO)[C@@H](O)[C@H](O)[C@@H](O)1))=2)
vernolate	1.34422	0.158766	(295.22302, 58643.375)(296.22867, 27300.623)(297.235, 3498.36)(277.21472, 88543.56)(278.21786, 16384.17)(279.2216, 1276.97)(313.26862, 2743.2698)(295.2421, 85.26)(318.32138, 8146.831)(301.21295, 7191.381)(302.21814, 350.3922)	an unsaturated fatty acid // a long-chain fatty acid	ceramide degradation // fatty acid &alpha;-oxidation I // acyl-[acyl-carrier protein] thioesterase pathway // phospholipases // triacylglycerol degradation // methyl ketone biosynthesis (engineered) // alkane oxidation // wax esters biosynthesis II // terminal olefins biosynthesis I		CCCCCC1(OC(C\C=C/CCCCCCCC(=O)[O-])1)
palmitoleoyl-CoA	1.34339	0.174108	(999.2809, 5733.901)(1000.2793, 4122.9746)(1001.27734, 1413.1775)(1000.2797, 5273.079)(1001.2778, 1908.8271)(1002.2775, 308.36426)	a long-chain 2,3,4-saturated fatty acyl CoA // a hexadecenoyl-CoA (n-C16:1CoA)	cuticular wax biosynthesis // wax esters biosynthesis I // wax esters biosynthesis II // sphingolipid biosynthesis (plants) // phosphatidylcholine acyl editing // triacylglycerol biosynthesis (Chlamydomonas) // methyl ketone biosynthesis (engineered) // fatty acid &beta;-oxidation II (peroxisome) // superpathway of glyoxylate cycle and fatty acid degradation // acyl-CoA hydrolysis // sorgoleone b…	InChIKey=QBYOCCWNZAOZTL-MDMKAECGSA-J	CCCCCC\C=C/CCCCCCCC(=O)SCCNC(=O)CCNC(=O)[C@H](O)C(C)(C)COP(=O)(OP(=O)(OC[C@@H]1([C@@H](OP([O-])(=O)[O-])[C@@H](O)[C@@H](O1)N2(C3(\N=C/N=C(C(\N=C/2)=3)/N))))[O-])[O-]
4&alpha;-hydroxymethyl-5&alpha;-cholesta-8,24-dien-3&beta;-ol	1.34312	0.281332	(417.31033, 991953.4)(418.32886, 296409.6)(418.40244, 62105.453)(419.35925, 6497.8037)(398.3393, 4345.257)(399.33798, 129.12)(419.3695, 9230.23)(420.3717, 590.79004)(403.37473, 915.46747)(436.39603, 18993.129)(437.3994, 3709.6204)(420.40094, 1126.5963)(439.3418, 2476.7197)(441.35184, 68998.93)(442.35242, 19073.674)(443.3472, 3068.2346)(424.8311, 2614.7363)(425.3571, 9465.894)	a 3&beta;-hydroxysteroid	sphingolipid biosynthesis (plants) // zymosterol biosynthesis // cholesterol biosynthesis I	InChIKey=ORZKEIGPXNMCHC-NUESBDPTSA-N	CC(C)=CCC[C@@H](C)[C@H]2(CC[C@H]3(C4(\CC[C@H]1([C@H](CO)[C@@H](O)CC[C@@](C)1C(\CC[C@](C)23)=4))))
inosine	1.34283	0.249144	(269.0865, 9055.4)(253.08293, 159.03334)(271.75345, 32350.941)(271.3922, 17731.08)(272.56348, 5402.44)(273.09195, 1562.4731)(253.33446, 279.04376)(287.65833, 2623.9053)(289.12344, 834.36)(268.3142, 356572.62)(269.37808, 54872.934)(270.10416, 10475.369)(271.1028, 767.22217)(292.72934, 1506.2264)(277.0146, 21998.85)(278.07007, 1844.12)	a purine ribonucleoside	adenosine nucleotides degradation I // purine nucleotides degradation I (plants) // superpathway of purines degradation in plants	InChIKey=UGQMRVRMYYASKQ-KQYNXXCUSA-N	C(O)[C@H]1(O[C@H]([C@H](O)[C@H](O)1)N2(\C=N/C3(C(=O)N\C=N/C2=3)))
<i>cis</i>-coumarinic acid-&beta;-<i>D</i>-glucoside	1.34145	0.324298	(307.08102, 18879.977)(308.0826, 2575.1545)(309.08026, 185.355)(330.43152, 5123.733)(331.08728, 20147.283)(331.1159, 17630.48)(343.30295, 2511.2705)(344.12967, 935.44446)(327.60568, 24932.41)(326.4496, 15027.026)(327.11795, 1774.7461)(349.1598, 7389.301)(350.76163, 493.33142)(351.0938, 547.36)(332.42938, 1238.2279)(335.09155, 1650.9163)	a small molecule	coumarin biosynthesis (via 2-coumarate)	InChIKey=GVRIYIMNJGULCZ-QLFWQTQQSA-M	C([C@H]2(O[C@@H](OC1(\C=C/C=C\C(\C=C/C(=O)[O-])=1))[C@@H]([C@H]([C@@H]2O)O)O))O
<i>trans</i>-zeatin riboside	1.33982	0.352989	(333.14807, 179319.7)(334.1522, 25513.078)(335.1526, 6331.263)(336.1567, 299.06)(356.1892, 148.12)(375.4274, 554.17566)(359.53897, 7483.7607)(360.50278, 866.7519)(361.1372, 2779.1643)	a small molecule	cytokinins degradation	InChIKey=GOSWTRUMMSCNCW-HNNGNKQASA-N	CC(/CO)=C\CNC1(\C2(\N=C/N(C(\N=C/N=1)=2)[C@H]3([C@H](O)[C@H](O)[C@@H](CO)O3)))
(9Z,12Z,15Z)-hexadeca-9,12,15-trienoyl-CoA	1.33916	0.178007	(998.28015, 7534.5977)(999.2812, 7108.878)(1000.2797, 6569.528)(1001.2791, 2560.7524)(1002.2795, 238.97)(998.27954, 7526.77)(999.2805, 7056.74)(1000.2792, 6527.55)(1001.2778, 2605.692)(1002.27673, 364.428)	a long-chain fatty acyl-CoA	methyl ketone biosynthesis (engineered) // cuticular wax biosynthesis // wax esters biosynthesis I // wax esters biosynthesis II // sphingolipid biosynthesis (plants) // phosphatidylcholine acyl editing // triacylglycerol biosynthesis (Chlamydomonas) // sorgoleone biosynthesis	InChIKey=JDKLSTJMXDRYAJ-PCRJDALTSA-J	C=CC\C=C/C\C=C/CCCCCCCC(SCCNC(=O)CCNC(=O)[C@H](O)C(C)(C)COP(=O)(OP(=O)(OC[C@H]1(O[C@H]([C@@H]([C@@H]1OP([O-])(=O)[O-])O)N2(C3(\N=C/N=C(C(\N=C/2)=3)/N))))[O-])[O-])=O
hypoxanthine	1.33782	0.286579	(137.70804, 1693.47)(119.02991, 19221.416)(120.03376, 589.4062)(138.33463, 17946.291)(140.33914, 7126.4585)(141.0527, 878.89)(121.061264, 5146.6436)(122.70706, 5286.134)(123.6395, 9772.6875)(156.32608, 3333.3206)(157.56038, 6956.9824)(158.1521, 3667.1187)(159.08035, 1503.1625)(136.06145, 323608.1)(137.55742, 22047.193)(160.5458, 1182.187)(161.58667, 597.2844)(163.03865, 2162.815)(142.2306, 2511.2…	a purine base // a nucleic acid component	Organic Nitrogen Assimilation // adenosine nucleotides degradation I // purine nucleotides degradation I (plants) // superpathway of purines degradation in plants	InChIKey=FDGQSTZJBFJUBT-UHFFFAOYSA-N	C1(\NC2(C(=O)N\C=N/C(\N=1)=2))
lathyrine	1.33697	0.424536	(182.08008, 35346.203)(183.08183, 4374.816)(184.08763, 1099.1637)(164.26219, 14526.525)(165.12894, 4005.8389)(166.07014, 1821.0468)(184.61713, 3380.7986)(188.094, 2735.055)(166.80507, 19400.09)(168.24748, 12071.763)(169.0896, 1316.95)(202.84235, 1549.6908)(204.12717, 774.53503)(185.28369, 7914.809)(186.8374, 4686.8794)(205.75641, 3406.3125)(209.7429, 357.41)(187.78702, 7036.7793)(189.70432, 1509.…	a small molecule	lathyrine biosynthesis	InChIKey=LIRGSTWGMWYHBN-UHFFFAOYSA-N	C1(\C=C(CC([NH3+])C(=O)[O-])/N=C(N)\N=1)
&alpha;-D-glucosamine 1-phosphate	1.33695	0.137141	(260.69955, 3474.0198)(261.04477, 6537.1484)(244.03404, 571.5407)(260.95428, 5290.6826)(262.04886, 3855.2327)(243.2036, 6467.034)(245.04346, 321.70502)(277.7345, 34221.793)(278.07, 4257.1235)(260.86713, 1689.0725)(282.39505, 1619.1477)(283.05624, 711.3018)(284.03036, 478.13458)(285.03262, 181.00667)(263.37445, 16341.191)	a sugar phosphate		InChIKey=YMJBYRVFGYXULK-QZABAPFNSA-M	C(O)[C@H]1(O[C@H](OP(=O)([O-])[O-])[C@H]([NH3+])[C@@H](O)[C@H](O)1)
3-oxo-2-(cis-2'-pentenyl)-cyclopentane-1-(E-buta-2-enoyl)-CoA	1.33645	0.171	(1000.2797, 5424.683)(1001.2778, 1838.8408)(1002.2775, 304.29144)	a coenzyme A-activated compound	jasmonic acid biosynthesis	InChIKey=QSAQFDYWYNLXEC-GUQXGGMCSA-J	CC\C=C/C[C@H]1([C@H](CCC(=O)1)C/C=C/C(=O)SCCNC(=O)CCNC(=O)[C@H](O)C(C)(C)COP(=O)(OP(=O)(OC[C@@H]2([C@@H](OP([O-])(=O)[O-])[C@@H](O)[C@@H](O2)N3(C4(\N=C/N=C(C(\N=C/3)=4)/N))))[O-])[O-])
(-)-epiafzelechin	1.33428	0.23416	(278.42957, 651.905)(256.36542, 32928.8)(257.39108, 7076.1743)(258.0739, 1017.355)(277.56384, 1331.0454)(279.1014, 547.2867)(258.51443, 4616.2964)(258.08914, 127.6)(294.35764, 1544.7719)(296.1321, 1207.9954)(275.9334, 4520.3164)(276.13562, 4023.8628)(277.89572, 279.4289)(297.06668, 1181.081)(298.06357, 900.2154)(279.9968, 3090.404)	a (2<i>R</i>,3<i>R</i>)-flavan-3-ol	proanthocyanidins biosynthesis from flavanols // 2,3-<i>cis</i>-flavanols biosynthesis	InChIKey=RSYUFYQTACJFML-UKRRQHHQSA-N	C3(/C=C(\C=C/C(/[C@@H]1([C@H](O)CC2(/C(/O1)=C\C(\O)=C/C(/O)=2)))=3)/O)
1-18:2-2-18:3-digalactosyldiacylglycerol	1.3332	0.41645	(938.8644, 16425.361)(940.09283, 6955.9175)(940.59454, 1704.9502)(939.5926, 23997.225)(940.59686, 11046.074)(941.6017, 2907.2922)(923.2583, 639.1167)(957.713, 1408.3413)(959.4158, 589.66846)(960.6505, 188.775)(961.5758, 5646.674)(962.5812, 2635.5786)(963.59314, 472.81)	digalactosyldiacylglycerol-36:5	galactolipid biosynthesis I // arachidonate biosynthesis I (6-desaturase, lower eukaryotes) // icosapentaenoate biosynthesis I (lower eukaryotes) // docosahexaenoate biosynthesis I (lower eukaryotes) // linoleate biosynthesis I (plants) // hydroxylated fatty acid biosynthesis (plants) // glycolipid desaturation	InChIKey=GKSHYDZIFVNLSS-IPDWFASDSA-N	CCCCC\C=C/C\C=C/CCCCCCCC(OC[C@H](CO[C@@H]2(O[C@H](CO[C@@H]1(O[C@H](CO)[C@H](O)[C@H](O)[C@@H](O)1))[C@H](O)[C@H](O)[C@@H](O)2))OC(=O)CCCCCCC\C=C/C\C=C/C\C=C/CC)=O
<i>N</i>-acetyl-&beta;-D-glucosaminyl group	1.33287	0.180791	(245.07848, 4827.496)(205.08437, 1833.533)(222.16464, 9505.335)(223.09474, 461.73923)(242.36598, 7583.084)(240.59056, 1523.9677)(222.09065, 10522.714)(223.0943, 314.16)(222.64792, 3666.2783)	a simple group			[C@@H]1(O)(O[C@@H](CO)C(O)[C@@H](O)C(NC(=O)C)1)
luteolin 7-<i>O</i>-&beta;-D-glucoside	1.33207	0.806282	(453.67972, 10169.156)(455.11288, 25297.395)(471.08026, 7174.3096)(472.08267, 489.2333)	a hydroxyflavone	luteolin glycosides biosynthesis	InChIKey=PEFNSGRTCBGNAN-QNDFHXLGSA-N	C4(/C=C(C(/O)=C\C(\C1(\OC2(/C=C(/C=C(C(\C(=O)\C=1)=2)/O)/O[C@@H]3(O[C@H](CO)[C@@H](O)[C@H](O)[C@@H](O)3))))=4)/O)
2'-hydroxypseudobaptigenin	1.33036	0.229765	(299.04486, 274054.06)(300.04602, 98305.48)(301.95932, 53858.25)(302.6125, 19507.475)(303.05252, 15916.811)(281.29413, 306.9925)(281.71268, 1408.18)(321.1017, 855.94)(298.0635, 1265.1396)(322.9441, 1009.45734)(324.1135, 861.0243)(304.6347, 2504.1748)(304.0197, 254.34)	a small molecule	(-)-maackiain biosynthesis // superpathway of formononetin derivative biosynthesis // superpathway of pterocarpan biosynthesis (via formononetin)	InChIKey=WMDDXGLVVGBJSO-UHFFFAOYSA-N	C3(\OC4(\C(\C(=O)C(/C2(\C=C1(C(/OCO1)=C\C(\O)=2)))=3)=C/C=C(/C=4)/O))
pinocembrin chalcone	1.32977	0.191608	(256.24982, 39073.453)(257.18817, 11906.624)(258.07443, 798.8633)(241.01912, 1956.5475)(242.91193, 1148.59)(259.61847, 6847.8906)(258.09055, 133.51999)(243.84727, 1892.7642)(275.78458, 5694.948)(276.2482, 5713.803)(277.5491, 680.66876)(257.80145, 61652.56)(259.1123, 13982.582)(260.114, 2245.1672)(261.10516, 482.57397)(279.9567, 3429.933)(262.63794, 7387.026)(264.05872, 257.78802)(265.0579, 127.84)	a small molecule	pinobanksin biosynthesis	InChIKey=LOYXTWZXLWHMBX-VOTSOKGWSA-N	C2(\C=C/C(/C=C/C(C1(/C(/O)=C\C(\O)=C/C(/O)=1))=O)=C\C=2)
(<i>E</i>)-1-(L-cystein-<i>S</i>-yl)-<i>N</i>-hydroxy-&omega;-(methylsulfanyl)pentan-1-imine	1.32622	0.174742	(271.0668, 327.966)(248.7243, 569.7734)(273.0793, 906.73694)(287.1897, 2526.4622)(287.10895, 2141.235)(267.09576, 9429.929)(268.10275, 309721.2)(269.10324, 69696.945)(270.16003, 29992.156)(271.17532, 13275.269)(272.09647, 3670.7175)(290.47333, 2475.3467)(292.81573, 1058.0022)(294.9519, 350.37778)(295.0629, 680.08)(273.1267, 10931.022)(274.5862, 2389.157)(276.047, 275.86667)	an L-cysteine-<i>S</i>-conjugate	glutathione-mediated detoxification II // glucosinolate biosynthesis from dihomomethionine	InChIKey=LOOVXQAHWKSBOP-AHHRJZGPSA-N	CSCCCCC(/SC[C@H]([NH3+])C([O-])=O)=N\O
lycorine	1.32472	0.241666	(287.26605, 6603.2725)(288.11987, 5246.662)(289.1161, 1450.84)(269.14578, 45837.53)(270.13293, 8492.396)(271.10413, 1553.4565)(272.0968, 1793.91)(289.79242, 774.0681)(292.13547, 855.50244)(270.74606, 3356.8142)(272.11658, 1711.88)(306.21857, 3902.7358)(306.35623, 2335.472)(307.16034, 1083.9924)(288.26, 2779.9482)(289.1449, 7824.4)(313.62012, 427.82)(293.66995, 49706.57)(295.18677, 9353.472)(297.1…	a small molecule	<i>Amaryllidacea</i> alkaloids biosynthesis	InChIKey=XGVJWXAYKUHDOO-DANNLKNASA-N	C1(N3(CC4(\C(/[C@@H]2([C@H](O)[C@@H](O)\C=C(C1)/[C@H]23))=C/C5(/OCOC(/C=4)=5))))
salicylate 2-O-&beta;-D-glucoside	1.32372	0.334822	(303.01224, 10699.483)(304.0909, 1428.2307)(283.0724, 872.305)(302.05276, 21621.477)(303.3769, 3374.7324)(305.09393, 183.3)(282.0785, 8624.076)(317.63248, 6923.7666)(318.1168, 102.68)(299.1848, 6218.8457)(300.09305, 1387.1328)(324.43338, 8575.517)(324.078, 180.99)(305.19168, 13809.507)(305.05246, 1729.3212)	an aryl &beta;-D-glucoside	salicylate glucosides biosynthesis IV // salicylate glucosides biosynthesis I	InChIKey=TZPBMNKOLMSJPF-BZNQNGANSA-M	C(O)[C@H]2(O[C@@H](OC1(\C(\C(=O)[O-])=C/C=C\C=1))[C@H](O)[C@@H](O)[C@H](O)2)
sphingosine	1.32301	1.36206	(300.4627, 1907.828)(282.27713, 2800.773)(302.49323, 3792.919)(304.79935, 1937.2351)(323.36877, 9674.637)(324.46902, 2076.4685)(325.2905, 138.35)(308.27762, 274.32776)	a sphingoid base	phosphate acquisition // ceramide degradation	InChIKey=WWUZIQQURGPMPG-KRWOKUGFSA-O	CCCCCCCCCCCCC/C=C/[C@@H](O)[C@@H]([NH3+])CO
8-aminoethyl-2,6-anhydro-3,8-dideoxy-D-glycero-D-talo-octonate	1.323	0.147957	(245.0786, 4197.0186)(205.0844, 2172.3933)(222.14757, 10368.723)(223.09465, 625.448)(242.47751, 6805.3394)(240.59056, 1523.9677)(222.09065, 10522.714)(223.0943, 314.16)(222.86563, 3351.4575)	a small molecule		InChIKey=JOMLPRUJCYAJKS-XUUWZHRGSA-N	C([NH3+])[C@@H](O)[C@H]1(O[C@H](C([O-])=O)C[C@@H](O)[C@@H](O)1)
benzyl 6-<i>O</i>-&beta;-<i>D</i>-apiofuranosyl-&beta;-<i>D</i>-glucopyranoside	1.32287	0.316025	(386.6526, 6614.201)(387.0419, 1766.9288)(387.15533, 3819.33)(426.14883, 174.04)(388.16122, 1298.3234)(403.155, 48354.484)(404.1581, 9186.034)(405.15833, 1047.405)(402.72772, 791.76544)	a disaccharide	tea aroma glycosidic precursor bioactivation	InChIKey=NJMQSVWMCODQIP-FQXXIRCGSA-N	C(O[C@@H]1(O[C@@H]([C@@H](O)[C@H](O)[C@@H](O)1)CO[C@@H]2(OC[C@](O)(CO)[C@@H](O)2)))C3(\C=C/C=C\C=3)
benzyl alcohol 6-<i>O</i>-&beta;-<i>D</i>-xylopyranosyl-&beta;-<i>D</i>-glucopyranoside	1.32287	0.316025	(403.66904, 24236.934)(404.3277, 4997.1484)(405.15976, 946.35315)(386.6526, 6614.201)(387.0419, 1766.9288)(387.15533, 3819.33)(403.155, 48354.484)(404.1581, 9186.034)(405.15833, 1047.405)(388.16122, 1298.3234)(420.1837, 4578.4775)(421.1876, 1612.7)(402.72772, 791.76544)(425.26974, 13586.981)(426.14215, 2572.274)(427.15707, 148.34001)	a disaccharide	tea aroma glycosidic precursor bioactivation	InChIKey=WOGBNISMMIOPAZ-NWQIESHVSA-N	C1(O[C@H]([C@@H]([C@@H](O)[C@@H]1O)O)OC[C@@H]3([C@@H](O)[C@H](O)[C@@H](O)[C@H](OCC2(\C=C/C=C\C=2))O3))
(3E)-phytochromobilin	1.32172	0.263696	(584.2554, 159.79)(564.38354, 3296.5835)(565.618, 991.8442)(567.3543, 5873.8545)(568.3597, 3398.9246)(569.2502, 2132.79)(570.24347, 2919.015)(585.37885, 370.98126)(566.24194, 9238.395)(567.3299, 6298.6245)(568.33765, 12882.548)(569.5155, 2027.643)(570.71643, 3924.788)(571.2478, 6036.3853)(606.3099, 885.9125)(585.5724, 1337.1494)(587.3003, 5814.764)(588.30334, 175.02)	a phytochromobilin	phytochromobilin biosynthesis	InChIKey=DKMLMZVDTGOEGU-UAWLBFNISA-L	C/C=C1([C@@H](C)C(NC\1=C/C4(/NC(/C=C3(C(/CCC([O-])=O)=C(C)/C(\C=C2(C(/C)=C(C=C)/C(=O)N2))=N\3))=C(CCC([O-])=O)/C(\C)=4))=O)
esculin	1.31989	0.503098	(366.69882, 655.4623)(366.5777, 1399.8975)(323.07227, 9266.932)(324.07632, 298.07428)(344.0894, 3231.787)(348.00223, 3318.323)(348.83975, 2870.8657)(350.0661, 1300.28)(343.11905, 1363.8033)	a simple coumarin	superpathway of scopolin and esculin biosynthesis // esculetin modification	InChIKey=XHCADAYNFIFUHF-TVKJYDDYSA-N	C(O)[C@H]1(O[C@H]([C@H](O)[C@@H](O)[C@H](O)1)OC2(\C(\O)=C/C3(OC(=O)\C=C/C(/C=2)=3)))
5&alpha;-cholesta-7,24-dien-3-one	1.31937	0.571546	(364.3188, 244265.66)(365.32205, 60773.586)(366.32535, 10633.38)(367.32748, 2138.966)(402.35464, 7722.1816)(403.35773, 640.58997)(391.31653, 413.63)	a 3-oxosteroid	plant sterol biosynthesis II	InChIKey=LHHHZZHKUVLCJI-IINKENNYSA-N	CC(C)=CCC[C@@H](C)[C@H]3(CC[C@H]4(C1([C@@H]([C@]2(CCC(=O)C[C@H](CC=1)2)(C))CC[C@](C)34)))
7-dehydrodesmosterol	1.31937	0.571546	(382.33435, 7850.63)(364.35675, 238091.6)(365.32205, 60773.586)(366.32535, 10633.38)(367.32748, 2138.966)(389.3398, 74.84)(403.13147, 10764.006)(404.13147, 1996.9331)(405.36856, 223.15201)(409.32703, 132.39249)(389.97156, 838.0766)	a &Delta;5,7-sterol // a 3&beta;-hydroxysteroid	plant sterol biosynthesis II // sphingolipid biosynthesis (plants)	InChIKey=RUSSPKPUXDSHNC-DDPQNLDTSA-N	CC(C)=CCC[C@@H](C)[C@H]1(CC[C@@H]4([C@@](C)1CC[C@H]3([C@]2(C)(C(/C[C@@H](O)CC2)=C/C=C34))))
5-<i>S</i>-cysteinyldopa	1.31837	0.552971	(317.13266, 18189.908)(318.17184, 3391.2324)(319.06723, 4992.827)(298.27274, 5468.01)(301.0711, 616.09)(323.0856, 246.0)(303.07364, 417.79498)(335.41656, 1655.9147)(337.10495, 681.01746)(321.28848, 13656.683)(339.20947, 2686.061)(342.0655, 533.78)(324.6892, 68084.98)(325.94022, 5341.3945)(327.0532, 615.1981)	a quinone	cuticular wax biosynthesis	InChIKey=SXISMOAILJWTID-BQBZGAKWSA-N	C([C@@H](C(=O)[O-])[NH3+])C1(\C=C(C(\O)=C(\C=1)\O)\SC[C@@H](C(=O)[O-])[NH3+])
F-dUMP	1.31713	0.169207	(326.3525, 1428.3534)(306.01987, 1905.3042)(329.03754, 1894.6375)(309.2444, 4395.472)(310.02112, 492.905)(311.0162, 1015.19)(346.0559, 2584.04)(327.18268, 8673.083)(325.0496, 677.76074)(326.0458, 198.27)(351.01398, 14422.901)(352.01453, 5966.836)(329.6745, 5623.413)(331.7475, 862.16815)(333.62604, 1918.9937)(334.001, 807.79)	a small molecule		InChIKey=HFEKDTCAMMOLQP-RRKCRQDMSA-L	C(OP(=O)([O-])[O-])[C@H]1(O[C@H](C[C@H](O)1)N2(/C=C(C(=O)NC(=O)2)/F))
N-hydroxy DAP	1.31373	0.420722	(205.10826, 15098.859)(206.08766, 293.26474)(188.2422, 467203.78)(189.18196, 67230.96)(190.0753, 5285.6978)(191.07843, 2034.8975)(206.762, 4317.4478)(191.30772, 4835.1743)(193.0854, 821.57)(226.70488, 1784.4664)(228.12125, 463.05)(207.44675, 4265.3804)(208.99054, 4402.447)(231.83907, 2225.305)(232.67966, 1298.5681)(233.0793, 341.33)(210.21649, 7828.815)(211.17177, 3645.7874)(212.064, 305.28)	a small molecule		InChIKey=YCDSWADGJKMVHC-UHFFFAOYSA-M	C(CC([NH3+])C(=O)[O-])CC(NO)C(=O)[O-]
(2S)-dihydrotricetin	1.31215	0.378092	(303.04852, 91641.52)(304.0515, 14871.498)(305.0525, 1481.1637)(287.0534, 951.88)(287.0543, 3799.0393)(308.08954, 1792.8776)(327.27396, 226.81111)	a (2S)-flavan-4-one	flavonoid biosynthesis (in equisetum) // leucodelphinidin biosynthesis	InChIKey=USQXPEWRYWRRJD-LBPRGKRZSA-M	C3(/C(/[C@H]1(OC2(/C=C(/C=C(C(\C(C1)=O)=2)/O)/[O-])))=C\C(\O)=C(C(/O)=3)\O)
4-(&beta;-D-glucosyloxy)benzoate	1.31047	0.724447	(302.8865, 10745.898)(304.09177, 1204.16)(281.0701, 1562.64)(300.98138, 4950.201)(301.84216, 395.03503)(317.11896, 6529.8237)(299.0967, 6890.7437)(300.09332, 1551.4125)(323.07037, 2955.272)(324.078, 180.99)(307.62094, 443.3833)	a small molecule		InChIKey=XSSDYIMYZONMBL-BZNQNGANSA-M	C([O-])(=O)C2(\C=C/C(/O[C@@H]1(O[C@@H]([C@H]([C@@H]([C@H]1O)O)O)CO))=C\C=2)
8-hydroxypurine	1.31008	0.340843	(137.65385, 2868.5972)(119.02999, 18880.62)(120.03367, 521.42456)(138.32156, 17312.096)(140.28879, 6831.3584)(141.0527, 878.89)(121.094376, 4387.1157)(122.6053, 4165.0845)(123.6395, 9772.6875)(156.30275, 5351.666)(157.55653, 9096.349)(158.16437, 3385.6272)(159.08035, 1503.1625)(136.0614, 340933.66)(137.55742, 22047.193)(160.5836, 1116.9255)(161.6027, 591.0962)(163.03865, 2162.815)(142.1273, 2210.…	an aromatic compound		InChIKey=YPDSIEMYVQERLJ-UHFFFAOYSA-N	C1(\N=C/C2(NC(/O)=N\C(\N=1)=2))
pinosylvin	1.30926	0.263617	(197.6531, 240.68143)(199.092, 1404.51)(236.95685, 4244.2314)(238.65108, 5713.118)(239.0856, 5828.97)(198.89212, 729.51404)(235.1314, 2834.28)(217.10204, 7061.483)(219.70006, 1741.7837)(220.40315, 2199.78)(213.83958, 512.61127)(215.1219, 250.61)	a small molecule	pinosylvin metabolism	InChIKey=YCVPRTHEGLPYPB-VOTSOKGWSA-N	C2(\C=C/C(/C=C/C1(/C=C(/C=C(C=1)/O)/O))=C\C=2)
1,3-dioctanoylglycerol	1.30874	0.880964	(353.22714, 93806.74)(354.23062, 17835.062)(355.23032, 2882.4097)(356.2312, 882.74)(313.23474, 10774.982)(314.23712, 300.48)(335.25262, 7193.818)(348.27213, 16797.4)(349.275, 4048.167)(350.2769, 1338.9501)(337.0042, 42570.492)(336.2205, 22222.654)(337.22568, 2352.4119)(330.2617, 14561.844)(331.265, 3529.6133)	a small molecule		InChIKey=LMTGVXSPSZPIKA-UHFFFAOYSA-N	CCCCCCCC(=O)OCC(O)OC(=O)CCCCCCC
<i>p</i>-nitrophenyl-&beta;-D-cellobioside	1.30769	0.315366	(463.1186, 2530.0898)(465.14542, 1350.1929)(447.14453, 29757.719)(448.14758, 4526.24)(463.15717, 16265.595)(464.15927, 2808.067)(465.15552, 858.33)	a cellobioside // a <i>p</i>-nitrophenyl-modified glycoside // a C-nitro compound		InChIKey=IAYJZWFYUSNIPN-KFRZSCGFSA-N	C1(/C=C(\C=C/C(/[N+]([O-])=O)=1)/O[C@H]2([C@@H]([C@H]([C@@H]([C@@H](CO)O2)O[C@H]3([C@@H]([C@H]([C@@H]([C@@H](CO)O3)O)O)O))O)O))
munjistin	1.30651	0.347218	(283.0846, 20943.76)(265.17126, 17242.473)(266.02863, 3567.1472)(267.01303, 1790.2587)(284.0394, 21325.838)(285.03082, 6208.0293)(286.0316, 1461.2649)(266.5274, 1308.4175)(304.16055, 2062.9695)(284.0527, 274.95502)(306.005, 1155.6317)(288.7315, 3215.8416)(290.62604, 5360.2285)(291.93, 2545.4438)(292.8868, 1390.1779)(293.00916, 680.7833)	a small molecule		InChIKey=PLDISGVCDWLKQC-UHFFFAOYSA-M	C(=O)([O-])C3(/C(/O)=C1(C(/C(=O)C2(\C(\C(=O)1)=C/C=C\C=2))=C\C(\O)=3))
quercetin 3,7-<i>O</i>-diglucoside	1.30651	0.601837	(611.1568, 236342.47)(612.16, 68920.39)(613.1632, 17041.152)(614.1661, 1881.0289)(628.18964, 10644.095)(629.19055, 4867.687)(630.1886, 2804.3572)(631.1335, 3632.4233)(632.1311, 304.755)	a flavonol derivative	quercetin glycoside biosynthesis (Arabidopsis) // superpathway of flavones and derivatives biosynthesis // superpathway of flavones and derivatives biosynthesis // quercetin glucoside biosynthesis (<i>Allium</i>) // flavonol glucosylation I	InChIKey=BNSCASRSSGJHQH-KBGHMCAJSA-N	C([C@H]5(OC(OC4(\C=C3(C(\C(C(/OC1([C@@H]([C@H]([C@@H]([C@H](O1)CO)O)O)O))=C(C2(\C=C(C(/O)=C\C=2)\O))\O3)=O)=C(/C=4)\O)))[C@@H]([C@H]([C@@H]5O)O)O))O
VIP markers for OPLS model on tomato ROOTS	VIP score	SE	Composite Spectrum	Ontology - parents of class	Pathways of compound	InChI-Key	SMILES
O-aminobenzaldehyde	1.76016	0.139276	(123.34074, 8627.8)(125.790764, 5376.382)(126.0645, 4123.7)(106.45153, 2014.4484)(108.05686, 219.0)(124.43486, 4734.7427)(126.0692, 732.13)(127.0724, 5000.1)(108.24355, 724.78)(144.06459, 8953.579)(144.10095, 9361.234)(121.25719, 69027.516)(122.07848, 6011.3877)(145.53424, 3409.8018)(148.83215, 5372.0527)(149.05905, 2862.1118)(128.3493, 10604.245)(131.0467, 19561.342)	a small molecule	indole degradation to anthranil and anthranilate	InChIKey=FXWFZIRWWNPPOV-UHFFFAOYSA-N	C(C1(\C(\N)=C/C=C\C=1))=O
2'-hydroxydaidzein	1.69113	0.15311	(271.0631, 656.85)(253.88579, 931.3877)(257.0619, 494.424)(271.06595, 481.51398)(256.0122, 828.0282)(291.52112, 4940.8564)(273.0792, 1830.6344)(295.5142, 610.6187)(276.03485, 7281.6685)(277.42188, 2556.1572)(278.91898, 2829.7976)	a small molecule	(-)-glycinol biosynthesis // superpathway of pterocarpan biosynthesis (via daidzein) // coumestrol biosynthesis	InChIKey=ZCTNPCRBEWXCGP-UHFFFAOYSA-N	C1(\C(\O)=C/C(/O)=C(\C=1)/C2(/C(=O)C3(/C=C\C(\O)=C/C(/O\C=2)=3)))
benzyl alcohol	1.65559	0.290028	(108.85591, 2776.692)(109.12889, 337.16928)(110.722786, 3361.21)(129.10115, 2144.4724)(108.07859, 221.89732)(131.16264, 39195.78)(132.23798, 28619.506)(136.0609, 1049624.2)(113.100914, 14427.648)(114.033775, 693.3628)(115.0268, 283.395)	an aryl alcohol	tea aroma glycosidic precursor bioactivation // phosphate acquisition // salicin biosynthesis // volatile esters biosynthesis (during fruit ripening) // benzoate biosynthesis I (CoA-dependent, &beta;-oxidative) // salicortin biosynthesis // volatile benzenoid biosynthesis I (ester formation)	InChIKey=WVDDGKGOMKODPV-UHFFFAOYSA-N	C(C1(\C=C/C=C\C=1))O
2,5-diamino-6-(5-phospho-D-ribosylamino)pyrimidin-4(3H)-one	1.6394	0.408879	(375.11246, 10098.707)(376.11707, 3870.014)(377.05942, 4110.3076)(378.06177, 813.846)(379.06442, 225.14)(337.06125, 25343.05)(338.0734, 6082.428)(339.0586, 5775.394)(351.06656, 24105.26)(352.0683, 2101.228)(353.05914, 552.776)(369.08093, 441.065)(353.07306, 3683.5752)(358.32175, 1098.2654)(359.46448, 1992.454)(360.88495, 2112.0305)(360.90485, 2064.1372)(361.0498, 3946.97)(353.04794, 5650.1587)	a small molecule	flavin biosynthesis I (bacteria and plants)	InChIKey=OCLCLRXKNJCOJD-UMMCILCDSA-L	C([C@@H]2([C@@H](O)[C@@H](O)[C@H](NC1(/N=C(N)\NC(=O)C(/N)=1))O2))OP(=O)([O-])[O-]
P1-uridyl-P2-phenyl diphosphate	1.63133	0.479041	(479.03687, 4218.614)(465.28833, 3346.3777)(496.98465, 2839.9675)(479.03613, 3537.0735)(501.9387, 3574.755)(487.0099, 172.21)	a small molecule		InChIKey=ZHUWBKDWWGKIEN-FMKGYKFTSA-L	C(OP(=O)([O-])OP(=O)(OC1(\C=C/C=C\C=1))[O-])[C@@H]2([C@@H](O)[C@@H](O)[C@@H](O2)N3(\C=C/C(=O)NC(=O)3))
bergaptol	1.61838	0.475301	(204.84486, 1726.7941)(207.04291, 288.16998)(188.76347, 2329.793)(206.1822, 2405.9011)(186.95984, 18702.09)(187.48117, 9791.334)(188.1355, 4160.7524)(189.03368, 299.55334)(220.12027, 1727.7048)(221.06627, 457.7525)(202.39081, 29011.467)(204.05476, 2135.1611)(205.0631, 2055.99)(228.09691, 492.56857)(229.03047, 4317.8335)(208.0078, 2278.3835)(209.00786, 709.2629)	a furanocoumarin	linear furanocoumarin biosynthesis	InChIKey=GIJHDGJRTUSBJR-UHFFFAOYSA-N	C1(\C2(\C(\OC(\C=1)=O)=C/C3(/O\C=C/C(/C(/O)=2)=3)))
<i>S</i>-(2-aminoethyl)-L-cysteine	1.61552	0.561408	(165.58032, 2682.259)(167.14534, 1260.9277)(169.0648, 131.31)(148.88536, 16417.732)(150.71136, 14835.858)(151.58063, 18351.254)(151.84872, 32601.234)(152.05762, 21064.922)(169.0239, 5371.8228)(168.57515, 3597.15)(149.79288, 15219.163)(149.68185, 4506.535)(185.91222, 2885.927)(185.5998, 786.07495)(167.10526, 24486.432)(168.1349, 11153.034)(169.0913, 2028.463)(191.03033, 4355.3584)(190.80696, 2424.…	an L-cysteine-<i>S</i>-conjugate	glutathione-mediated detoxification II	InChIKey=GHSJKUNUIHUPDF-BYPYZUCNSA-O	C(CSC[C@@H](C([O-])=O)[NH3+])[NH3+]
(<i>E</i>)-1-(glutathion-<i>S</i>-yl)-<i>N</i>-hydroxy-&omega;-(methylsulfanyl)nonan-1-imine	1.61536	0.266754	(491.19202, 1034.8066)(532.8573, 2329.576)(491.26004, 15718.516)(495.18085, 341.685)(525.49536, 4369.8276)(526.24176, 226.67445)(514.17334, 797.69495)(509.21667, 6791.126)(510.22028, 1575.6072)	an (<i>E</i>)-1-(glutathion-<i>S</i>-yl)-<i>N</i>-hydroxy-&omega;-(methylsulfanyl)alkan-1-imine	glutathione-mediated detoxification II // glucosinolate biosynthesis from hexahomomethionine	InChIKey=GPZLPQNMTKAECU-KWBVRPRRSA-M	CSCCCCCCCCC(/SC[C@H](NC(CC[C@@H](C(=O)[O-])[NH3+])=O)C(=O)NCC([O-])=O)=N\O
selenate	1.60997	0.574763	(139.91382, 38651.17)(174.89388, 63787.2)	an inorganic anion	selenate reduction // superpathway of seleno-compound metabolism	InChIKey=QYHFIVBSNOWOCQ-UHFFFAOYSA-L	O=[Se](=O)([O-])[O-]
adenine-ring	1.60419	0.0638743	(135.83806, 32248.014)(139.86905, 39052.97)(140.05783, 16901.23)(136.07088, 201325.05)(137.06236, 21068.47)(138.05447, 9787.924)(153.46448, 9706.272)(154.09296, 2960.2349)(161.95078, 936.0029)	a ring			C1(\NC2(\C(\N=1)=N/C=N\C(/N)=2))
&alpha;-oxo-1-carboxy-4-tetrahydrothiopyranpropanoate S-oxide	1.59657	0.273668	(247.0292, 775.39)(229.0059, 4729.56)(230.0039, 924.19)(247.031, 641.6567)(230.93825, 9887.399)(233.06097, 6317.8877)(234.01883, 3440.5073)(266.86023, 2941.4998)(265.047, 757.96)(247.4582, 18209.533)(249.35762, 12456.132)(250.0998, 30475.938)(251.03923, 3445.83)(271.67636, 4523.8135)(253.40181, 326.79602)(254.99855, 811.945)	a small molecule		InChIKey=HAMRDPXCYXXHDV-UHFFFAOYSA-L	C1(S(=O)CCC(CC(=O)C(=O)[O-])(C([O-])=O)C1)
L-saccharopine	1.59072	0.352792	(275.2674, 2703.5386)(257.11188, 13089.419)(258.1122, 1032.752)(278.65305, 5585.3203)(279.3895, 2926.9812)(260.3977, 3015.5688)(261.46616, 4816.91)(296.4137, 2561.0625)(276.6883, 1113.6414)(279.1608, 1154.51)(298.8108, 4189.1704)(300.07968, 2578.2954)(301.1222, 550.07666)(282.8346, 10862.035)(284.11533, 1965.1656)(285.1184, 1523.42)	a modified amino acid	lysine degradation II // lysine degradation III	InChIKey=ZDGJAHTZVHVLOT-YUMQZZPRSA-M	C(CC[NH2+][C@@H](CCC([O-])=O)C([O-])=O)C[C@H]([NH3+])C([O-])=O
(-)-epicatechin	1.57863	0.299617	(290.96353, 10004.909)(292.08563, 1604.155)(293.0798, 2532.5)(273.0784, 1562.5586)(275.5842, 521.23)(291.87476, 19435.213)(293.11218, 2048.7378)(293.0812, 2453.536)(273.07974, 2748.8333)(311.99744, 6127.723)(312.91266, 3392.8188)(294.50656, 1877.5311)(313.0672, 5155.9126)(296.10733, 2756.5986)(296.05914, 544.98)	a (2<i>R</i>,3<i>R</i>)-flavan-3-ol	proanthocyanidins biosynthesis from flavanols // galloylated catechin biosynthesis // 2,3-<i>cis</i>-flavanols biosynthesis	InChIKey=PFTAWBLQPZVEMU-UKRRQHHQSA-N	C3(/C=C(C(/O)=C\C(\[C@H]1(OC2(\C(/C[C@H]1O)=C(/C=C(/C=2)/O)\O)))=3)/O)
5-(methylsulfanyl)-&alpha;-D-ribose	1.57725	0.476305	(181.69418, 4331.325)(183.92262, 612.7337)(184.0422, 593.07)(165.12184, 2119.3767)(165.53145, 496.76)(182.37886, 3879.8318)(183.54959, 2956.622)(184.05135, 1404.88)(164.37451, 21353.787)(164.04161, 1829.0009)(165.0536, 80.67)(199.72029, 1120.239)(202.18169, 261.635)(183.09521, 8410.052)(183.0661, 1246.0712)(184.0634, 55.34)(205.0377, 61.18)(186.1337, 26961.287)(188.22794, 4766.685)(189.02023, 159…	a small molecule	<i>S</i>-methyl-5'-thioadenosine degradation I // L-methionine salvage cycle I (bacteria and plants) // L-methionine salvage cycle II (plants)	InChIKey=OLVVOVIFTBSBBH-JDJSBBGDSA-N	CSC[C@H]1(OC([C@@H]([C@@H]1O)O)O)
chrysophanol anthrone	1.57464	0.236075	(243.93698, 2478.1995)(244.3428, 1792.5461)(245.0974, 464.67)(224.88824, 1803.961)(225.78409, 2302.1025)(244.47482, 1610.3708)(245.0992, 1780.84)(225.0782, 1760.1779)(258.1943, 64749.52)(259.11472, 6918.8857)(260.1142, 2071.9001)(261.1049, 174.66)(242.37518, 5949.838)(241.35492, 2601.0425)(242.1064, 1953.8)(245.87524, 3332.1265)(248.0603, 190.85)	a polyketide	barbaloin biosynthesis	InChIKey=ZZBWSNKBZKPGAK-UHFFFAOYSA-N	CC2(\C=C1(CC3(\C(\C(=O)C\1=C(\C=2)/O)=C(\C=C/C=3)\O)))
(R)-3-(4-hydroxyphenyl)lactate	1.57393	0.433425	(181.61987, 34335.082)(185.06468, 403472.84)(186.06674, 241368.03)(164.6672, 46449.082)(164.70969, 14256.664)(165.05273, 75.5825)(184.43912, 307950.66)(185.97981, 124892.88)(186.36905, 93588.11)(186.93187, 38746.793)(187.0647, 11644.255)(165.92068, 1066.2007)(166.452, 798.78406)(200.53748, 5319.1035)(200.41577, 2685.0105)(201.08154, 629.05)(182.07957, 1619.0026)(206.04001, 583.365)(207.0425, 241.…	3-(4-hydroxyphenyl)lactate // a (<i>R</i>)-3-(aryl)lactate	rosmarinic acid biosynthesis I // superpathway of rosmarinic acid biosynthesis	InChIKey=JVGVDSSUAVXRDY-MRVPVSSYSA-M	C1(\C(/C[C@H](C([O-])=O)O)=C/C=C(\C=1)/O)
(<i>E</i>)-1-(L-cysteinylglycin-<i>S</i>-yl)-<i>N</i>-hydroxy-&omega;-(methylsulfanyl)heptan-1-imine	1.56833	0.145117	(354.8988, 3357.95)(334.3961, 6246.314)(334.32404, 2311.0432)(335.1096, 221.56)(355.13412, 8129.9805)(356.13837, 497.9)(335.09512, 887.3278)(371.499, 8970.529)(372.9072, 803.1595)(374.169, 1830.9622)(353.3662, 1863.0223)(353.10477, 1453.5326)(375.1252, 1686.8944)(357.0377, 2691.3262)	an (<i>E</i>)-1-(L-cysteinylglycin-<i>S</i>-yl)-<i>N</i>-hydroxy-&omega;-(methylsulfanyl)alkan-1-imine	glutathione-mediated detoxification II // glucosinolate biosynthesis from tetrahomomethionine	InChIKey=OLIVGXOVIZTTSI-ADHQNKHFSA-N	CSCCCCCCC(/SC[C@H]([NH3+])C(=O)NCC([O-])=O)=N\O
(R)-dihydrocamalexate	1.5612	0.435471	(246.53969, 37865.75)(249.64148, 39569.758)(250.0401, 37670.223)(228.89362, 2244.0713)(248.35504, 102411.914)(249.8231, 48054.715)(250.91856, 28425.709)(251.0431, 23746.74)(228.27875, 2938.1743)(229.03784, 937.74)(246.05759, 3212.9233)(269.3122, 1879.9617)(270.02927, 4010.871)(271.0274, 3398.185)(253.22548, 2154.139)(254.23558, 3404.0977)(255.01953, 3331.3328)	a thiazole // an indole-phytoalexin	camalexin biosynthesis	InChIKey=GTTVJFCVXYCPHB-UHFFFAOYSA-M	C2(/NC3(/C=C\C=C/C(/C(/C1(/SCC(C([O-])=O)\N=1))=2)=3))
10-deoxysarpagine	1.55927	0.737048	(294.17236, 11422.217)(295.1697, 2108.4158)(279.1654, 315.73532)(279.67813, 5027.7925)(280.1716, 1614.51)(316.2113, 5677.159)(317.22363, 3015.8035)(317.206, 17629.068)(318.23856, 1915.9888)(299.98505, 3157.36)	a small molecule	ajmaline and sarpagine biosynthesis	InChIKey=VXTDUGOBAOLMED-PQKPIAESSA-N	C/C=C5([C@H]1([C@@H](CO)[C@H]2(N([C@@H](C1)C3(\NC4(/C=C\C=C/C(/C(\C2)=3)=4)))C5)))
16-alpha-hydroxygypsogenate-28-beta-D-glucoside	1.55625	0.35053	(664.0167, 5935.938)(664.805, 1799.5779)(667.373, 7495.09)(646.4866, 12129.129)(646.36566, 3224.0554)(666.5643, 8983.122)(665.37866, 2828.9648)(648.3377, 4058.8333)(648.8904, 8205.835)(649.3992, 1647.91)(685.3863, 7775.1455)(686.60455, 4402.6704)(687.3367, 5002.225)(687.4309, 7944.24)(664.7863, 3189.2556)(665.2358, 1856.3375)(687.57794, 731.9243)(690.11566, 138.65)(690.3634, 171.88)(672.0018, 271…	a triterpenoid	saponin biosynthesis III	InChIKey=HLXPBKFHRUAJIQ-IJOZASFTSA-M	CC2(CC[C@@]1(C(C[C@@]3(C(/C1C2)=C/CC4([C@]3(CCC5([C@@]4(CC[C@@H]([C@@]5(C)C(=O)[O-])O)C))C))C)O)C(=O)OC6([C@H]([C@H]([C@H](C(CO)O6)O)O)O))C
(2R,3S)-2,7-dihydroxy-4'-methoxyisoflavanone	1.53089	0.246384	(286.09082, 117379.125)(287.09366, 16358.089)(288.09616, 1648.6599)(273.0802, 327.28543)(272.71335, 2050.8137)(273.0925, 1733.435)(305.1154, 1320.2822)(287.1119, 21011.896)(288.18652, 6630.3525)(289.1158, 1981.6487)(311.35184, 2463.7124)(314.0911, 8809.595)(292.42242, 4280.4824)(294.06433, 618.45)	a small molecule	formononetin biosynthesis // superpathway of pterocarpan biosynthesis (via formononetin)	InChIKey=PKQQPELXMZRYJY-GDBMZVCRSA-N	COC3(\C=C/C([C@H]1([C@@H](OC2(/C=C(\C=C/C(/C(=O)1)=2)/O))O))=C/C=3)
<i>N</i>-methylanthranilate	1.53075	0.233011	(150.05446, 58153.05)(151.05905, 6704.4233)(134.95844, 2159.573)(136.05595, 53871.75)(137.0572, 103359.88)(152.13016, 1134.5619)(153.0698, 462.33)(135.3258, 55321.95)(136.32893, 67965.48)(136.76697, 75397.9)(168.12485, 13454.001)(169.0919, 1534.7217)(150.07513, 2176.1033)(173.62413, 524.78296)(155.13211, 1083.7604)	an aromatic amino acid	<i>N</i>-methylanthraniloyl-&beta;-<i>D</i>-glucopyranose biosynthesis // superpathway of avenacin A biosynthesis // acridone alkaloid biosynthesis	InChIKey=WVMBPWMAQDVZCM-UHFFFAOYSA-M	CNC1(\C(\C([O-])=O)=C/C=C\C=1)
3-ureidopropanoate	1.52793	0.649092	(131.1809, 32991.97)(132.04646, 3410.4436)(113.03366, 16814.078)(114.03407, 835.4634)(115.02737, 273.68668)(134.93431, 116570.88)(136.60588, 102924.49)(136.72849, 321589.47)(137.06197, 65650.586)(117.57977, 2075.7542)(149.64949, 510.82715)(133.57704, 1099.1117)(155.31625, 3394.529)(156.09134, 4119.526)(158.71503, 1220.2767)(138.6567, 6474.2944)(140.09636, 4238.522)(140.9003, 5655.9155)(141.03868,…	a ureido compound	uracil degradation I (reductive)	InChIKey=JSJWCHRYRHKBBW-UHFFFAOYSA-M	C(NC(=O)N)CC([O-])=O
5-hydroxy-2-oxopentanoate	1.52651	0.612967	(133.39224, 5525.867)(135.04256, 5344.546)(115.336266, 956.52234)(116.029816, 1709.5153)(132.5959, 7381.671)(135.71887, 26941.18)(115.7256, 6145.6353)(117.18399, 1834.598)(118.041695, 603.5917)(150.25665, 7776.6245)(151.05002, 11666.87)(152.30803, 3042.7263)(153.58215, 543.2)(154.0833, 165.47)(133.4541, 8335.789)(136.07129, 2885.1934)(155.29343, 1653.1857)(156.0217, 149.70667)(136.0127, 955.6791)	a 2-oxo carboxylate	aliphatic glucosinolate biosynthesis, side chain elongation cycle // Organic Nitrogen Assimilation // dimethylsulfoniopropanoate biosynthesis I (Wollastonia) // L-asparagine degradation II // L-homomethionine biosynthesis // hypoglycin biosynthesis	InChIKey=MMTYWJNSFWVPPS-UHFFFAOYSA-M	C(C(CCCO)=O)(=O)[O-]
solavetivol	1.52621	0.343979	(203.17941, 1263.9269)(245.19804, 16309.035)(246.18083, 4575.6577)(203.18176, 877.88336)(221.18506, 26922.605)(222.1884, 2945.49)(230.1811, 150.86)	a sesquiterpenoid	sesquiterpenoid phytoalexins biosynthesis	InChIKey=QRPWLSKPROEDAH-QKGHYUKFSA-N	C=C([C@H]2(C[C@]1([C@@H](CC(\C=C(C)/1)O)C)CC2))C
2-hydroxy-2-methylbutyronitrile	1.52338	0.776697	(100.07462, 41054.52)(101.07621, 1215.8812)(102.0645, 159.1)(120.53689, 19937.564)(103.805016, 463112.3)(124.1585, 2862.2905)(126.849556, 6996.9565)(127.0727, 4265.21)(107.004105, 452.44522)(108.25832, 195.65)	a nitrile	glucosinolate activation		CCC(O)(C)C#N
11-hydroxyvittatine	1.51832	0.29558	(287.10843, 3181.507)(269.14725, 59501.28)(270.10492, 9821.74)(271.10318, 1802.9086)(272.0968, 1793.91)(289.37402, 844.23)(292.1293, 147.94)(270.7199, 3710.6328)(272.1171, 2612.56)(306.36823, 785.8338)(309.1646, 1782.28)(288.53293, 4339.3613)(289.1449, 7824.4)(314.118, 396.61)(293.48398, 42388.812)(294.98572, 7905.1973)(297.1061, 787.74274)	a small molecule	<i>Amaryllidacea</i> alkaloids biosynthesis	InChIKey=KWAOMPWGIIXDPH-NWLYGAKOSA-N	C4(OC5(/C=C1(C([C@]23([C@H](O)CN(C1)[C@@H](C[C@@H](\C=C/2)O)3))=CC(\O4)=5)))
capsidiol	1.51788	0.613207	(218.17238, 1085.36)(221.18472, 9743.433)(222.18793, 1011.7867)(260.88345, 432.0886)(241.15353, 151465.27)(242.15639, 20178.756)(243.1589, 346.433)	a sesquiterpenoid	capsidiol biosynthesis	InChIKey=BXXSHQYDJWZXPB-OKNSCYNVSA-N	C=C([C@H]2(C[C@@]1([C@@H]([C@@H](C[C@H](C/1=C/C2)O)O)C)C))C
3-hydroxy-15-dihydrolubimin	1.51633	0.364633	(255.50117, 2235.0981)(257.81726, 6282.7993)(258.30475, 3422.9456)(238.97882, 1005.0194)(255.19293, 3716.2617)(237.18271, 444.65)(277.201, 9551.674)(278.1818, 1880.35)(279.1893, 313.68)(259.97974, 10224.787)(261.36642, 697.3805)(261.1822, 77.04)	a sesquiterpenoid	sesquiterpenoid phytoalexins biosynthesis	InChIKey=NPIIWZCGVADPIE-OJVARPOJSA-N	C=C([C@H]2(C[C@]1([C@@H]([C@H]([C@@H](C[C@H](CO)1)O)O)C)CC2))C
(4<i>S</i>)-2,3-dehydroleucopelargonidin	1.51437	0.208435	(288.6892, 3911.6921)(288.83795, 2551.9285)(291.0527, 1143.1735)(272.59344, 13589.339)(273.04285, 8564.755)(289.58005, 1886.4261)(271.04742, 1508.9551)(305.87262, 9699.898)(307.17072, 6519.6157)(308.0843, 1728.37)(290.58646, 20660.797)(290.07565, 1184.2251)(312.11554, 1293.9337)(313.35532, 1193.2009)(314.0423, 430.05)(291.84134, 34641.02)	a flavanol	anthocyanin biosynthesis (pelargonidin 3-<i>O</i>-glucoside)	InChIKey=GMICVRNSOOSANN-ZDUSSCGKSA-L	C3(\C(\C1(\OC2(\C=C(/C=C(C(\[C@H](O)C(/[O-])=1)=2)/[O-])\O)))=C/C=C(\C=3)/O)
1D-<i>myo</i>-inositol 2-monophosphate	1.51256	0.417195	(259.5302, 6830.4307)(260.1602, 2981.346)(241.4039, 355478.78)(242.05183, 123820.68)(259.86252, 8246.449)(260.26013, 1928.4161)(241.869, 198050.23)(242.70493, 101679.9)(279.05112, 1731.3813)(261.8144, 844.9789)(263.0554, 1249.95)(284.58395, 541.8457)(284.0107, 334.55)(262.99954, 8478.188)	a <i>myo</i>-inositol monophosphate	phytate degradation II // phosphate acquisition // phytate degradation I	InChIKey=INAPMGSXUVUWAF-QWBQGLJISA-L	[C@@H]1(O)([C@@H](O)[C@H](O)[C@H](OP([O-])([O-])=O)[C@H](O)[C@@H](O)1)
8-methyl-6-nonenoate	1.50569	0.330069	(171.58578, 3290.993)(173.13791, 8325.8)(151.11047, 7434.308)(174.1814, 6883.8125)(174.65797, 2627.3179)(175.14178, 4111.1436)(153.12633, 2133.5403)(187.2901, 147120.22)(188.20667, 18317.508)(169.57382, 1776.2078)(193.66132, 6473.2666)(194.56036, 11482.112)(195.11818, 203.57077)(175.6091, 144.27)	a medium-chain 2,3,4-saturated fatty acid // a methyl-branched fatty acid	ceramide degradation // acyl-[acyl-carrier protein] thioesterase pathway // phospholipases // triacylglycerol degradation // acyl-CoA hydrolysis // fatty acid &alpha;-oxidation I // fatty acid &beta;-oxidation II (peroxisome) // superpathway of glyoxylate cycle and fatty acid degradation // methyl ketone biosynthesis (engineered) // alkane oxidation // capsiconiate biosynthesis // capsaicin biosy…	InChIKey=OCALSPDXYQHUHA-FNORWQNLSA-M	CC(/C=C/CCCCC([O-])=O)C
4-pentenyl-glucosinolate	1.50396	1.06175	(369.0571, 7101.455)(369.05588, 12125.305)(387.0898, 44950.906)(414.385, 5747.8374)(415.0515, 5945.94)	an alkenyl-glucosinolate	glucosinolate biosynthesis from trihomomethionine // glucosinolate activation	InChIKey=XMJFVIGTHMOGNZ-KALKGZTMSA-M	C=CCCCC(/S[C@@H]1(O[C@H](CO)[C@@H](O)[C@H](O)[C@@H](O)1))=N\OS(=O)(=O)[O-]
&beta;-D-ribofuranose	1.49871	0.156291	(150.149, 46218.47)(151.0596, 3623.27)(133.49739, 5115.303)(135.80302, 9771.787)(137.0577, 13672.84)(152.73358, 2008.5667)(156.07545, 1098.304)(135.1715, 48463.785)(136.35144, 104669.11)(136.75572, 131995.52)(137.05876, 111736.81)(168.18661, 15547.87)(169.09238, 1784.9012)(150.07523, 7225.259)(151.07788, 1121.9387)(173.43103, 806.83203)(155.89333, 567.6943)	D-ribofuranose	ceramide degradation // adenine and adenosine salvage II // guanosine nucleotides degradation II // guanine and guanosine salvage II // purine nucleosides salvage II (plant) // guanosine nucleotides degradation I // superpathway of guanosine nucleotides degradation (plants) // adenosine nucleotides degradation I // purine nucleotides degradation I (plants) // superpathway of purines degradation i…	InChIKey=HMFHBZSHGGEWLO-TXICZTDVSA-N	C([C@@H]1([C@@H](O)[C@@H](O)[C@H](O)O1))O
(<i>S</i>)-canadine	1.49626	0.0933423	(339.60202, 9846.04)(341.15875, 3097.4)(322.0214, 275722.7)(322.34393, 43266.98)(323.14023, 28968.85)(324.14273, 2665.064)(340.15817, 22066.861)(341.15915, 3200.3457)(324.1525, 1555.18)(362.19418, 2429.7698)(363.11288, 3185.9807)(366.8944, 392.30875)(346.97974, 4227.7524)(348.4745, 1855.8448)	a small molecule	chelerythrine biosynthesis // noscapine biosynthesis // berberine biosynthesis	InChIKey=VZTUIEROBZXUFA-INIZCTEOSA-N	C1(CC4(\C(\[C@@H]2(CC3(\C=C/C(/OC)=C(C(/CN12)=3)/OC)))=C/C5(/OCOC(/C=4)=5)))
(1<i>R</i>,6<i>R</i>)-6-hydroxy-2-succinylcyclohexa-2,4-diene-1-carboxylate	1.49621	0.133722	(240.1781, 4138.5737)(242.0568, 336.99)(220.0389, 209.41)(239.71837, 596.8433)(243.0583, 991.22)(256.08148, 42862.355)(257.08322, 5774.518)(258.074, 287.65)(240.87595, 624.59467)(241.41597, 548.0967)(242.0801, 302.34)(261.03827, 3182.9053)(245.2828, 1935.9807)(246.90753, 1249.2175)(248.03194, 570.8433)	a small molecule	2-carboxy-1,4-naphthoquinol biosynthesis // superpathway of phylloquinol biosynthesis // 1,4-dihydroxy-2-naphthoate biosynthesis II (plants)	InChIKey=QJYRAJSESKVEAE-PSASIEDQSA-L	C1(\C=C([C@H]([C@H](O)\C=1)C(=O)[O-])\C(=O)CCC(=O)[O-])
(1E,6E)-1-(4-hydroxyphenyl)-7-phenylhepta-1,6-diene-3,5-dione	1.49067	0.462545	(294.9817, 1938.9891)(276.4686, 4536.7344)(277.10364, 10304.598)(278.1115, 282.6)(294.32965, 1974.0321)(276.79865, 10886.934)(276.81036, 7824.9478)(277.8615, 1203.9425)(311.41806, 536.81323)(313.1599, 1081.52)(292.17755, 8952.468)(293.19543, 206.16446)(317.1024, 4130.636)(316.08844, 2052.345)(297.3433, 33173.902)(298.16824, 4422.1924)(299.10065, 63.954998)	a secondary metabolite	phenylphenalenone biosynthesis	InChIKey=WMRNQEQFTDTOLL-QHKWOANTSA-N	C2(\C=C/C(/C=C/C(CC(=O)/C=C/C1(\C=C/C(/O)=C\C=1))=O)=C\C=2)
adlupulone	1.49058	0.0652344	(413.4153, 60568.22)(414.48535, 23436.55)(415.2711, 2220.2224)(401.2827, 36.7)(417.11917, 73048.17)(418.2058, 44264.707)(419.2041, 14667.462)(419.96094, 6218.0083)(420.29626, 357.94)(401.28143, 30095.703)(402.28473, 8415.797)(431.73285, 4661.414)(433.45636, 918.4501)(435.3154, 1475.58)(416.2481, 10631.067)(419.31308, 120653.42)(441.27682, 829.3228)	a &beta; bitter acid	adlupulone and adhumulone biosynthesis // superpathway of bitter acids biosynthesis	InChIKey=QXPOWGXRDUFAQW-UHFFFAOYSA-M	CCC(C(C1(C(C(C(/O)=C(CC=C(C)C)\C([O-])=1)(CC=C(C)C)CC=C(C)C)=O))=O)C
4&alpha;-hydroxymethyl-5&alpha;-cholesta-7,24-dien-3&beta;-ol	1.48966	0.0818045	(417.31033, 991953.4)(418.32886, 296409.6)(418.40244, 62105.453)(419.35925, 6497.8037)(398.3393, 4345.257)(399.33798, 129.12)(419.3695, 9230.23)(420.3717, 590.79004)(403.37473, 915.46747)(436.39603, 18993.129)(437.3994, 3709.6204)(420.40094, 1126.5963)(439.3418, 2476.7197)(441.35184, 68998.93)(442.35242, 19073.674)(443.3472, 3068.2346)(424.8311, 2614.7363)(425.3571, 9465.894)	a 3&beta;-hydroxysteroid	sphingolipid biosynthesis (plants) // plant sterol biosynthesis II	InChIKey=FTXKHJXUVPWVQB-LVSAPHKCSA-N	CC(C)=CCC[C@@H](C)[C@H]3(CC[C@H]4(C1([C@@H]([C@]2(CC[C@H](O)[C@@H](CO)[C@H](CC=1)2)(C))CC[C@](C)34)))
lubimin	1.48854	0.633159	(218.17238, 1085.36)(221.18472, 9743.433)(222.18793, 1011.7867)(260.02533, 6573.3643)(260.17096, 372.91287)(241.15353, 151465.27)(242.15639, 20178.756)(243.1589, 346.433)	a sesquiterpenoid	sesquiterpenoid phytoalexins biosynthesis	InChIKey=CEVNHRPKRNTGKO-ZSAUSMIDSA-N	C=C(C)[C@@H]1(CC[C@]2(C1)([C@H](C)C[C@H](O)C[C@H](C=O)2))
IMP	1.48455	0.222599	(330.38126, 2432.9424)(330.38455, 410.7682)(331.0181, 992.61005)(352.0592, 625.76)(332.36652, 556.79834)(367.13474, 1034.9065)(369.0803, 863.05)(350.2166, 7927.588)(349.0595, 2849.8772)(349.39294, 959.99335)(369.0162, 2206.0718)(351.0135, 16653.559)(352.0177, 414.12)	a purine ribonucleoside 5'-monophosphate // a nucleic acid component	inosine-5'-phosphate biosynthesis II // adenosine ribonucleotides <i>de novo</i> biosynthesis // superpathway of adenosine nucleotides <i>de novo</i> biosynthesis I // superpathway of purine nucleotides <i>de novo</i> biosynthesis I // guanosine ribonucleotides <i>de novo</i> biosynthesis // inosine 5'-phosphate degradation // ureide biosynthesis // adenosine nucleotides degradation I // purine n…	InChIKey=GRSZFWQUAKGDAV-KQYNXXCUSA-L	C(OP(=O)([O-])[O-])[C@H]1(O[C@H]([C@H](O)[C@H](O)1)N2(\C=N/C3(C(=O)N\C=N/C2=3)))
CMP	1.4828	0.139412	(321.29977, 1237.574)(322.05493, 329.3725)(306.1187, 3633.3464)(307.03433, 4991.886)(323.8559, 3346.4312)(325.3245, 1608.2429)(306.17908, 4124.6284)(307.18155, 4253.811)(309.0516, 974.13)(344.01337, 7329.021)(344.0895, 874.87)(322.68686, 5783.219)(323.15878, 3165.9587)(346.25607, 1407.506)(329.01654, 1976.3407)(330.02005, 408.6082)	a pyrimidine ribonucleoside 5'-monophosphate	methylerythritol phosphate pathway I // taxadiene biosynthesis (engineered) // superpathway of ergosterol biosynthesis II // superpathway of geranylgeranyl diphosphate biosynthesis II (via MEP) // isoprene biosynthesis I // methylerythritol phosphate pathway II // coenzyme A biosynthesis I (prokaryotic) // superpathway of pantothenate and coenzymeA biosynthesis // UTP and CTP dephosphorylation II…	InChIKey=IERHLVCPSMICTF-XVFCMESISA-L	C([C@@H]2([C@H]([C@H]([C@H](N1(C(/N=C(\C=C/1)/N)=O))O2)O)O))OP([O-])([O-])=O
1-(2-carboxyphenylamino)-1-deoxy-D-ribulose 5-phosphate	1.48223	0.220261	(330.04428, 2285.1714)(330.0201, 402.53775)(369.01627, 1939.5293)(329.0385, 1101.7476)(367.3121, 950.0347)(369.0803, 863.05)(348.0422, 196.56)(351.0135, 16444.713)(350.1738, 7654.0464)(349.11243, 2458.515)(349.56122, 754.17)	a sugar phosphate	L-tryptophan biosynthesis	InChIKey=QKMBYNRMPRKVTO-MNOVXSKESA-K	C(OP(=O)([O-])[O-])[C@@H](O)[C@@H](O)C(=O)CNC1(/C=C\C=C/C(/C(=O)[O-])=1)
erythro-4-hydroxy-L-glutamate	1.48182	0.848656	(163.37297, 13979.944)(164.04176, 1795.7694)(165.04785, 53.695)(146.99376, 2201.5054)(146.03514, 1155.5344)(148.03635, 408.2)(165.5544, 953.52423)(167.38794, 6466.793)(145.53658, 17089.955)(146.35193, 4833.6914)(147.06418, 1513.0432)(182.01122, 12156.163)(182.99886, 1512.6992)(183.3316, 379.02997)(164.94556, 3987.8723)(165.73694, 1763.0597)(167.0729, 221.18)(186.98055, 16722.98)(188.63885, 1171.4…	4-hydroxy-L-glutamate		InChIKey=HBDWQSHEVMSFGY-STHAYSLISA-M	C([O-])([C@H](C[C@@H](O)C([O-])=O)[NH3+])=O
2-[(7'-methylsulfanyl)heptyl]malate	1.48093	0.944691	(277.26816, 3629.4387)(277.77005, 586.3233)(260.42343, 3632.485)(262.0902, 485.39)(281.1571, 7699.531)(282.21088, 1077.8691)(263.6288, 3340.2375)(265.11203, 2032.6934)(295.382, 20559.23)(296.63812, 523.83997)(278.9494, 2353.2483)(278.1221, 181.11)(300.2944, 6324.462)(300.09256, 1665.6191)(282.99057, 18706.447)(285.8379, 11535.433)(286.23416, 147442.17)(287.09372, 23449.062)	a 2-[(&omega;-methylsulfanyl)alkyl]malate	alkane oxidation // aliphatic glucosinolate biosynthesis, side chain elongation cycle	InChIKey=PWAKELUEEHWVFQ-UHFFFAOYSA-L	CSCCCCCCCC(O)(CC([O-])=O)C(=O)[O-]
indol-3-yl-acetothiohydroxamate-O-sulfonate	1.47816	0.101642	(287.3667, 2194.3435)(287.9816, 1043.1515)(269.3352, 1878.9966)(271.07925, 1372.3687)(271.94177, 2432.3894)(271.9751, 1083.47)(286.9514, 4284.4585)(288.0002, 1404.9689)(289.0011, 506.68)(270.0653, 2704.798)(271.228, 1683.165)(304.48508, 1253.2704)(307.44278, 2820.6191)(308.0205, 6959.39)(288.61618, 11479.541)(289.8491, 8996.964)(290.016, 5934.612)(311.93478, 9224.331)(311.04816, 4612.3057)(310.98…	a thiohydroximate-O-sulfate	glucosinolate activation // indole glucosinolate activation (intact plant cell) // indole glucosinolate activation (herbivore attack)	InChIKey=IDPCCZAHFVRMNJ-UHFFFAOYSA-L	C1(\NC2(/C=C\C=C/C(/C(\CC(/[S-])=N\OS(=O)(=O)[O-])=1)=2))
cyanidin 3-<i>O</i>-&beta;-<i>D</i>-(caffeoyl)-sambubioside	1.47634	0.0920686	(760.2148, 23872.588)(761.21466, 10707.087)(762.2133, 2799.35)(743.19775, 6889.186)(744.2016, 340.975)(765.1789, 389.81332)	an anthocyanidin-3-<i>O</i>-[6-<i>O</i>-(hydroxycinnamoyl)-&beta;-D-glucoside]	anthocyanidin acylglucoside and acylsambubioside biosynthesis // anthocyanin biosynthesis	InChIKey=XGQPXBKBCOHIQI-YONICNLVSA-N	C6(/C=C(C(/O)=C\C(/C=C/C(=O)OC[C@H]5(O[C@@H](OC1(\C(=[O+]C2(\C(/C=1)=C(/C=C(/C=2)/O)\[O-]))C3(\C=C/C(/O)=C(/C=3)/O)))[C@H](O[C@@H]4(OC[C@@H](O)[C@H](O)[C@@H](O)4))[C@@H](O)[C@H](O)5))=6)/O)
cyanidin 3-<i>O</i>-(6-<i>O</i>-&beta;-D-glucosyl-2-<i>O</i>-&beta;-D-xylosyl-&beta;-D-galactoside)	1.47633	0.0918838	(743.19745, 6234.5366)(744.2016, 340.975)(760.21484, 23830.236)(761.2147, 10689.566)(762.2133, 2799.35)(765.1785, 343.77664)	an anthocyanin	acylated cyanidin galactoside biosynthesis	InChIKey=RAHCBDLMLRVOBZ-CJZFFMGXSA-N	C(O)[C@@H]1([C@@H](O)[C@H](O)[C@@H](O)[C@@H](O1)OC[C@@H]3([C@@H](O)[C@H](O)[C@@H](O[C@@H]2(OC[C@@H](O)[C@H](O)[C@@H](O)2))[C@@H](O3)OC5(\C(C4(\C=C(C(/O)=C\C=4)\O))=[O+]C6(\C(/C=5)=C(/C=C(/C=6)/O)\[O-]))))
gibberellin A<sub>1</sub>	1.4732	0.303821	(372.14798, 3218.7566)(333.1495, 863.155)(352.16068, 3299.3584)(357.14923, 2531.0474)(347.1656, 95954.305)(348.1692, 17505.256)(349.16992, 2561.4565)	a gibberellin	gibberellin biosynthesis III (early C-13 hydroxylation) // superpathway of gibberellin biosynthesis // gibberellin inactivation I (2&beta;-hydroxylation)	InChIKey=JLJLRLWOEMWYQK-SNTJWBGVSA-M	C=C1([C@@]3(O)(C[C@]4(C1)([C@H]([C@@H]5([C@]2(C(=O)O[C@](CC[C@H](O)2)([C@@H](CC3)4)5)(C)))C([O-])=O)))
16&alpha;,17-epoxy gibberellin A<sub>4</sub>	1.4732	0.303821	(372.32138, 2962.0842)(333.1497, 18217.348)(334.15344, 2087.665)(335.15317, 299.0357)(352.16068, 3299.3584)(366.17618, 3598.31)(367.17865, 88.2)(355.43826, 5318.181)(356.6675, 1478.7245)(357.0954, 3913.6658)(357.149, 3987.91)(348.24527, 49550.293)(349.1757, 9459.065)(349.16992, 2561.4565)	a gibberellin	gibberellin inactivation III (epoxidation)	InChIKey=OQDMPMCCAJSZHB-KJIHWFIGSA-M	C[C@@]14(C(=O)O[C@]5(CC[C@H](O)1)([C@H]6(CC[C@@H]3(C[C@](CC2(OC2)3)([C@H]([C@H]45)C([O-])=O)6))))
dihydrosanguinarine	1.47093	0.194932	(334.5098, 1485.3655)(336.43585, 621.9517)(337.1037, 1157.3301)(315.22058, 2283.7703)(316.0875, 766.45886)(317.0765, 150.74)(335.1096, 7137.777)(336.1106, 657.9634)(337.10678, 376.46)(318.62723, 6582.8975)(321.1123, 143.73)(354.9908, 3297.9087)(333.74655, 7453.462)(334.12036, 1707.6501)(338.08792, 689.3)	a small molecule	sanguinarine and macarpine biosynthesis	InChIKey=CIUHLXZTZWTVFL-UHFFFAOYSA-N	C2(C6(/C(C3(/C=C\C4(/C=C1(C(/OCO1)=C\C(C(\N(C)2)=3)=4))))=C/C=C5(C(\OCO5)=6)))
kinetin	1.46917	0.429279	(215.07513, 10500.648)(216.78752, 945.0154)(217.0731, 576.18)(197.0783, 2264.8306)(198.2617, 1075.0433)(219.31976, 12519.902)(220.10098, 1073.5549)(199.22942, 23599.553)(200.08136, 5807.5996)(201.08029, 407.33002)(233.11412, 16225.034)(234.1195, 3801.9563)(235.1287, 33.19)(215.69397, 4188.5806)(216.10689, 967.0949)(242.67993, 644.025)(220.55194, 2005.6993)	an adenine-type cytokinin	cytokinins 9-<i>N</i>-glucoside biosynthesis // cytokinins 7-<i>N</i>-glucoside biosynthesis	InChIKey=QANMHLXAZMSUEX-UHFFFAOYSA-N	C1(\N=C(C2(N\C=N/C(\N=1)=2))\NCC3(\O\C=C/C=3))
gibberellin A<sub>36</sub>	1.46878	0.150536	(363.1652, 197.55)(343.15277, 72.89)(366.17902, 2034.9275)(347.1658, 34531.14)(348.16925, 4677.8706)(382.048, 3100.5542)(382.20282, 678.535)(361.0979, 9872.06)(362.459, 1145.7593)(363.19565, 362.315)(385.1443, 9461.364)(386.5791, 1716.329)(387.1567, 3163.7734)(388.1599, 85.14)(367.85193, 10442.584)(367.3421, 1031.5573)	a gibberellin	gibberellin biosynthesis I (non C-3, non C-13 hydroxylation) // gibberellin biosynthesis II (early C-3 hydroxylation) // superpathway of gibberellin biosynthesis	InChIKey=JZBLVVPDEDCVQA-SQLMURCQSA-L	C=C1([C@H]2(C[C@]3(C1)([C@H]([C@@H]4([C@@](C)([C@@H](O)CC[C@@](C=O)([C@@H](CC2)3)4)C([O-])=O))C([O-])=O)))
glutathioselenol	1.46568	0.293861	(386.8052, 2536.8313)(387.99054, 4362.0864)(390.3225, 2330.8452)(390.84518, 2040.587)(390.9885, 3039.76)(368.8275, 1377.627)(369.8921, 1952.1782)(372.97845, 354.61)(387.1675, 5815.974)(390.44382, 3688.1135)(390.7885, 2081.214)(390.9875, 2142.28)(367.80795, 4474.531)(373.068, 2677.47)(376.88287, 2118.0076)(377.0013, 172.69)(407.4958, 6163.574)(407.91852, 14162.654)(408.65103, 9663.701)(409.48547, …	glutathione and derivatives	selenate reduction // superpathway of seleno-compound metabolism	InChIKey=UUYVRXVWXDDDGX-WDSKDSINSA-M	C(S[SeH])[C@@H](C(NCC([O-])=O)=O)NC(=O)CC[C@H]([NH3+])C([O-])=O
pppGpp	1.46502	0.334208	(658.89154, 77334.055)(659.8948, 25109.725)(660.8825, 3384.708)(684.8456, 3726.786)(685.8469, 1923.0863)(686.8492, 318.8)	a modified nucleotide	ppGpp biosynthesis	InChIKey=KCPMACXZAITQAX-UUOKFMHZSA-H	C(OP([O-])(=O)OP([O-])(=O)OP([O-])(=O)[O-])[C@H]1(O[C@H]([C@H](O)[C@H](OP([O-])(=O)OP(O)([O-])=O)1)N2(\C=N/C3(C(=O)NC(/N)=N/C2=3)))
thiamine phosphate	1.46112	0.117569	(349.0698, 3170.5066)(325.0562, 76022.28)(326.0587, 5467.5234)(327.0534, 709.6319)(348.57242, 378.15253)(363.1025, 6820.8423)(367.0983, 3927.1387)(347.93268, 3887.0273)	a small molecule	thiamine diphosphate biosynthesis IV (eukaryotes) // superpathway of thiamine diphosphate biosynthesis III (eukaryotes)	InChIKey=HZSAJDVWZRBGIF-UHFFFAOYSA-M	CC2(\[N+](/CC1(\C=N/C(\C)=N\C(/N)=1))=C/SC(/CCOP([O-])(=O)[O-])=2)
3-oxo-myristate	1.45157	0.419747	(242.4142, 8763.616)(244.39943, 21836.602)(246.19084, 5856.9224)(223.44855, 4897.8623)(247.20079, 1596.3177)(260.72363, 12675.469)(260.21283, 5924.214)(241.48787, 9175.767)(244.2192, 497.5)(265.17767, 3822.5095)(247.82318, 23038.305)(250.17253, 10570.303)(251.174, 1196.8049)	a 3-oxoacid	methyl ketone biosynthesis (engineered) // 2-methylketone biosynthesis	InChIKey=XLKOZYOVXNPWGT-UHFFFAOYSA-M	CCCCCCCCCCCC(=O)CC([O-])=O
&alpha;-(2,6-anhydro-3-deoxy-D-arabino-heptulopyranosid)onate 7-phosphate	1.45007	0.20658	(271.01532, 7032.292)(272.00598, 7963.3877)(273.0075, 3873.42)(252.42851, 1346.8556)(271.30304, 6266.5303)(272.01892, 536.17004)(253.00743, 3317.877)(254.83043, 1540.8018)(255.00684, 551.0933)(287.04376, 10378.001)(288.0446, 3544.3938)(289.04056, 1342.8143)(269.67142, 1925.3108)(273.54443, 1871.05)(292.94235, 2575.8489)(274.98172, 5446.8247)(276.7783, 1111.3274)(276.99316, 1137.5442)	a carbohydrate derivative		InChIKey=ICIUJGMQSZZMJS-MOJAZDJTSA-K	C(OP(=O)([O-])[O-])[C@@H]1([C@@H](O)[C@H](O)C[C@@H](C([O-])=O)O1)
portulacaxanthin II	1.44933	0.514268	(353.08984, 16206.887)(354.11545, 4747.5483)(355.06613, 530.085)(395.46497, 1922.3688)(391.1173, 341.82)(375.09744, 538.125)(376.2283, 15549.706)(375.1238, 1472.8108)	an alkaloid	betaxanthin biosynthesis (via dopaxanthin) // superpathway of betalain biosynthesis	InChIKey=MBFJCQLVRQZZOV-MRHCINOSSA-K	C(\C=C1(C[C@H](NC(/C(=O)[O-])=C/1)C([O-])=O))=N\[C@@H](CC2(\C=C/C(/O)=C\C=2))C([O-])=O
&alpha;,&alpha;-trehalose 6-phosphate	1.44917	0.489253	(421.58203, 6295.982)(422.06622, 2390.0684)(423.06586, 2150.8572)(404.8113, 596.64)(423.0876, 356263.56)(424.09055, 62089.453)(423.0985, 1879.503)(425.0441, 14130.277)(426.03998, 1588.2076)	D-trehalose 6-phosphate	trehalose biosynthesis I	InChIKey=LABSPYBHMPDTEL-LIZSDCNHSA-L	C([C@H]1(O[C@@H]([C@@H]([C@H]([C@@H]1O)O)O)O[C@@H]2([C@@H]([C@H]([C@@H]([C@H](O2)COP([O-])(=O)[O-])O)O)O)))O
(<i>E</i>)-4-hydroxy-3-methylbut-2-en-1-yl diphosphate	1.44672	0.651876	(259.24582, 6924.98)(259.98666, 345.92334)(241.85512, 3187.9136)(242.29659, 349.58667)(261.32675, 504.94998)(246.58713, 918.93396)(281.49652, 44370.535)(260.63428, 4832.089)(261.8146, 4289.898)(263.01373, 3758.9424)(284.57672, 464.33307)(285.64462, 659.0)(286.9802, 1368.05)(264.75815, 455.246)	a small molecule	methylerythritol phosphate pathway I // taxadiene biosynthesis (engineered) // superpathway of ergosterol biosynthesis II // superpathway of geranylgeranyl diphosphate biosynthesis II (via MEP) // isoprene biosynthesis I // methylerythritol phosphate pathway II	InChIKey=MDSIZRKJVDMQOQ-GORDUTHDSA-K	CC(/CO)=C\COP(OP([O-])(=O)[O-])(=O)[O-]
epoxypheophorbide <i>a</i>	1.44028	0.897854	(609.266, 10811.232)(610.26794, 5592.092)(611.2715, 4953.11)(589.24, 8331.928)(590.3016, 7670.898)(591.2485, 6162.8633)(592.2519, 4337.5493)(607.2688, 3555.625)(592.21765, 36219.19)(593.2432, 14790.479)(595.19366, 9320.254)(624.4483, 1843.6624)(625.28613, 139.325)(607.3947, 147980.95)(608.4044, 64439.4)(609.4066, 14928.217)(610.29315, 1983.286)(611.2897, 90.43)(615.25287, 503.51746)	a chlorin	chlorophyll <i>a</i> degradation II // chlorophyll <i>a</i> degradation I	InChIKey=ZMTPZDVBGYNPLZ-YGOWEZGDSA-M	CCC1(\C4(\N=C(C(/C)=1)\C7(OC2(C(/C=C)=C(C)/C(/N2)=C/C3([C@@H](C)[C@H](CCC(=O)[O-])C(\N=3)=C5([C-](C(OC)=O)C(=O)C6(\C(/C)=C(\C=4)/NC/5=6))))7)))
&beta;-nicotinamide D-ribonucleotide	1.43979	0.581064	(337.0714, 18033.662)(338.0625, 5780.567)(317.11887, 1760.7853)(319.2435, 1200.412)(337.06128, 21786.484)(338.71246, 5820.2886)(339.05865, 8240.165)(318.97934, 1766.2495)(353.07883, 6056.7354)(335.5088, 6607.0405)(337.0838, 17863.38)(358.79272, 1855.4973)(359.68228, 2007.2911)(360.69998, 2184.017)(361.04977, 2805.173)(341.0411, 1701.1573)	a nicotinamide mononucleotide	NAD biosynthesis III (from nicotinamide) // pyridine nucleotide cycling (plants)	InChIKey=DAYLJWODMCOQEW-TURQNECASA-M	C(OP([O-])(=O)[O-])[C@@H]1([C@@H](O)[C@@H](O)[C@@H](O1)[N+]2(\C=C/C=C(/C=2)/C(=O)N))
dihydroartemisinate	1.43719	0.318657	(235.16756, 8163.6562)(217.15579, 9982.781)(218.15486, 1658.8629)(219.16768, 249.26201)(218.17278, 4160.8467)(258.21976, 2500.246)(260.11594, 7654.299)(261.00064, 1889.2933)(261.1694, 148.74)(241.15355, 142263.92)(242.15656, 20038.342)(243.15948, 709.0725)(244.55481, 7328.1577)(245.1565, 3257.18)	a monocarboxylate // a sesquiterpenoid	artemisinin and arteannuin B biosynthesis	InChIKey=JYGAZEJXUVDYHI-DGTMBMJNSA-M	CC1(\CC[C@H]2([C@@H](CC[C@H]([C@@H](\C=1)2)[C@H](C([O-])=O)C)C))
<i>o</i>-topolin	1.43681	0.29129	(246.8226, 8072.0293)(248.12787, 577.31274)(227.35306, 479.31372)(227.10155, 639.52)(246.79468, 5252.86)(248.1291, 1308.68)(249.1348, 546.41)(229.11717, 431.745)(261.50006, 17095.037)(262.14212, 2319.883)(244.74715, 4714.178)(267.75153, 91150.67)(268.73822, 71161.055)(269.38165, 83555.164)(251.88295, 476.66113)	a small molecule		InChIKey=IDKDLXDWOYHNGL-UHFFFAOYSA-N	C3(\N=C1(C(/NCN1)=C(NCC2(\C(\O)=C/C=C\C=2))\N=3))
<i>sn</i>-glycero-3-phosphocholine	1.43334	0.197333	(257.66745, 48985.43)(259.11218, 19769.967)(260.11374, 2768.3398)(261.1051, 281.39)(241.00682, 2109.09)(240.09146, 564.39)(241.09906, 52.91)(258.71933, 46401.39)(259.33194, 4547.6797)(260.11444, 2097.8914)(261.1045, 144.57)(241.81421, 2022.8984)(244.10808, 1331.2733)(277.7083, 3414.2256)(279.25558, 4234.1255)(261.13953, 6525.5425)(262.1378, 1445.4921)(282.60367, 9924.899)(285.09995, 2370.428)(266…	a glycerophosphodiester		InChIKey=SUHOQUVVVLNYQR-MRVPVSSYSA-N	C([N+](C)(C)C)COP([O-])(=O)OC[C@H](O)CO
pseudoisoeugenol	1.42939	0.495333	(165.70479, 39296.27)(167.34024, 8010.569)(168.49211, 2648.854)(147.04227, 131389.11)(148.34955, 2004.7817)(149.07747, 401.73004)(165.22458, 5006.445)(169.0977, 2929.34)(147.08174, 4809.59)(182.11797, 5723.9883)(183.11569, 630.04004)(169.12099, 1009.8072)(191.12393, 2835.084)(190.74733, 4622.4136)(172.95236, 1850.4314)(174.0776, 888.4266)	a phenylpropanoid	epoxypseudoisoeugenol-2-methylbutanoate biosynthesis	InChIKey=CNTCZYAGRDSWBW-ONEGZZNKSA-N	C/C=C/C1(/C=C(\C=C/C(O)=1)/OC)
4-(&beta;-D-glucosyloxy)benzoate	1.42897	0.868086	(302.8865, 10745.898)(304.09177, 1204.16)(281.0701, 1562.64)(300.98138, 4950.201)(301.84216, 395.03503)(317.11896, 6529.8237)(299.0967, 6890.7437)(300.09332, 1551.4125)(323.07037, 2955.272)(324.078, 180.99)(307.62094, 443.3833)	a small molecule		InChIKey=XSSDYIMYZONMBL-BZNQNGANSA-M	C([O-])(=O)C2(\C=C/C(/O[C@@H]1(O[C@@H]([C@H]([C@@H]([C@H]1O)O)O)CO))=C\C=2)
choline	1.42837	0.368991	(104.1067, 7437023.5)(105.10977, 443805.6)(106.1114, 20613.94)(129.1012, 1333.0425)(114.101395, 1436.8938)	a quaternary amine	choline biosynthesis I // choline biosynthesis II // phospholipases // phosphatidate metabolism, as a signaling molecule // choline biosynthesis III // superpathway of choline biosynthesis // choline degradation I // sinapate ester biosynthesis // phosphatidylcholine biosynthesis I // superpathway of phospholipid biosynthesis II (plants) // glycine betaine biosynthesis III (plants)	InChIKey=OEYIOHPDSNJKLS-UHFFFAOYSA-N	C(CO)[N+](C)(C)C
cytidine-3'-monophosphate	1.42832	0.531879	(322.03928, 3828.2197)(322.05493, 329.3725)(306.1187, 3633.3464)(307.03433, 4991.886)(323.39505, 5588.213)(325.3245, 1608.2429)(306.17908, 4124.6284)(307.18155, 4253.811)(309.0516, 974.13)(344.01337, 7329.021)(344.0895, 874.87)(322.68686, 5783.219)(323.15878, 3165.9587)(346.25607, 1407.506)(329.01654, 1976.3407)(330.02005, 408.6082)	a ribonucleoside 3'-phosphate // a pyrimidine		InChIKey=UOOOPKANIPLQPU-XVFCMESISA-L	C([C@@H]2([C@H]([C@H]([C@H](N1(C(/N=C(\C=C/1)/N)=O))O2)O)OP([O-])([O-])=O))O
1-hexanal	1.42588	0.627423	(102.09096, 571.75104)(104.10654, 4304319.5)(105.61766, 182474.28)(106.11153, 19782.66)(118.12175, 8465.264)(119.12009, 558.4675)(100.11092, 1312.7981)(123.34577, 1408.082)(105.25679, 45094.688)(106.231606, 4327.9927)(107.08423, 314.89)	a 1-alkanal	traumatin and (<i>Z</i>)-3-hexen-1-yl acetate biosynthesis // superpathway of lipoxygenase // ceramide degradation	InChIKey=JARKCYVAAOWBJS-UHFFFAOYSA-N	CCCCCC=O
elwesine	1.4238	0.13907	(278.80026, 11068.897)(279.9134, 2014.1133)(257.1348, 6120.9775)(258.1379, 133.0175)(280.11142, 7768.2544)(280.1711, 3087.527)(260.8443, 4666.723)(263.16312, 834.9666)(293.18155, 9794.736)(277.0127, 2566.8945)(300.84607, 227.05298)(300.1455, 415.46002)(280.81418, 9068.946)(282.1361, 124.85)	a small molecule	<i>Amaryllidacea</i> alkaloids biosynthesis	InChIKey=CTECRPNIWSEFRW-IUIKQTSFSA-N	COC4(/C=C1(C(/CN3(CC[C@@]21(CC[C@@H](C[C@H]23)O)))=C\C(\O)=4))
(<i>E</i>)-2-pentenol	1.42364	0.372175	(104.1067, 7342795.5)(105.10977, 438155.9)(106.1114, 20193.25)(110.06835, 901.0229)	a short-chain primary alcohol	phosphate acquisition // detoxification of reactive carbonyls in chloroplasts	InChIKey=BTSIZIIPFNVMHF-ONEGZZNKSA-N	CC/C=C/CO
hemigossypol	1.42298	0.216807	(261.4996, 6171.8745)(262.1127, 158.9543)(242.41444, 13228.382)(243.1017, 229.07178)(261.97116, 2173.0657)(279.4259, 7786.9717)(281.6463, 13044.636)(263.32913, 17353.674)(262.13528, 2991.8506)(284.18475, 2410.7341)(285.18253, 786.4461)(267.54337, 4462.1294)(269.15057, 808.1446)(270.0974, 582.23505)	a sesquiterpenoid	gossypol biosynthesis // heliocides biosynthesis	InChIKey=WWHRTLINNBKCGL-UHFFFAOYSA-N	CC(C1(/C2(\C=C(C)/C=C(C(\C(\C=O)=C(C(/O)=1)\O)=2)/O)))C
O-methylandrocymbine	1.42032	0.179137	(386.69153, 260.44186)(367.17786, 15380.697)(368.18152, 2222.1648)(387.1961, 628.005)(404.22394, 244.735)(406.23737, 187.395)(409.8472, 30836.562)(410.18384, 8168.182)(411.19025, 9264.334)(412.1948, 1272.173)	an alkaloid	colchicine biosynthesis	InChIKey=AYPIIWGCGUQVNZ-OYHNWAKOSA-N	CN2(CC[C@]13(/C=C(C(=O)/C=C1/[C@@H]2CCC4(\C=C(C(\OC)=C(C\3=4)\OC)\OC))/OC))
adenine	1.41934	0.0805916	(135.94337, 31952.146)(139.87881, 29792.307)(140.0574, 14633.835)(136.06169, 238251.62)(137.06253, 24296.229)(138.05457, 22337.725)(153.83897, 516.23)(161.30287, 1915.3125)	a purine // a purine base	cytokinins degradation // <i>S</i>-methyl-5'-thioadenosine degradation I // L-methionine salvage cycle I (bacteria and plants) // L-methionine salvage cycle II (plants) // adenine and adenosine salvage II // purine nucleosides salvage II (plant) // purine uptake // Organic Nitrogen Assimilation	InChIKey=GFFGJBXGBJISGV-UHFFFAOYSA-N	C2(N)(\N=C/N=C1(C(/N=C\N1)=2))
L-quinate	1.41891	0.394516	(194.83287, 4878.2993)(195.39687, 8982.605)(196.06454, 1275.315)(173.11484, 560.7659)(174.0599, 188.88)(192.10641, 4130.9844)(174.30844, 2370.8516)(176.20332, 237.79857)(212.60945, 2154.7764)(191.09256, 21022.988)(192.75256, 1476.6934)(214.84569, 4882.426)(216.19481, 616.7443)(198.84311, 33219.875)(199.52373, 17328.15)(201.01224, 40517.99)(201.045, 17920.6)	a small molecule	caffeoylglucarate biosynthesis // chlorogenic acid biosynthesis I // chlorogenic acid biosynthesis II // phenylpropanoid biosynthesis	InChIKey=AAWZDTNXLSGCEK-WYWMIBKRSA-M	C(=O)([O-])[C@@]1(O)(C[C@@H](O)[C@H](O)[C@H](O)C1)
podophyllotoxin	1.4187	0.109653	(417.14267, 409.41666)(417.1443, 790.78)(397.13712, 1698.6617)(433.16107, 1025.8325)(415.6036, 10622.562)(416.7388, 2531.0002)(417.1699, 9278.438)(418.1753, 545.43774)(423.1232, 20550.047)(424.12653, 4705.363)	a toxin // a lignan	podophyllotoxin glucosides metabolism	InChIKey=YJGVMLPVUAXIQN-XVVDYKMHSA-N	COC1(/C=C(/C=C(C(\OC)=1)/OC)[C@H]3([C@H]5([C@@H]([C@@H](O)C4(/C=C2(C(/OCO2)=C\C3=4)))COC(=O)5)))
(<i>S</i>)-5-hydroxyisourate	1.4174	0.966327	(184.58571, 12240.247)(186.80759, 11213.862)(188.19676, 3211.8298)(189.0299, 243.16)(167.42778, 3762.2163)(170.3876, 4993.466)(171.02275, 2343.25)(186.91855, 25050.219)(188.46121, 1768.5743)(187.47728, 3222.8508)(167.52, 5146.9575)(169.02144, 3723.2532)(203.39027, 9640.736)(205.31398, 6709.4707)(207.0732, 738.58)(184.49883, 1142.122)(207.20111, 5301.882)(208.01013, 740.8467)(192.47314, 5893.568)(…	a small molecule	urate conversion to allantoin I // superpathway of purines degradation in plants // ureide biosynthesis	InChIKey=LTQYPAVLAYVKTK-YFKPBYRVSA-N	C2([C@]1(O)(NC(=O)NC/1=N/C(=O)N2))(=O)
dihydrochelerythrine	1.41608	0.204255	(349.13013, 6564.6714)(350.1262, 95.2)(331.41144, 18837.266)(332.5584, 4731.204)(333.1228, 890.905)(351.1406, 2307.4636)(353.15414, 4028.2314)(332.16388, 33442.934)(333.1312, 7240.1104)(334.1285, 1567.1915)(335.1043, 205.62)(367.83652, 1359.9984)(375.4265, 3523.2312)(354.5658, 1403.4047)(357.7902, 1070.5133)	an alkaloid	chelerythrine biosynthesis	InChIKey=ALZAZMCIBRHMFF-UHFFFAOYSA-N	CN2(C4(/C5(/C=C1(C(/OCO1)=C\C(\C=C/C(/C3(\C=C/C(/OC)=C(C(\C2)=3)/OC))=4)=5))))
L-<i>N</i><sup>6</sup>-methyl-L-arginine	1.41311	0.299246	(191.11136, 7787.7236)(192.14098, 1394.8525)(173.1273, 1218.23)(191.64165, 7494.52)(192.1452, 841.95)(173.93915, 4191.1035)(175.14218, 5257.9062)(189.17827, 36044.297)(190.16211, 2285.7708)(214.72665, 376.704)(194.11624, 5367.921)(195.11754, 233.14665)	an <i>N</i>-methyl L-amino acid	&gamma;-glutamyl cycle	InChIKey=NTNWOCRCBQPEKQ-YFKPBYRVSA-O	C/[NH+]=C(N)/NCCC[C@@H](C(=O)[O-])[NH3+]
(<i>E</i>)-1-(L-cysteinylglycin-<i>S</i>-yl)-<i>N</i>-hydroxy-&omega;-(methylsulfanyl)butan-1-imine	1.41275	0.313305	(309.60718, 432.24533)(292.96234, 36626.992)(294.17038, 5944.397)(295.1284, 5082.382)(296.08752, 9267.643)(297.06653, 999.69995)(314.1141, 8482.736)(315.13477, 3329.1077)(316.08752, 1457.1277)(292.28204, 2646.4614)(293.07733, 4524.1226)(328.23828, 3120.433)(330.75174, 5804.3237)(331.69208, 10927.946)(333.1118, 1093.7343)(312.10275, 7805.9854)(333.5728, 4727.5405)(337.06134, 42064.902)(338.06253, …	an (<i>E</i>)-1-(L-cysteinylglycin-<i>S</i>-yl)-<i>N</i>-hydroxy-&omega;-(methylsulfanyl)alkan-1-imine	glutathione-mediated detoxification II // glucosinolate biosynthesis from homomethionine	InChIKey=CRFBBNBNLWWNBP-AXGKHFFLSA-N	CSCCCC(/SC[C@H]([NH3+])C(=O)NCC([O-])=O)=N\O
bacimethrin pyrophosphate	1.411	0.251672	(313.7965, 9707.172)(316.18558, 5785.565)(316.98782, 11318.293)(294.0098, 7478.084)(313.7248, 7325.893)(314.32788, 1277.6011)(314.98846, 143.13335)(296.34103, 4811.9)(295.97427, 973.3393)(332.0632, 1089.3019)(333.52148, 1724.6284)(334.96268, 1591.2717)(313.92932, 8717.963)(315.14383, 3874.0024)(338.16125, 1251.4192)(338.7514, 3252.1733)(339.47098, 2524.0288)(339.97324, 971.2566)(317.24698, 1625.0…	a small molecule		InChIKey=GEPXPOUBHUUUNX-UHFFFAOYSA-K	COC1(\N=C(C(/COP(=O)([O-])OP(=O)([O-])[O-])=C\N=1)\N)
dicoumarol	1.40462	0.267203	(337.06024, 14807.222)(338.06177, 960.49)(322.3896, 6380.0127)(322.73334, 5946.41)(323.0604, 594.09)(337.06137, 38949.84)(339.05975, 2168.5498)(322.33417, 6098.6206)(323.93115, 360.15143)(355.09576, 5209.9165)(337.08527, 7057.6753)(338.46515, 427.52753)(359.6139, 2272.656)(360.03748, 268.875)(341.0417, 1284.4205)	a toxin	4-hydroxycoumarin and dicoumarol biosynthesis	InChIKey=DOBMPNYZJYQDGZ-UHFFFAOYSA-N	C3(\C=C/C4(/OC(C(\CC1(/C(OC2(\C(C(/O)=1)=C\C=C/C=2))=O))=C(C(/C=3)=4)/O)=O))
4-hydroxylamino-2,6-dinitrotoluene	1.40455	0.487896	(215.10298, 21679.81)(216.26349, 5883.5815)(217.98956, 4765.2573)(197.98271, 3854.263)(199.34636, 5137.6533)(199.03494, 2318.775)(200.0411, 3723.5)(214.04828, 6198.1577)(215.0529, 129.97)(199.2194, 33550.965)(199.8521, 12154.39)(200.77669, 27416.896)(201.04349, 6001.295)(234.32635, 926.75165)(235.08353, 210.77803)(236.0891, 365.99)(215.44627, 868.8823)(217.0666, 856.44)(237.02994, 26771.674)(238.…	a C-nitro compound // an aromatic compound	2,4,6-trinitrotoluene degradation	InChIKey=HTTDEAQRSCMCQS-UHFFFAOYSA-N	CC1(/C(/[N+](=O)[O-])=C\C(\NO)=C/C(/[N+]([O-])=O)=1)
CDP-1-18:1(9Z)-2-18:1(9Z)-glycerol	1.40325	0.446182	(1004.5363, 15416.626)(1005.539, 7481.655)(1006.5417, 1750.1896)(1004.53516, 6853.3013)(1005.5385, 1601.8301)(1032.531, 33243.035)(1033.5343, 20954.984)	a CDP-diacylglycerol	CDP-diacylglycerol biosynthesis II // CDP-diacylglycerol biosynthesis I // phosphatidylglycerol biosynthesis II (non-plastidic) // phosphatidylglycerol biosynthesis I (plastidic) // cardiolipin biosynthesis II // phosphatidylinositol biosynthesis II (eukaryotes) // D-<i>myo</i>-inositol (1,4,5)-trisphosphate biosynthesis // phosphatidylserine and phosphatidylethanolamine biosynthesis I // superpa…		C([C@@H]2([C@H]([C@H]([C@H](N1(C(/N=C(\C=C/1)/N)=O))O2)O)O))OP(OP(OC[C@H](OC(=O)CCCCCCC\C=C/CCCCCCCC)COC(=O)CCCCCCC\C=C/CCCCCCCC)([O-])=O)([O-])=O
&gamma;-Glu-Cys-&gamma;-Glu-Cys-&beta;-Ala	1.4016	0.512217	(569.18066, 15572.251)(570.1845, 2434.5417)(575.12573, 2505.85)(576.12994, 1442.69)(557.11584, 7551.0425)(558.11835, 1542.015)(559.1151, 367.8)	an oligopeptide	homophytochelatin biosynthesis		C(S)[C@@H](C(NCCC(=O)[O-])=O)NC(=O)CC[C@@H](C([O-])=O)NC(=O)[C@H](CS)NC(=O)CC[C@H]([NH3+])C([O-])=O
ADP group	1.39683	0.486826	(427.02332, 4753.7188)(429.01175, 588.3707)(407.0105, 2919.8877)(431.039, 6538.8164)(408.90182, 25609.059)(409.98154, 3080.1956)(410.0043, 823.41)(425.0431, 13180.676)(426.0438, 1691.3562)(427.04706, 565.01404)(448.42862, 3027.5835)(449.66187, 5225.0933)(430.99777, 1092.4816)	a nucleoside phosphate group			C([C@@H]3([C@H]([C@H]([C@H](N1(C2(\N=C/N=C(C(\N=C/1)=2)/N)))O3)O)O))OP(OP([O-])(=O)O)(=O)[O-]
kaempferol	1.39537	0.137568	(286.06262, 4634.3765)(287.86407, 1959.6445)(288.0408, 815.99)(267.93393, 1734.7246)(268.03128, 821.312)(288.28793, 4867.0703)(288.12918, 2688.6948)(272.83, 14520.603)(273.04257, 4557.865)(303.45328, 12055.535)(304.22925, 1485.342)(305.07758, 1600.355)(288.69946, 1660.6588)(289.40375, 1396.0273)(290.07535, 2212.6675)(309.31244, 4099.9854)(309.02478, 523.13995)(290.61954, 23499.746)(292.09918, 645…	a flavonol // a flavone	flavonoid biosynthesis (in equisetum) // flavonol biosynthesis // kaempferide triglycoside biosynthesis // kaempferol diglycoside biosynthesis (pollen-specific) // polymethylated kaempferol biosynthesis // flavonol acylglucoside biosynthesis I - kaempferol derivatives // kaempferol gentiobioside biosynthesis // flavonol glucosylation I // kaempferol triglucoside biosynthesis // kaempferol glycosi…	InChIKey=IYRMWMYZSQPJKC-UHFFFAOYSA-M	C3(/C=C(\C=C/C(/C1(/OC2(/C=C(/C=C(C(\C(C(/[O-])=1)=O)=2)/O)/O)))=3)/O)
<i>N</i>-demethylvindolidine	1.39483	0.488845	(358.37595, 9108.808)(337.97266, 6812.436)(338.19955, 505.07)(339.2062, 86.17)(360.93793, 4043.8228)(360.89673, 9010.108)(361.2312, 2964.25)(341.3363, 6723.677)(342.01227, 3933.3464)(342.21216, 1274.5701)(374.7041, 11976.412)(375.83423, 2063.547)(376.2482, 1811.11)(357.52988, 9827.39)(359.7557, 14918.067)(382.8639, 1098.2001)(383.20407, 2350.3225)(364.1881, 3456.7803)	a small molecule	vindoline, vindorosine and vinblastine biosynthesis	InChIKey=GITWMSHGVHCOTC-LWKDCUQFSA-O	CC[C@@]25(\C=C/C[NH+]4(CC[C@@]1(C3(/C=C\C=C/C(/NC1[C@@](O)(C(=O)OC)C2)=3))[C@@H]45))
daidzein	1.39395	0.0950578	(257.06247, 4707.8525)(239.3994, 852.0148)(241.05528, 1673.3871)(241.07225, 918.16003)(274.95087, 7524.9673)(276.19473, 5207.321)(277.10336, 5185.0366)(255.98314, 45178.363)(257.08365, 12315.833)(279.05585, 5958.898)(259.67944, 7626.6914)(261.2391, 4033.7793)(261.7809, 788.9025)	an isoflavone // a 4'-hydroxyisoflavone	(-)-glycinol biosynthesis // superpathway of pterocarpan biosynthesis (via daidzein) // daidzein conjugates interconversion // coumestrol biosynthesis // isoflavonoid biosynthesis I // formononetin biosynthesis // superpathway of pterocarpan biosynthesis (via formononetin)	InChIKey=ZQSIJRDFPHDXIC-UHFFFAOYSA-N	C3(\C(\C1(\C(=O)C2(/C=C\C(\O)=C/C(/O\C=1)=2)))=C/C=C(\C=3)/O)
(<i>E</i>)-4-(methylsulfanyl)butanal oxime	1.39358	0.519305	(134.51724, 130442.41)(135.10463, 115530.15)(116.87632, 5711.779)(117.9318, 977.06714)(118.0413, 446.07336)(136.07132, 189231.14)(137.0612, 32587.762)(119.05032, 1265.6771)(154.63315, 202.59181)(134.27905, 1141.6848)(156.04314, 12078.044)(157.03911, 516.8212)(158.03949, 141.92)(139.66324, 3985.7812)(141.39027, 1336.891)(142.95177, 1036.8528)	an (<i>E</i>)-&omega;-(methylsulfanyl)alkanal oxime	glucosinolate biosynthesis from homomethionine	InChIKey=DNYWTMVKWUGHCB-GQCTYLIASA-N	CSCCC/C=N/O
hexanediol 1,6-bisphosphate	1.39273	0.122126	(274.71964, 5993.3535)(274.99753, 604.2622)(275.99084, 341.71503)(260.6041, 1744.1282)(261.0064, 3668.555)(275.79916, 11742.8545)(276.01706, 553.945)(260.22473, 4370.248)(260.61594, 3150.6926)(261.0095, 3483.207)(262.0076, 337.4)(294.037, 425.765)(275.6545, 7522.097)(277.33722, 13383.159)(278.28528, 872.3125)(279.0322, 292.19)(298.63953, 1756.849)(279.02725, 2904.3967)(279.97635, 440.22803)	a small molecule		InChIKey=WEFLHIGSMGJZMW-UHFFFAOYSA-J	C(OP(=O)([O-])[O-])CCCCCOP(=O)([O-])[O-]
dopaxanthin	1.39131	0.489339	(387.08932, 5322.851)(410.07507, 30885.639)(411.0741, 6487.129)(394.85785, 9602.339)(396.0758, 2340.1016)(397.0828, 820.645)	an alkaloid	betaxanthin biosynthesis (via dopaxanthin) // superpathway of betalain biosynthesis	InChIKey=YSNPSKZBOQYUHH-AFUNOPLTSA-K	C(\C=C1(C[C@H](NC(/C(=O)[O-])=C/1)C([O-])=O))=N\[C@@H](CC2(\C=C(C(/O)=C\C=2)\O))C([O-])=O
1-<i>O</i>-sinapoyl-&beta;-D-glucose	1.39128	0.307972	(389.14, 1524.9951)(368.1083, 365.67)(389.14072, 1417.4436)(372.57413, 1950.9921)(373.13885, 650.36)(404.15094, 5458.7173)(405.1554, 685.4096)(387.26645, 809.7182)(389.14145, 821.51495)(409.10895, 16203.689)(410.1109, 6454.3506)(411.10883, 1262.6377)(392.60956, 2263.76)	a phenylpropanoid	cyanidin diglucoside biosynthesis (acyl-glucose dependent) // acylated cyanidin galactoside biosynthesis // anthocyanidin modification (<i>Arabidopsis</i>) // hydroxycinnamate sugar acid ester biosynthesis // sinapate ester biosynthesis	InChIKey=XRKBRPFTFKKHEF-DGDBGZAXSA-N	COC2(\C(\O)=C(C=C(/C=C/C(=O)O[C@H]1([C@H](O)[C@H]([C@@H]([C@H](O1)CO)O)O))/C=2)\OC)
pyridoxamine 5'-phosphate	1.38926	0.300825	(247.17383, 11636.843)(248.05316, 142.8275)(229.4772, 5132.575)(248.85709, 228.254)(233.0184, 905.3032)(269.7995, 24996.344)(270.0978, 3558.9102)(249.07747, 349.04416)(273.04416, 12899.501)(274.07614, 2758.35)(275.04547, 2685.8882)(255.28575, 1077.2607)(256.02927, 3390.8943)	a vitamin B6	pyridoxal 5'-phosphate salvage I // pyridoxal 5'-phosphate salvage II (plants)	InChIKey=ZMJGSOSNSPKHNH-UHFFFAOYSA-M	CC1(\C(\O)=C(C(/COP([O-])([O-])=O)=C\N=1)\C[NH3+])
4-sinapoyloxybutylglucosinolate	1.38769	0.449942	(614.1545, 6403.715)(615.1528, 2148.887)	a small molecule	glucosinolate biosynthesis from dihomomethionine	InChIKey=QLYVNSUTQJZDJB-YRFKUPOZSA-M	COC2(/C=C(/C=C/C(OCCCCC(/S[C@@H]1(O[C@H](CO)[C@@H](O)[C@H](O)[C@@H](O)1))=N\OS(=O)(=O)[O-])=O)/C=C(C(\O)=2)/OC)
(2-oxindol-3-yl)acetyl-L-aspartate	1.38707	0.194663	(306.88144, 3353.81)(307.8311, 3679.6775)(308.0813, 1701.4)(286.8734, 9560.83)(287.8961, 2034.1592)(308.20883, 3808.1262)(308.0813, 768.07495)(289.73776, 2282.6365)(291.07346, 25914.773)(292.0859, 9414.25)(324.5235, 33035.164)(325.44666, 3888.562)(327.12, 1459.39)(304.09714, 2393.567)(305.0909, 749.41)(329.89743, 1615.7081)(330.057, 2105.53)(309.5006, 6612.5815)	an indole derivative // a modified amino acid	indole-3-acetate inactivation IV // indole-3-acetate inactivation VII // indole-3-acetate inactivation VI // indole-3-acetate inactivation III // indole-3-acetate inactivation II	InChIKey=SDOOMIWSQMGJCL-HTLJXXAVSA-L	C(CC1(C(=O)NC2(\C\1=C/C=C\C=2)))(N[C@H](C(=O)[O-])CC([O-])=O)=O
<i>N</i><sup>4</sup>-aminocytidine	1.38701	0.871106	(257.6603, 45095.484)(259.1125, 9941.442)(260.11456, 1942.6775)(261.1048, 212.98001)(241.00269, 2765.8625)(240.09015, 552.76)(258.59644, 30708.527)(259.43774, 3187.3186)(261.11774, 1695.35)(241.43135, 2620.1587)(242.53236, 1161.6914)(278.30035, 6744.603)(279.4783, 5572.69)(261.34747, 10624.437)(262.13745, 1995.625)(282.6457, 11829.927)(285.0985, 5312.113)(266.87924, 7516.424)(267.0959, 8721.311)	a small molecule		InChIKey=LZCNWAXLJWBRJE-ZOQUXTDFSA-N	CNC2(\C=C/N([C@H]1([C@@H]([C@@H]([C@H](O1)CO)O)O))C(/N=2)=O)
(<i>E</i>)-7-(methyltsulfanyl)heptanal oxime	1.38694	0.0979502	(177.04164, 46548.426)(177.6004, 659.54004)(159.22377, 3221.8813)(160.09207, 978.246)(176.25143, 24870.932)(177.10844, 9498.575)(160.09875, 2829.1943)(193.13252, 312066.12)(194.13371, 87323.164)(195.13469, 8829.158)(177.82278, 78652.016)(179.12497, 12811.733)(200.76437, 1488.9954)(199.0934, 662.53503)(181.31418, 12255.414)(182.47133, 2871.1611)	an (<i>E</i>)-&omega;-(methylsulfanyl)alkanal oxime	glucosinolate biosynthesis from tetrahomomethionine	InChIKey=LLTRNSKZFVUNLQ-VQHVLOKHSA-N	CSCCCCCC/C=N/O
3-sinapoyloxypropylglucosinolate	1.38643	0.2036	(603.1179, 226.385)(587.09717, 9118.447)(588.0996, 2014.54)(587.1366, 242.89)	a small molecule	glucosinolate biosynthesis from homomethionine	InChIKey=ZXNGTIMPVQJBQY-GQCUBUKLSA-M	COC2(/C=C(/C=C/C(OCCCC(/S[C@@H]1(O[C@H](CO)[C@@H](O)[C@H](O)[C@@H](O)1))=N\OS(=O)(=O)[O-])=O)/C=C(C(\O)=2)/OC)
dTDP-4-acetamido-4,6-dideoxy-&alpha;-D-galactose	1.38441	0.187217	(587.0961, 23353.803)(588.099, 5067.6787)(573.1118, 674.92505)	a dTDP-sugar		InChIKey=YHXQWYBLXUELDA-HYPDDMKDSA-L	CC1(\C(=O)NC(=O)N(\C=1)[C@H]3(C[C@H](O)[C@@H](COP(=O)([O-])OP([O-])(=O)O[C@H]2(O[C@H](C)[C@H](NC(=O)C)[C@H](O)[C@@H](O)2))O3))
cinnamyl alcohol	1.38368	1.06338	(119.028625, 4203.772)(120.811806, 15594.89)(121.0794, 21702.1)(138.09045, 160940.81)(139.09326, 14168.294)(140.0969, 77.39)(118.12119, 98320.07)(119.81165, 10993.786)(122.088425, 861.06995)(135.1007, 4679.826)(136.1044, 193.53285)(159.73253, 4568.1675)(161.3767, 2236.5317)(161.92148, 2763.4062)(162.0747, 2813.955)(140.17279, 22334.918)(142.14601, 7517.1113)	a small molecule		InChIKey=OOCCDEMITAIZTP-QPJJXVBHSA-N	C1(\C=C/C(/C=C/CO)=C\C=1)
L-selenocysteine	1.38355	0.436579	(168.13315, 1813.3983)(173.34871, 9280.963)(172.9771, 13233.91)(158.53807, 15812.131)(159.32336, 7628.5547)(158.4736, 3253.73)(158.9725, 6040.08)(186.32382, 8502.764)(188.31009, 2872.4822)(190.33836, 2171.7783)(192.51044, 2148.245)(174.45093, 910.8019)(187.05302, 7422.272)(188.18542, 2618.7903)(200.97116, 14321.886)(181.96086, 1013.3075)	a non-polar amino acid // an L-amino acid // selenocysteine	&gamma;-glutamyl cycle // seleno-amino acid biosynthesis (plants) // seleno-amino acid detoxification and volatilization III // superpathway of seleno-compound metabolism	InChIKey=ZKZBPNGNEQAJSX-REOHCLBHSA-N	C([SeH])[C@H]([NH3+])C([O-])=O
humulone	1.38351	0.20115	(347.21146, 185.39499)(384.19125, 7466.437)(385.19458, 545.3803)(347.21542, 3258.0479)(379.23737, 15617.1045)(380.24152, 3780.4155)(362.21118, 1754.1062)(363.21375, 210.74889)(361.7342, 338.60498)	an &alpha; bitter acid	lupulone and humulone biosynthesis // superpathway of bitter acids biosynthesis	InChIKey=VMSLCPKYRPDHLN-OAQYLSRUSA-M	CC(C)=CCC1(/C(O)=C(C([C@@](C(/[O-])=1)(O)CC=C(C)C)=O)C(CC(C)C)=O)
2-O-caffeoylglucarate	1.38332	0.226094	(374.713, 1978.5109)(375.05905, 4580.416)(353.68118, 5618.029)(354.0397, 200.36)(373.81244, 318.5925)(353.04654, 4452.392)(388.0931, 16752.934)(389.09488, 3754.4824)(396.7207, 5190.259)(398.06635, 501.59247)(375.59854, 2890.469)	a small molecule	caffeoylglucarate biosynthesis	InChIKey=OMIXKOJEIRRAJW-CDEBNWADSA-L	C1(\C(/C=C/C(=O)O[C@H]([C@H]([C@@H]([C@@H](C(=O)[O-])O)O)O)C(=O)[O-])=CC(\O)=C(\C=1)\O)
cyclic-GMP	1.38251	0.27	(348.61575, 1335.6251)(329.03915, 1055.604)(348.76736, 1719.3729)(329.04004, 1154.9187)(365.63388, 8849.65)(366.14194, 1034.9899)(367.07855, 193.53)(348.0819, 5828.0513)(367.0349, 2376.8284)(368.03674, 269.045)(349.02292, 28765.05)(350.02563, 9057.485)	a nucleoside cyclic 3',5'-monophosphate // a nucleic acid component		InChIKey=ZOOGRGPOEVQQDX-UUOKFMHZSA-M	C4([C@@H]3([C@H]([C@H]([C@H](N1(C2(\N=C(N)/NC(C(\N=C/1)=2)=O)))O3)O)OP(O4)(=O)[O-]))
behenate	1.38131	0.286884	(343.03976, 15646.049)(343.33774, 4873.692)(344.34753, 2505.246)(364.31866, 412516.3)(365.3222, 101952.25)(366.333, 78824.914)(367.33682, 17501.215)(345.51, 25516.287)(345.30283, 6128.901)	a long-chain 2,3,4-saturated fatty acid // a saturated fatty acid	ceramide degradation // acyl-[acyl-carrier protein] thioesterase pathway // phospholipases // triacylglycerol degradation // acyl-CoA hydrolysis // fatty acid &alpha;-oxidation I // fatty acid &beta;-oxidation II (peroxisome) // superpathway of glyoxylate cycle and fatty acid degradation // methyl ketone biosynthesis (engineered) // alkane oxidation // wax esters biosynthesis II // terminal olefi…	InChIKey=UKMSUNONTOPOIO-UHFFFAOYSA-M	CCCCCCCCCCCCCCCCCCCCCC([O-])=O
L-glutamine	1.381	0.519172	(147.09317, 60424.164)(149.33054, 13921.616)(150.7431, 4694.959)(151.07654, 2370.6433)(130.63402, 377.90573)(147.0754, 104425.41)(148.07442, 3081.6626)(149.07755, 420.095)(133.9866, 1179.9198)(134.0797, 916.895)(146.57307, 2327.7974)(172.52519, 11077.851)(174.06969, 4908.2354)(153.05225, 7490.3086)	an uncharged polar amino acid // a proteinogenic amino acid // a neutral amino acid // an L-amino acid	nitrate reduction II (assimilatory) // L-glutamine biosynthesis I // L-asparagine degradation II // dimethylsulfoniopropanoate biosynthesis I (Wollastonia) // &gamma;-glutamyl cycle // L-homomethionine biosynthesis // aliphatic glucosinolate biosynthesis, side chain elongation cycle // <i>S</i>-methyl-5-thio-&alpha;-D-ribose 1-phosphate degradation I // L-methionine salvage cycle I (bacteria and …	InChIKey=ZDXPYRJPNDTMRX-VKHMYHEASA-N	C(=O)(N)CC[C@H]([NH3+])C([O-])=O
1-<i>O</i>-vanilloyl-&beta;-D-glucose	1.38017	0.827978	(331.9899, 4461.8804)(335.10327, 1945.98)(313.63434, 2524.8833)(333.03958, 2859.2517)(334.11224, 747.93005)(313.69644, 4317.1997)(315.09164, 326.32333)(348.6339, 9416.63)(349.5175, 1801.2916)(331.2932, 5844.966)(332.08432, 5080.092)(333.48685, 1435.881)(353.07928, 19434.947)(354.08517, 5560.3086)(335.68503, 5940.5645)(338.08963, 725.33496)	a phenylpropanoid	delphinidin diglucoside biosynthesis (acyl-glucose dependent) // pelargonidin diglucoside biosynthesis (acyl-glucose dependent) // cyanidin diglucoside biosynthesis (acyl-glucose dependent)	InChIKey=YROOZUQRTLHXIO-DIACKHNESA-N	COC1(\C(\O)=C/C=C(/C=1)/C(=O)O[C@@H]2(O[C@H](CO)[C@@H](O)[C@H](O)[C@@H](O)2))
5'-(p-nitrophenyl)thioadenosine	1.3753	0.480342	(427.0861, 2458.2)(387.0893, 7822.3394)(425.1369, 7727.1)(409.10544, 15616.767)(409.0719, 161102.44)(411.0743, 6989.1616)(409.10562, 8668.509)	a C-nitro compound		InChIKey=FBKPPTASIYMHFC-XNIJJKJLSA-N	C([C@@H]3([C@H]([C@H]([C@H](N1(C2(\N=C/N=C(C(\N=C/1)=2)/N)))O3)O)O))SC4(\C=C/C(/[N+]([O-])=O)=C\C=4)
L-glutamate	1.37461	0.32597	(149.08104, 21516.184)(150.05383, 3068.8826)(130.91571, 4752.256)(132.04321, 2127.3533)(149.39949, 10964.579)(150.15417, 5554.261)(151.26141, 8127.944)(151.0586, 4152.53)(152.0653, 928.73)(130.77927, 46379.027)(132.08115, 9205.456)(133.53534, 8635.94)(133.65411, 804.63995)(166.08426, 57448.35)(167.13896, 7957.5107)(168.08784, 8822.598)(169.08986, 788.5781)(147.09155, 70413.22)(148.457, 34152.188)…	a negatively-charged polar amino acid // a proteinogenic amino acid // glutamate // an L-amino acid	rosmarinic acid biosynthesis I // (<i>S</i>)-reticuline biosynthesis I // 4-hydroxyphenylpyruvate biosynthesis // superpathway of plastoquinol biosynthesis // rosmarinic acid biosynthesis II // superpathway of rosmarinic acid biosynthesis // 2'-deoxymugineic acid phytosiderophore biosynthesis // L-alanine degradation III // L-alanine biosynthesis II // L-aspartate biosynthesis // superpathway of …	InChIKey=WHUUTDBJXJRKMK-VKHMYHEASA-M	C(CC[C@@H](C(=O)[O-])[NH3+])([O-])=O
3-hydroxy-&beta;-ionone	1.37449	0.426236	(191.13904, 27670.758)(192.14195, 1659.3374)(234.14809, 414.49)(191.14241, 14623.946)(192.14523, 959.43134)(193.1572, 111.91)(209.15224, 10478.709)(210.15584, 2128.8176)(215.12555, 194.60167)	a 9-apo-carotenone	carotenoid cleavage	InChIKey=HFRZSVYKDDZRQY-AATRIKPKSA-N	CC1(\CC(CC(C(/C=C/C(=O)C)=1)(C)C)O)
betanin	1.37418	0.200154	(571.123, 54109.15)(572.12634, 12049.415)(573.1161, 4352.3955)(557.1223, 1108.8794)(558.125, 188.29501)	an alkaloid	betacyanin biosynthesis // superpathway of betalain biosynthesis // lampranthin biosynthesis	InChIKey=DHHFDKNIEVKVKS-FMOSSLLZSA-L	C(/C=C1(C[C@H](NC(/C([O-])=O)=C/1)C([O-])=O))=[N+]2([C@@H](CC3(/C=C(C(/O)=C\C/2=3)/O[C@H]4([C@@H]([C@H]([C@@H]([C@H](O4)CO)O)O)O)))C([O-])=O)
carboxyphosphate	1.37398	0.131624	(141.95778, 42593.547)(143.95897, 4206.5083)(140.96101, 6134.7173)(159.98868, 3275.7727)(143.18175, 529.856)(166.9529, 429.94998)	a small molecule	urea cycle // superpathway of L-citrulline metabolism // UMP biosynthesis I // superpathway of pyrimidine ribonucleotides <i>de novo</i> biosynthesis // superpathway of pyrimidine deoxyribonucleotides <i>de novo</i> biosynthesis // ornithine-citrulline shuttle // L-arginine biosynthesis II (acetyl cycle) // L-arginine biosynthesis I (via L-ornithine)	InChIKey=LQQCGEGRINLHDP-UHFFFAOYSA-L	C(=O)([O-])OP([O-])(=O)O
justicidin B	1.37249	0.195171	(365.19064, 9708.251)(366.75006, 1812.3977)(348.75183, 7809.3677)(350.092, 892.38513)(351.0923, 77.51)(365.09814, 18302.959)(366.10028, 1295.4529)(367.0931, 199.08333)(349.09134, 18955.473)(350.2741, 2834.0928)(384.40955, 2157.9106)(387.1529, 2537.83)(365.12723, 1477.6619)(387.0899, 83839.01)(388.09302, 13802.551)(389.09488, 3360.6843)(369.0775, 3676.7908)	a lignan	justicidin B biosynthesis // diphyllin biosynthesis	InChIKey=RTDRYYULUYRTAN-UHFFFAOYSA-N	COC4(\C(\OC)=C/C5(C(C2(\C=C1(C(/OCO1)=C\C=2)))=C3(C(=O)OCC/3=C/C(/C=4)=5)))
2-hydroxy-5-(methylsulfanyl)-3-oxopent-1-enyl 1-phosphate	1.37095	0.151149	(238.97568, 6781.7104)(239.98935, 285.665)(220.968, 162.38)(239.9918, 1847.685)(226.98296, 2046.7229)(261.18106, 2368.42)(261.0191, 5516.05)(239.008, 1228.12)	a small molecule	<i>S</i>-methyl-5-thio-&alpha;-D-ribose 1-phosphate degradation I // L-methionine salvage cycle I (bacteria and plants) // L-methionine salvage cycle II (plants) // <i>S</i>-methyl-5-thio-&alpha;-D-ribose 1-phosphate degradation I	InChIKey=YIEMFVNCENFBSD-XQRVVYSFSA-K	CSCCC(C(\[O-])=C\OP([O-])(=O)[O-])=O
pyridoxine 5'-phosphate	1.36848	0.245105	(248.62512, 5934.0127)(250.47955, 1621.3623)(252.03795, 417.33002)(230.96965, 8230.816)(232.98672, 11888.478)(233.6687, 17725.89)(234.01883, 10325.55)(249.94853, 15946.688)(251.29684, 11069.06)(251.18909, 3881.2837)(252.0452, 1010.80664)(232.4725, 9463.34)(233.10529, 11492.635)(235.0327, 412.69)(266.97327, 1421.3905)(247.23415, 10947.467)(273.52112, 6109.4893)(272.0181, 998.67)(253.00618, 11487.8…	a vitamin B6	pyridoxal 5'-phosphate salvage I // pyridoxal 5'-phosphate salvage II (plants)	InChIKey=WHOMFKWHIQZTHY-UHFFFAOYSA-L	CC1(\C(\O)=C(C(/COP([O-])(=O)[O-])=C\N=1)\CO)
imidazole acetol-phosphate	1.36802	0.0911107	(218.23686, 1211.881)(221.0211, 299.81)(200.52477, 4706.224)(204.00615, 1625.7328)(221.00697, 25573.23)(221.9898, 6385.234)(222.02654, 5276.345)(203.53078, 3769.059)(204.63669, 410.8375)(239.05101, 1772.4585)(241.0533, 2587.76)(218.04367, 1945.4272)(241.07382, 164980.16)(242.00424, 52549.547)(223.01434, 12697.704)(224.73853, 11331.298)(226.00015, 153.54501)	a small molecule	L-histidine biosynthesis	InChIKey=YCFFMSOLUMRAMD-UHFFFAOYSA-L	C1(\N\C=N/C(\CC(COP([O-])(=O)[O-])=O)=1)
3-phospho-D-glyceroyl-phosphate	1.36524	0.276452	(262.1003, 3466.5208)(262.925, 515.68)(244.91829, 1860.908)(262.9431, 1966.42)(283.97473, 608.115)(284.9751, 210.77)(262.94736, 3941.4412)(287.0182, 1145.8463)(286.9185, 1646.46)	a glycerate	glycolysis II (from fructose 6-phosphate) // superpathway of anaerobic sucrose degradation // glycolysis I (from glucose 6-phosphate) // gluconeogenesis I // glycolysis IV (plant cytosol) // superpathway of cytosolic glycolysis (plants), pyruvate dehydrogenase and TCA cycle // Calvin-Benson-Bassham cycle // sucrose biosynthesis I (from photosynthesis)	InChIKey=LJQLQCAXBUHEAZ-UWTATZPHSA-J	C([C@@H](O)C(OP(=O)([O-])[O-])=O)OP(=O)([O-])[O-]
histidinol	1.36513	0.439547	(143.64255, 13896.86)(145.10303, 1649.9666)(125.550896, 10774.48)(146.66599, 4137.5815)(148.11273, 3210.9158)(128.85226, 3190.5022)(160.13173, 3798.2153)(142.1216, 12408.81)(143.1239, 2155.3174)(166.22888, 193945.81)(167.18399, 30602.41)(168.09044, 4544.755)(168.0903, 2975.98)(147.07538, 104687.74)(148.6733, 364.25397)	a small molecule	L-histidine biosynthesis	InChIKey=ZQISRDCJNBUVMM-YFKPBYRVSA-O	C1(\N\C=N/C(\C[C@@H](CO)[NH3+])=1)
1-deoxy-L-glycero-tetrulose 4-phosphate	1.36468	0.279754	(206.98979, 265.521)(208.9992, 110.67)(166.00203, 1919.3875)(200.03392, 2200.65)(183.00403, 11763.448)(183.94571, 2235.769)(185.43506, 3002.1746)(186.03104, 5866.3975)(186.40381, 5610.5015)(187.02911, 2913.41)	a small molecule	flavin biosynthesis I (bacteria and plants)	InChIKey=OKYHYXLCTGGOLM-SCSAIBSYSA-L	CC(=O)[C@H](O)COP(=O)([O-])[O-]
cyanidin 3-<i>O</i>-(&beta;-D-xylosyl-(1&rarr;2)-&beta;-D-galactoside)	1.36449	0.180571	(603.1181, 4201.4)(585.138, 11346.073)(586.14154, 1889.8334)	an anthocyanin	acylated cyanidin galactoside biosynthesis	InChIKey=ZPPQIOUITZSYAO-MNOAYJSQSA-N	C(O)[C@@H]5([C@H](O)[C@H](O)[C@@H](O[C@H]1([C@H](O)[C@@H](O)[C@H](O)CO1))[C@H](OC3(\C(C2(\C=C(C(/O)=C\C=2)\O))=[O+]C4(\C(/C=3)=C(/C=C(/C=4)/O)\[O-])))O5)
<i>S</i>-sulfanylglutathione	1.36316	0.280749	(321.00464, 1172.3245)(366.47168, 3072.1533)(367.034, 1825.25)(321.1719, 1935.5039)(322.05402, 272.34)(362.0882, 335.45)(339.05853, 8504.674)(348.69772, 21829.332)(349.02286, 17002.432)(338.0628, 9937.514)(339.0559, 2078.53)	a perthiol // a glutathione-<i>S</i>-conjugate	sulfur volatiles biosynthesis // glutathione-mediated detoxification II	InChIKey=QBOLVLBSUGJHGB-WDSKDSINSA-M	C(SS)[C@@H](C(NCC([O-])=O)=O)NC(=O)CC[C@H]([NH3+])C([O-])=O
glucoiberin	1.36261	0.42795	(427.0224, 1492.0162)(428.0241, 416.37)(429.0223, 401.52)(409.0228, 20001.754)(425.4806, 7669.088)(426.97122, 3154.4233)(427.84454, 3197.4932)(406.77, 19596.777)(408.07797, 5568.2646)(409.02103, 11874.365)(410.02417, 933.3847)(440.0644, 3709.2666)(425.0444, 11897.272)(426.04507, 2287.4758)(427.04706, 566.18)(450.43625, 6007.215)(451.00742, 6664.08)(430.49902, 2519.8813)(432.16336, 1204.9482)(432.…	an &omega;-(methylsulfinyl)alkyl-glucosinolate	glucosinolate activation // glucosinolate biosynthesis from homomethionine	InChIKey=PHYYADMVYQURSX-WWFIZPDBSA-M	CS(=O)CCCC(/S[C@@H]1(O[C@H](CO)[C@@H](O)[C@H](O)[C@@H](O)1))=N\OS(=O)(=O)[O-]
4-vinylpyridine	1.3623	0.139137	(105.34352, 13595.197)(108.06601, 3014.114)(109.01548, 4850.795)(128.10655, 478.15573)(133.05975, 3469.39)	a small molecule		InChIKey=KFDVPJUYSDEJTH-UHFFFAOYSA-N	C=CC1(\C=C/N=C\C=1)
&alpha;-hydroxyheme	1.36047	0.475743	(613.1544, 8405.266)(614.155, 2931.3608)(615.15247, 1216.2059)(611.15643, 157668.05)(612.1599, 46098.758)(613.16315, 11021.914)(614.1661, 1723.5778)(633.13776, 88559.97)(634.1408, 25966.307)(635.14075, 6569.0312)(636.14343, 1776.7666)	a heme	heme degradation I	InChIKey=QIKCVSLEZBFGCU-CEPNNTPPSA-J	C=CC1(\C3(/C=C8(C(/C)=C(CCC(=O)[O-])/C4(/N([Fe-2]26(N7(C(/C(/O)=C(C(/C)=1)\[N+]/2=3)=C(C=C)/C(\C)=C(\C=C5(C(/C)=C(CCC(=O)[O-])/C(\C=4)=[N+]5/6))\7)))8))))
(indol-3-yl)pyruvate	1.35912	0.504339	(202.3722, 21498.465)(204.08803, 2227.172)(205.06325, 1735.585)(187.00206, 565.4136)(188.54697, 528.82)(204.10097, 23445.19)(205.48235, 5541.4263)(207.46487, 389.87006)(188.19879, 1877.4678)(189.0525, 689.97)(221.73743, 5269.0215)(223.34299, 2292.78)(224.08899, 662.92505)(203.92723, 2426.0923)(204.74797, 329.70163)(206.42012, 37.460003)(225.30663, 33024.09)(226.18506, 7265.6553)(227.0568, 43.32)(…	an indole derivative	indole-3-acetate biosynthesis I // indole-3-acetate biosynthesis II	InChIKey=RSTKLPZEZYGQPY-UHFFFAOYSA-M	C([O-])(=O)C(=O)CC1(\C2(/C=C\C=C/C(/N\C=1)=2))
(3-hydroxy-2-oxindol-3-yl)acetyl-L-aspartate	1.35846	0.251693	(323.0722, 1555.2793)(302.17166, 31993.797)(304.05145, 17104.861)(305.05313, 1320.3713)(323.0707, 1454.07)(303.53094, 8312.243)(304.05722, 2660.1355)(341.42557, 3067.5845)(342.6232, 1786.1187)(343.10876, 1752.1666)(324.60803, 6533.279)(328.26285, 4148.5957)(329.93054, 984.2935)	an indole derivative // a modified amino acid	indole-3-acetate inactivation III	InChIKey=QMZGZQXNSUNJEY-CUVJYRNJSA-L	C(CC1(O)(C(=O)NC2(\C/1=C/C=C\C=2)))(N[C@H](C(=O)[O-])CC([O-])=O)=O
(3R)-vestitone	1.35831	0.198765	(286.09076, 109533.14)(287.0935, 15428.215)(288.09604, 1527.4701)(273.0799, 617.05725)(272.783, 1651.7426)(273.42862, 1232.5)(305.01587, 1503.9021)(287.04813, 17018.375)(288.0603, 5878.4883)(289.1158, 1981.6487)(312.10495, 3082.199)(314.09174, 8517.272)(292.47495, 4421.2734)(293.39667, 1989.2557)	a (3R)-2'-hydroxyisoflavanone	(-)-medicarpin biosynthesis // superpathway of formononetin derivative biosynthesis // superpathway of pterocarpan biosynthesis (via formononetin)	InChIKey=WQCJOKYOIJVEFN-ZDUSSCGKSA-N	C2(OC3(/C=C(\C=C/C(/C(=O)[C@H](C1(\C=C/C(/OC)=C\C(O)=1))2)=3)/O))
2,2'-dipyridyl	1.35759	0.134211	(157.11226, 105792.76)(158.07172, 20390.932)(159.075, 1023.36)(158.88292, 17494.045)(159.79414, 2333.3975)(176.1059, 23217.41)(177.1082, 3611.71)(181.8891, 4608.6274)(183.06476, 573.34)	a small molecule		InChIKey=ROFVEXUMMXZLPA-UHFFFAOYSA-N	C2(\C=C(C1(\C=C/C=C\N=1))/N=C\C=2)
lupinate	1.35747	0.258032	(307.1527, 1199.7812)(288.14124, 426.11002)(311.91516, 307.86127)(312.1645, 222.61)(293.81192, 1821.1366)(294.14505, 510.99)(328.19455, 3778.8586)(329.19775, 705.4583)(306.5135, 21770.426)(307.6076, 3018.4622)(331.65927, 30802.654)(333.35556, 32017.424)(334.15356, 6133.4434)(314.55167, 8858.248)	a small molecule	lupinate biosynthesis	InChIKey=LJJHXRRUVASJDX-WWQRDVDESA-N	CC(/CO)=C\CNC1(\C2(\N=C/N(C[C@H]([NH3+])C(=O)[O-])C(\N=C/N=1)=2))
2,4,6-trinitrotoluene	1.35726	0.252077	(228.8579, 3652.6265)(231.02127, 7498.7134)(212.19368, 4950.4067)(212.82547, 1231.415)(228.71748, 3735.475)(229.03085, 311.764)(213.94312, 15048.346)(247.0548, 15526.34)(248.19838, 323.4957)(227.21884, 8570.265)(228.03862, 605.7537)(251.67189, 2097.862)(252.34167, 579.12006)(232.01305, 17693.963)(233.0236, 29562.316)(233.99234, 760.51996)	a C-nitro compound // an aromatic compound	2,4,6-trinitrotoluene degradation	InChIKey=SPSSULHKWOKEEL-UHFFFAOYSA-N	CC1(/C(/[N+](=O)[O-])=C\C(\[N+](=O)[O-])=C/C(/[N+]([O-])=O)=1)
1-stearoyl-<i>sn</i>-glycerol 3-phosphate	1.35524	0.642079	(438.88354, 2963.0798)(422.6347, 7111.891)(423.2724, 16737.31)(439.27698, 2709.2192)(440.2785, 85.69)(423.26633, 7979.4365)(424.27353, 3190.3752)(454.66867, 19585.105)(455.29236, 4688.3115)(456.29657, 376.98505)(436.46384, 4199.959)(437.29144, 471.02142)(463.2651, 11805.387)(464.26892, 4577.6724)(444.88306, 3456.3613)(445.2427, 19870.367)(446.24442, 909.9945)	1-(long-chain acyl)-<i>sn</i>-glycerol 3-phosphate // a 2,3,4-saturated 2-lysophosphatidate // a [glycerolipid]-stearate	ceramide degradation // fatty acid &alpha;-oxidation I // acyl-[acyl-carrier protein] thioesterase pathway // phospholipases // triacylglycerol degradation // phosphatidate metabolism, as a signaling molecule (Chlamydomonas) // phospholipases (Chlamydomonas) // triacylglycerol biosynthesis (Chlamydomonas) // CDP-diacylglycerol biosynthesis II // phosphatidylglycerol biosynthesis I (plastidic) // …	InChIKey=LAYXSTYJRSVXIH-HXUWFJFHSA-L	CCCCCCCCCCCCCCCCCC(=O)OC[C@@H](O)COP(=O)([O-])[O-]
adenosine 5'-carboxamide	1.35496	0.441386	(283.24692, 12782.755)(285.09744, 7823.431)(263.086, 531.7463)(266.59186, 1298.0149)(267.09552, 3421.715)(284.66687, 16050.688)(285.32437, 4387.859)(267.3196, 36583.785)(268.10272, 551621.56)(299.22345, 8897.029)(300.48367, 2897.8855)(301.12375, 1256.502)(282.1281, 12476.337)(283.07187, 1590.5321)(303.4604, 16954.941)(304.37338, 1559.8646)(305.08337, 885.2388)(289.07648, 925.49695)(290.07486, 129…	a carboxamide		InChIKey=BLMHAOGGJQDPLX-LKCKTBJASA-N	C2(\N=C(C3(\N=C/N([C@H]1([C@@H]([C@@H]([C@H](O1)C(=O)N)O)O))C(\N=2)=3))\N)
tyramine	1.3545	0.414983	(138.09045, 188112.19)(139.09328, 23088.57)(140.10118, 1020.18134)(120.080086, 258318.61)(121.08066, 30321.598)(122.08329, 1203.1431)(140.10568, 3481.745)(122.09384, 3563.28)(160.13197, 6572.8335)(161.11333, 3846.8997)(146.0794, 556.5983)	an aralkylamine	(<i>S</i>)-reticuline biosynthesis I // <i>Amaryllidacea</i> alkaloids biosynthesis // salidroside biosynthesis // suberin monomers biosynthesis // hydroxycinnamic acid tyramine amides biosynthesis	InChIKey=DZGWFCGJZKJUFP-UHFFFAOYSA-O	C1(\C=C(\C=C/C(\CC[NH3+])=1)\O)
(<i>E</i>)-5-(methylsulfanyl)pentanal oxime	1.35415	0.243307	(147.31503, 78111.12)(148.91672, 27471.705)(150.19179, 11801.757)(151.27437, 10206.436)(152.0757, 896.9525)(132.7385, 10448.218)(134.05711, 8518.476)(150.06348, 12169.5625)(151.14679, 5023.1406)(152.07681, 2955.6526)(131.0675, 236.23)(167.60428, 517.71625)(148.30984, 562.96674)(171.83376, 5252.072)(172.63982, 3213.4236)(174.13315, 673.5885)(153.16609, 7148.048)(154.07574, 4074.763)(155.04742, 139…	an (<i>E</i>)-&omega;-(methylsulfanyl)alkanal oxime	glucosinolate biosynthesis from dihomomethionine	InChIKey=KNFFJJFEYQLINT-FNORWQNLSA-N	CSCCCC/C=N/O
L-aspartyl-4-phosphate	1.35359	0.405986	(211.53897, 4104.6553)(211.99341, 1018.2286)(213.75246, 1036.2433)(198.70747, 4514.955)(232.0251, 9276.363)(232.0276, 406.81)(233.0307, 13133.08)(213.38535, 27991.117)(215.5385, 69982.64)(216.02008, 8475.293)(233.97133, 4333.6777)(234.96867, 2032.43)	a modified amino acid // an L-amino acid	L-homoserine biosynthesis // superpathway of L-threonine biosynthesis // superpathway of L-isoleucine biosynthesis I // L-lysine biosynthesis VI // superpathway of L-lysine, L-threonine and L-methionine biosynthesis II // &gamma;-glutamyl cycle	InChIKey=IXZNKTPIYKDIGG-REOHCLBHSA-L	C([C@H]([NH3+])C(=O)[O-])C(=O)OP([O-])(=O)[O-]
DIBOA-&beta;-D-glucoside	1.35278	0.25983	(344.08975, 3108.5261)(345.0896, 304.54)(344.08923, 12772.951)(345.0914, 1222.9181)(346.0946, 261.46)(330.4325, 5589.233)(363.3758, 4920.177)(365.13617, 2788.7349)(345.36407, 595.7849)(346.12024, 384.341)(366.88788, 786.54614)(367.0791, 511.74713)(348.13135, 7957.701)(349.81924, 1265.5117)(353.0751, 6154.27)	a benzoxazinoid	DIBOA-glucoside biosynthesis // DIMBOA-glucoside biosynthesis // superpathway of benzoxazinoid glucosides biosynthesis	InChIKey=OUSLYTBGQGKTME-BJPDSMLBSA-N	C3(\C=C2(C(/OC(O[C@@H]1(O[C@H](CO)[C@@H](O)[C@H](O)[C@@H](O)1))C(=O)N(O)2)=C\C=3))
(2<i>R</i>,3<i>S</i>)-3-isopropylmalate	1.35251	0.189346	(175.50089, 742.14166)(156.0433, 16826.686)(157.03911, 423.42432)(158.03949, 347.975)(176.92891, 36947.45)(178.07114, 2535.548)(179.0649, 1751.76)(160.03331, 8151.5024)(160.86253, 2481.598)(192.90771, 2960.74)(193.08429, 102.994995)(174.25233, 5359.264)(200.67032, 6551.939)(200.83853, 6373.524)(201.3, 3964.504)(202.0491, 4360.8853)(179.12526, 2318.4414)(180.2586, 405.9456)	a small molecule	L-leucine biosynthesis // superpathway of branched chain amino acid biosynthesis	InChIKey=RNQHMTFBUSSBJQ-CRCLSJGQSA-L	CC(C)[C@H](C([O-])=O)[C@H](C([O-])=O)O
2-(2-methylpyridin-3-yl)ethanol	1.35234	0.419441	(119.522385, 7177.5493)(122.0795, 3449.74)(160.45418, 34592.695)(161.47675, 4816.086)(120.08009, 295336.97)(121.08046, 26940.623)(122.08222, 1325.437)(160.13187, 3747.62)(138.09044, 165219.1)(139.09319, 14632.784)(140.10211, 1070.3286)(146.5005, 22082.137)(146.9846, 24993.898)(147.07526, 18167.98)(142.12154, 1277.2334)	a pyridine		InChIKey=MFPDJTXHKIFPNP-UHFFFAOYSA-N	CC1(\N=C/C=C\C(/CCO)=1)
oryzalexin C	1.35214	0.351804	(300.4322, 3236.2893)(302.2181, 320.535)(282.2044, 8853.0205)(283.20206, 1444.8081)(301.45132, 10563.269)(302.218, 534.5255)(283.2872, 9512.145)(284.20837, 304.67667)(322.67807, 1549.9498)(303.12823, 6190.4756)(304.06454, 16246.575)(304.46936, 30035.5)(328.2088, 155.66)(306.2628, 18958.516)(306.78574, 6702.419)(307.2098, 149.52)	an oryzalexin	oryzalexin A, B, and C biosynthesis	InChIKey=IOCKHKBAJGJHFL-FCNFAXOHSA-N	C=C[C@@]3(CC[C@H]2([C@@]1(CCC(C(C)(C)[C@H]1CC(=O)C/2=C/3)=O)C))C
allosamidin	1.35117	0.194247	(623.07, 5488.711)(624.54974, 3040.2913)(625.5859, 1654.8551)(627.1094, 3850.7168)(628.2813, 1576.3467)(609.2676, 224.01)(623.8937, 7515.0103)(624.90015, 13203.246)(626.2295, 4100.214)(627.2775, 4698.257)(628.84247, 1335.7843)(629.27985, 1873.3816)(608.53455, 26994.057)(609.1585, 18330.883)(609.58624, 13493.575)(610.273, 4685.7886)(611.27106, 809.55133)(640.29694, 1373.5135)(622.3998, 6382.0234)(…	a small molecule		InChIKey=MDWNFWDBQGOKNZ-XYUDZHFQSA-N	CC(N[C@@H]1([C@@H]([C@@H]([C@@H](CO)O[C@H]1O[C@@H]2([C@@H](CO)O[C@H]([C@@H]([C@@H]2O)NC(C)=O)O[C@H]3([C@@H]([C@@H]4([C@H]([C@H](CO)3)OC(/N(C)C)=N/4))O)))O)O))=O
p-coumaroyltriacetate	1.34934	0.247175	(289.67075, 3402.5696)(290.57193, 734.65247)(272.84955, 441.58426)(273.06897, 226.655)(290.57828, 20401.863)(292.0855, 3791.9077)(293.0935, 3063.63)(294.0976, 213.37)(273.41223, 1691.0494)(277.0868, 837.86)(311.1246, 664.28)(294.1112, 2187.785)(316.614, 7095.845)(295.0342, 27308.723)(296.21405, 7181.8916)(297.31573, 2646.47)(298.06357, 1274.9366)	a small molecule	resveratrol biosynthesis	InChIKey=YGTSJOBIWGILCS-ZZXKWVIFSA-M	C(CC(CC(CC(/C=C/C1(\C=C/C(/O)=C\C=1))=O)=O)=O)([O-])=O
9-[6(S),9-diamino-5,6,7,8,9-pentadeoxy-&beta;-D-ribo-nonafuranosyl]-9H-purin-6-amine	1.34863	0.334276	(321.18878, 13486.77)(322.19254, 1400.561)(323.20514, 337.245)(323.20535, 617.335)(362.37354, 1035.109)(346.1892, 3296.2751)(347.19415, 4233.19)	a small molecule		InChIKey=IRPVYKULMDQOJU-HVMNINKTSA-P	C([NH3+])CCC([NH3+])C[C@H]3(O[C@@H](N1(\C=N/C2(C(/N)=N\C=N/C1=2)))[C@H](O)[C@H](O)3)
(+)-costunolide (12,6&alpha;)	1.34737	0.188643	(233.21555, 6753.171)(234.15036, 550.635)(215.94318, 1566.35)(217.96967, 870.3582)(234.71869, 1146.6788)(216.4701, 21958.307)(217.54668, 317.385)(220.15288, 6246.033)(254.7913, 1897.7003)(234.3908, 14464.842)(236.18202, 2598.041)(256.22827, 4391.0234)(257.36014, 708.0111)(257.127, 115.6)(237.45949, 2372.05)	a sesquiterpenoid	costunolide biosynthesis // costunolide biosynthesis I // 3&beta;-hydroxysesquiterpene lactone biosynthesis	InChIKey=HRYLQFBHBWLLLL-AHNJNIBGSA-N	CC1(/CC[C@H]2(C(C(=O)O[C@H](/C=C(C)/CC/C=1)2)=C))
(1,4)-&beta;-xylobiose	1.34607	0.462656	(284.0468, 17190.445)(285.3175, 5931.029)(287.02545, 3988.0913)(287.10825, 4256.64)(284.19174, 22162.355)(286.2628, 4129.873)(287.10886, 4424.634)(267.16647, 16403.545)(268.17297, 324686.12)(269.16534, 87720.81)(270.07047, 34348.758)(270.09824, 6933.2134)(301.63153, 2080.0715)(302.8488, 1366.2672)(282.11792, 13887.818)(283.1216, 1316.6852)(306.2118, 11536.82)(308.08575, 3697.6165)(290.9671, 22988…	a (1->4)-&beta;-D-xylan oligosaccharide // a disaccharide	(1,4)-&beta;-D-xylan degradation // xylan biosynthesis	InChIKey=LGQKSQQRKHFMLI-WSNPFVOISA-N	C2([C@@H](O)[C@H](O)[C@@H](O)[C@H](O[C@H]1([C@H](O)[C@@H](O)C(O)OC1))O2)
(R)-3-(3,4-dihydroxyphenyl)lactate	1.34585	0.208552	(199.54994, 2677.5125)(200.86385, 4211.656)(201.97635, 7223.1895)(179.17834, 1520.4934)(180.03654, 237.53632)(198.13437, 1065.7909)(182.57346, 5756.288)(183.87103, 553.59906)(215.07455, 3949.3296)(216.07254, 967.0094)(217.07173, 329.5732)(197.06453, 2466.9287)(198.05777, 1726.4722)(220.02834, 22208.33)(221.0246, 23968.81)(204.09598, 801.7409)(205.76755, 1315.9833)(206.0279, 2697.82)	a small molecule	rosmarinic acid biosynthesis II // superpathway of rosmarinic acid biosynthesis	InChIKey=PAFLSMZLRSPALU-MRVPVSSYSA-M	C([C@@H](CC1(\C=C/C(/O)=C(\C=1)/O))O)(=O)[O-]
&alpha;-oxo-1-carboxy-5,6-dihydrothiopyranpropanoate S-oxide	1.34329	0.315344	(244.04805, 21833.383)(245.00159, 9888.05)(246.00595, 704.945)(226.08841, 23099.545)(226.98825, 4739.171)(227.98549, 1426.2256)(245.38606, 3437.9062)(229.00282, 6127.948)(230.04866, 1653.1595)(230.99881, 1869.2318)(267.04907, 6228.2)(246.19957, 2168.474)(247.53024, 5229.225)(271.91455, 5405.409)(249.09227, 1064.0188)	a small molecule		InChIKey=CASDQHBWCWAVHW-UHFFFAOYSA-L	C1(\S(=O)CCC(CC(=O)C(=O)[O-])(C([O-])=O)\C=1)
DIMBOA-&beta;-D-glucoside	1.34193	0.259736	(355.296, 7684.503)(374.44498, 6681.2695)(357.77307, 3584.2236)(357.1127, 1325.27)(392.14835, 8922.86)(393.1352, 883.645)(376.02103, 1367.9321)(377.1976, 4814.2983)(378.1472, 417.06)(401.10605, 5492.3076)(378.68338, 2654.692)	a benzoxazinoid // a &beta;-D glucoside	DIMBOA-glucoside biosynthesis // superpathway of benzoxazinoid glucosides biosynthesis // DIMBOA-glucoside activation	InChIKey=WTGXAWKVZMQEDA-XGHDNVSXSA-N	COC3(\C=C1(C(/N(O)C(=O)C(O1)O[C@@H]2(O[C@H](CO)[C@@H](O)[C@H](O)[C@@H](O)2))=C\C=3))
glucoraphanin	1.34119	0.0897652	(436.2057, 3903.5479)(437.0292, 1948.1111)(419.03217, 8060.4897)(439.05212, 11417.105)(424.84003, 12785.825)(426.03973, 2274.887)(439.06052, 22941.846)(440.0644, 3267.4067)(441.06766, 17938.562)(442.0715, 3181.9595)(465.0375, 10738.304)(442.08798, 2800.2192)	an &omega;-(methylsulfinyl)alkyl-glucosinolate	glucosinolate activation // glucosinolate biosynthesis from dihomomethionine	InChIKey=GMMLNKINDDUDCF-RFOBZYEESA-M	CS(=O)CCCCC(/S[C@@H]1(O[C@H](CO)[C@@H](O)[C@H](O)[C@@H](O)1))=N\OS(=O)(=O)[O-]
5-amino-1-(5-phospho-&beta;-D-ribosyl)imidazole	1.3404	0.321309	(296.5073, 7719.4927)(296.05643, 786.987)(276.6008, 2012.4711)(279.04688, 6489.4497)(295.5631, 38909.004)(297.0672, 7639.983)(298.06348, 6132.5093)(279.05252, 6565.0254)(280.0448, 178.49)(315.273, 1513.0099)(316.08286, 2197.26)(294.66827, 6518.7295)(295.06143, 5625.351)(319.4639, 1493.0259)(321.11566, 652.1466)(321.85068, 382.28802)(302.5166, 1507.2931)(303.0307, 267.38)	a small molecule	inosine-5'-phosphate biosynthesis II // 5-aminoimidazole ribonucleotide biosynthesis I // superpathway of purine nucleotides <i>de novo</i> biosynthesis I // 4-amino-2-methyl-5-diphosphomethylpyrimidine biosynthesis // superpathway of thiamine diphosphate biosynthesis III (eukaryotes)	InChIKey=PDACUKOKVHBVHJ-XVFCMESISA-M	C2(\[NH+]=C/N([C@@H]1(O[C@H](COP([O-])(=O)[O-])[C@@H](O)[C@@H](O)1))C(/N)=2)
2,3',4,6-tetrahydroxybenzophenone	1.34006	0.356132	(246.65555, 8377.207)(248.05568, 227.13335)(228.8156, 1659.2247)(230.64658, 650.849)(247.05429, 9309.527)(232.55656, 1870.252)(233.0567, 111.42)(267.13998, 3173.4507)(268.10236, 111469.9)(269.0365, 30788.812)(269.10132, 7102.5728)(247.03374, 395.95694)(271.2359, 1012.0825)(271.04773, 460.735)(252.52165, 1801.2831)(254.66096, 523.12274)	a small molecule	tetrahydroxyxanthone biosynthesis (from 3-hydroxybenzoate) // tetrahydroxyxanthone biosynthesis (from benzoate) // superpathway of tetrahydroxyxanthone biosynthesis	InChIKey=QWRYPHZJTWQLFX-UHFFFAOYSA-N	C1(\C=C(/C=C(\C=1)/C(C2(/C(/O)=C\C(\O)=C/C(/O)=2))=O)\O)
robustaquinone F	1.33961	0.258479	(302.4433, 45933.58)(304.0289, 12799.765)(305.05246, 1002.6551)(284.03015, 22130.484)(285.03055, 6084.9683)(286.03162, 1667.47)(303.0519, 12004.337)(304.05658, 2591.7864)(305.0533, 297.46)(286.97192, 5350.072)(287.90164, 3054.2073)(288.0446, 3657.19)(323.0767, 1085.234)(307.08487, 818.13336)(329.55048, 266.69)(311.6925, 957.9123)	a hydroxyanthraquinone	cuticular wax biosynthesis // robustaquinone biosynthesis	InChIKey=ZAFTVWGDFRXJAF-UHFFFAOYSA-N	COC1(/C(/O)=C\C2(\C(=O)C3(/C(/O)=C\C=C(C(\C(=O)C(/C(/O)=1)=2)=3)\O)))
rishitin	1.33798	0.250298	(205.157, 151.73)(223.16756, 9697.851)(240.32915, 2111.6453)(222.58093, 20914.28)(223.18681, 2329.1233)(247.06367, 5177.873)(248.82767, 1347.52)(247.1636, 128.97)(228.00616, 1337.2399)	a sesquiterpenoid	sesquiterpenoid phytoalexins biosynthesis	InChIKey=XSCYYIVXGBKTOC-GZZJDILISA-N	C=C([C@H]1(CC2([C@@H]([C@H]([C@@H](CC(CC1)=2)O)O)C)))C
glutarate	1.33776	0.550663	(130.48682, 7728.923)(133.03105, 564.635)(114.354065, 171.46667)(133.74673, 6357.1865)(135.04308, 1358.1746)(115.35394, 1022.07996)(116.02984, 1931.246)(148.2145, 18204.678)(149.21887, 1375.7279)(130.0487, 72993.52)(131.04955, 10081.982)(132.0552, 153.31)(154.38345, 2537.0808)(155.53055, 1027.032)(157.52448, 167.25749)(135.53587, 2834.8013)(136.01715, 353.32)	an &alpha;,&omega;-dicarboxylate	alkane oxidation // L-lysine degradation I // lysine degradation III	InChIKey=JFCQEDHGNNZCLN-UHFFFAOYSA-L	C(CC([O-])=O)CC(=O)[O-]
<i>trans</i>-zeatin riboside	1.33654	0.436468	(333.14807, 179319.7)(334.1522, 25513.078)(335.1526, 6331.263)(336.1567, 299.06)(356.1892, 148.12)(375.4274, 554.17566)(359.53897, 7483.7607)(360.50278, 866.7519)(361.1372, 2779.1643)	a small molecule	cytokinins degradation	InChIKey=GOSWTRUMMSCNCW-HNNGNKQASA-N	CC(/CO)=C\CNC1(\C2(\N=C/N(C(\N=C/N=1)=2)[C@H]3([C@H](O)[C@H](O)[C@@H](CO)O3)))
chrysanthemyl diphosphate	1.33617	0.223701	(312.0394, 815.52)(313.0565, 781.63)(317.0697, 8073.6587)(294.21515, 18525.246)(295.0527, 565.25006)(334.08926, 1257.5074)(315.74893, 1147.74)(316.08267, 1849.758)(335.03818, 5904.383)(337.052, 289.91)(317.36047, 541.85)	a small molecule	pyrethrin I biosynthesis	InChIKey=AORLUAKWVIEOLL-RKDXNWHRSA-K	CC(C)=C[C@@H]1([C@@H](COP(=O)([O-])OP(=O)([O-])[O-])[C@]1(C)C)
geranyl diphosphate	1.33617	0.223701	(317.0697, 8073.6587)(294.04852, 19148.002)(295.0527, 565.25006)(334.08926, 1257.5074)(315.74893, 1147.74)(316.08267, 1849.758)(335.03818, 6067.5796)(337.052, 289.91)(317.02493, 168.8386)	a monoterpenyl diphosphate // an isoprenoid diphosphate	geranyl diphosphate biosynthesis // hyperforin and adhyperforin biosynthesis // (-)-camphor biosynthesis // nonaprenyl diphosphate biosynthesis I // superpathway of plastoquinol biosynthesis // fenchone biosynthesis // fenchol biosynthesis I // (4S)-carvone biosynthesis // polyisoprenoid biosynthesis // bisabolene biosynthesis (engineered) // <i>all-trans</i>-farnesol biosynthesis // <i>trans, tr…	InChIKey=GVVPGTZRZFNKDS-JXMROGBWSA-K	CC(C)=CCCC(\C)=C/COP([O-])(OP(=O)([O-])[O-])=O
hypoxanthine	1.33604	0.0932402	(137.70804, 1693.47)(119.02991, 19221.416)(120.03376, 589.4062)(138.33463, 17946.291)(140.33914, 7126.4585)(141.0527, 878.89)(121.061264, 5146.6436)(122.70706, 5286.134)(123.6395, 9772.6875)(156.32608, 3333.3206)(157.56038, 6956.9824)(158.1521, 3667.1187)(159.08035, 1503.1625)(136.06145, 323608.1)(137.55742, 22047.193)(160.5458, 1182.187)(161.58667, 597.2844)(163.03865, 2162.815)(142.2306, 2511.2…	a purine base // a nucleic acid component	Organic Nitrogen Assimilation // adenosine nucleotides degradation I // purine nucleotides degradation I (plants) // superpathway of purines degradation in plants	InChIKey=FDGQSTZJBFJUBT-UHFFFAOYSA-N	C1(\NC2(C(=O)N\C=N/C(\N=1)=2))
rot-2'-enonate	1.33601	0.417059	(399.1595, 4557.1133)(377.14212, 6856.4434)(378.14664, 539.60925)(399.92966, 1612.2074)(401.17453, 1003.859)(381.75827, 2193.2644)(383.1667, 137.13501)(413.24167, 3229.8345)(414.1925, 568.61)(395.16913, 4360.6025)(396.1708, 250.81)(419.0632, 22912.236)(420.15222, 4737.7354)(421.9544, 450.3613)(422.1394, 1342.1034)(403.87976, 3705.8726)(404.528, 2684.062)(405.14795, 286.61002)	a rotenoid	rot-2'-enonate biosynthesis // rotenoid biosynthesis II // rotenoid biosynthesis I	InChIKey=GBVCHRDRVDOMQV-RTWAWAEBSA-M	CC(C)=CCC4(/C(/[O-])=C\C=C2(C(/O[C@@H]1(COC3(/C=C(C(/OC)=C\C(\[C@@H]1C2=O)=3)/OC)))=4))
<i>S</i>-formylglutathione	1.33491	0.418002	(335.0722, 7800.0864)(337.28473, 22937.129)(338.06332, 5202.3037)(316.8042, 236.2225)(335.5753, 7013.102)(321.3943, 7364.811)(319.38724, 1979.559)(354.17844, 3048.581)(336.42157, 2548.6128)(338.0896, 414.63)(359.0504, 2436.7188)(361.05438, 174.07)(339.05862, 5563.4253)(340.0634, 137.23)	a glutathione-<i>S</i>-conjugate	glutathione-mediated detoxification II // formaldehyde oxidation II (glutathione-dependent)	InChIKey=FHXAGOICBFGEBF-BQBZGAKWSA-M	C(NC(=O)[C@H](CSC=O)NC(=O)CC[C@H]([NH3+])C(=O)[O-])C(=O)[O-]
3-carboxy-6-(methylsulfanyl)-2-oxohexanoate	1.33469	0.199725	(218.35777, 60510.742)(220.14732, 17433.867)(221.06825, 19143.262)(222.02733, 4586.1387)(223.02185, 129.715)(203.39262, 5715.178)(204.88907, 848.78125)(219.13931, 288495.47)(220.1208, 25999.857)(221.07248, 26403.482)(204.6236, 1731.5355)(205.44926, 2594.5044)(206.02727, 3426.4875)(218.04471, 1759.6697)(243.07068, 4361.7793)(244.35027, 174.68666)(225.29424, 5649.119)(225.68277, 8903.379)(226.00024…	a 3-carboxy-&omega;-(methylsulfanyl)-2-oxoalkanoate	aliphatic glucosinolate biosynthesis, side chain elongation cycle	InChIKey=WRGKTDWHJSBCJR-UHFFFAOYSA-L	C(C(CCCSC)C(=O)C(=O)[O-])(=O)[O-]
uridine 2'3'-cyclic monophosphate	1.33426	0.30592	(305.2788, 6105.6396)(287.55823, 9829.102)(288.7051, 4160.2324)(290.31607, 3351.9712)(292.01447, 1453.42)(307.52673, 1397.6987)(289.0165, 12621.242)(290.09848, 5173.6606)(291.11633, 29929.328)(292.01822, 8304.101)(293.0189, 5376.295)(324.48154, 24709.098)(325.80618, 2911.5754)(327.05322, 687.11597)(306.80774, 3008.76)(309.05496, 3170.3)(330.16064, 1687.0798)(330.93732, 1711.716)(331.01392, 3260.1…	a nucleoside cyclic phosphate // a nucleoside cyclic monophosphate // a ribonucleoside 2',3'-cyclic phosphate // a pyrimidine		InChIKey=HWDMHJDYMFRXOX-XVFCMESISA-M	C1(\C(=O)NC(=O)N(\C=1)[C@@H]3(O[C@H](CO)[C@H]2(OP(=O)([O-])O[C@H]23)))
(9Z)-12-oxo-dodec-9-enoate	1.33378	0.23037	(211.1318, 13648.758)(212.13501, 3055.147)(213.1446, 165.01668)(193.21785, 5623.369)(195.1286, 405.83)(214.5792, 36837.445)(214.19107, 5233.4263)(217.1571, 326.2)(194.75511, 33523.344)(195.4612, 3826.5054)(231.14417, 24756.156)(232.1437, 3244.5422)(233.18156, 586.8279)(213.1621, 875.27)(236.45761, 10569.838)(237.22223, 8960.42)(238.87115, 35582.73)(239.14015, 22300.172)(216.67995, 548.51953)	a medium-chain 2,3,4-saturated fatty acid // a monounsaturated fatty acid // an &omega;-oxo fatty acid	ceramide degradation // acyl-[acyl-carrier protein] thioesterase pathway // phospholipases // triacylglycerol degradation // acyl-CoA hydrolysis // fatty acid &alpha;-oxidation I // fatty acid &beta;-oxidation II (peroxisome) // superpathway of glyoxylate cycle and fatty acid degradation // methyl ketone biosynthesis (engineered) // alkane oxidation // traumatin and (<i>Z</i>)-3-hexen-1-yl acetat…	InChIKey=KIHXTOVLSZRTHJ-ALCCZGGFSA-M	C(=O)C\C=C/CCCCCCCC(=O)[O-]
1,2-dihydropyrimidine	1.33149	0.377893	(104.10647, 272129.75)(105.05422, 11583.851)	a vitamin	nicotine biosynthesis // superpathway of nicotine biosynthesis	InChIKey=MMWRGWQTAMNAFC-UHFFFAOYSA-O	C1(\[NH2+]C\C=C/C=1)
L-cycloserine	1.33134	0.467575	(104.60371, 55920.426)(104.056694, 6397.786)(105.0688, 347.46)(105.55511, 3086.4792)(107.49616, 5038.5977)(121.239296, 32512.375)(122.09088, 1648.6721)(107.079216, 271.66666)(130.0489, 32375.082)(131.04773, 14724.543)(109.944435, 583.8703)(112.04, 169.48)	a small molecule		InChIKey=DYDCUQKUCUHJBH-REOHCLBHSA-O	C1(ONC(=O)[C@@H]([NH3+])1)
&gamma;-L-glutamyl-(<i>S</i>)-methyl-L-cysteine	1.32965	0.306155	(245.93597, 3449.3174)(248.05319, 341.7871)(249.0599, 96.15)(281.25262, 4940.087)(282.8214, 1148.8829)(265.8548, 3066.4915)(268.10156, 443.42502)(286.06058, 6070.806)(287.0621, 1895.8374)(272.3374, 570.9204)(273.04828, 1968.3433)	a [&gamma;-glutamyl-L-cysteine]-<i>S</i>-conjugate	glutathione-mediated detoxification II // methiin metabolism	InChIKey=UPCDLBPYWXOCOK-WDSKDSINSA-M	CSC[C@@H](C([O-])=O)NC(=O)CC[C@H]([NH3+])C([O-])=O
2,4-diamino-6-methyl-5,3'-(3-nitrophenoxy)prop-1'-yloxypyrimidine	1.32923	0.405506	(321.14078, 245043.89)(322.1437, 30482.965)(323.1403, 19471.658)(324.14276, 2055.302)(307.1506, 349.14)(304.3363, 4902.994)(327.90012, 1265.481)	a C-nitro compound		InChIKey=KYIVIUPDTCMOIN-UHFFFAOYSA-P	CC2(/N=C([NH3+])\N=C(C(/OCCCOC1(\C=C(\C=C/C=1)\[N+](=O)[O-]))=2)\[NH3+])
2-oxo-3-carboxy-4,5-cyclopropylhex-5-enoate	1.3255	0.271487	(183.88867, 2239.3496)(184.66, 1900.8795)(185.80557, 1073.6378)(187.03, 504.35)(167.51779, 2881.6604)(168.243, 846.20667)(184.69289, 3085.8518)(186.36995, 3581.7134)(188.04362, 4915.987)(168.7687, 3815.1223)(201.55014, 6071.8037)(202.2135, 8240.17)(183.04858, 9077.888)(184.04886, 1104.56)(206.21725, 698.2945)(188.32262, 3640.7153)(190.60873, 2757.94)(191.91104, 1438.3601)(192.0107, 717.7)	a 2-oxo carboxylate	aliphatic glucosinolate biosynthesis, side chain elongation cycle // Organic Nitrogen Assimilation // dimethylsulfoniopropanoate biosynthesis I (Wollastonia) // L-asparagine degradation II // L-homomethionine biosynthesis // hypoglycin biosynthesis	InChIKey=CZHVVOQJNLDEEU-UHFFFAOYSA-L	C=C1(C(C(C(=O)[O-])C(C([O-])=O)=O)C1)
<i>N</i>-&delta;-(phosphonoacetyl)-L-ornithine	1.3238	0.146234	(257.06244, 14556.391)(238.4903, 11370.691)(236.68837, 9628.611)(271.59506, 19878.588)(272.09647, 4562.678)(273.0937, 484.49)(256.23724, 10149.697)(278.96396, 1485.5724)(261.60016, 2144.3376)(263.05057, 2160.8037)	a small molecule		InChIKey=FCIHAQFHXJOLIF-UHFFFAOYSA-M	C(P(=O)(O)[O-])C(NCCCC([NH3+])C([O-])=O)=O
(<i>S</i>)-stylopine	1.32276	0.38529	(324.3675, 2190.9487)(328.12433, 3154.565)(326.3862, 1475.1875)(311.1253, 168.17)(341.15955, 1961.5549)(323.19962, 22264.83)(324.14276, 2139.0505)(348.7749, 495.4083)(333.1087, 250.19)	a small molecule	coptisine biosynthesis // sanguinarine and macarpine biosynthesis	InChIKey=UXYJCYXWJGAKQY-HNNXBMFYSA-N	C2(N4([C@H](C3(\C=C1(C(/OCO1)=C\C(/C2)=3)))CC5(\C=C/C6(/OCOC(/C(\C4)=5)=6))))
D,L- &gamma;-hydroxyphosphinothricin	1.32179	0.239887	(198.83455, 3481.884)(200.02443, 5827.9536)(200.87505, 18097.66)(201.0435, 27131.553)(179.17186, 669.9902)(181.36679, 563.627)(182.03076, 1384.7913)(199.38348, 3019.3674)(200.48734, 6046.9023)(201.55237, 2188.1074)(179.94504, 1000.93866)(180.0367, 119.84)(214.97594, 2984.3042)(216.1029, 775.0784)(217.07347, 318.2431)(196.06264, 31177.082)(197.11655, 2042.4719)(198.05814, 1382.7693)(219.02562, 242…	a small molecule		InChIKey=ZFYMZQBTTYLNFW-UHFFFAOYSA-M	CP([O-])(=O)C(O)CC([NH3+])C(=O)[O-]
DIMBOA	1.3217	0.286453	(211.50322, 1158.793)(214.0486, 3872.63)(192.87416, 2798.8926)(194.43436, 464.034)(197.0447, 126.45)(214.81683, 434.80542)(193.38416, 3297.228)(194.0327, 96.66)(231.49078, 1391.9066)(231.08403, 3674.0193)(232.47913, 5669.554)(233.0812, 6886.59)(210.20116, 9549.783)(211.17673, 1237.4573)(212.0609, 88.44334)(233.02693, 9956.636)(215.14914, 58191.184)(216.02054, 4073.848)(217.01775, 544.255)	a benzoxazinoid	DIMBOA-glucoside activation	InChIKey=NVWSHDUTSCLIGK-UHFFFAOYSA-N	COC1(\C=C/C2(/N(C(C(OC(/C=1)=2)O)=O)[O-]))
5'-deoxyadenosine	1.32076	0.299725	(252.10707, 732.8239)(233.13055, 1058.4138)(234.09456, 358.08286)(253.34547, 1514.4232)(234.79695, 859.591)(271.27744, 619.7958)(253.12637, 834.11755)(277.22733, 2723.7703)(279.10117, 1091.0101)(256.08047, 46122.2)(257.08307, 8750.217)(258.0762, 620.69995)	a modified nucleoside	4-amino-2-methyl-5-diphosphomethylpyrimidine biosynthesis // superpathway of thiamine diphosphate biosynthesis III (eukaryotes) // molybdenum cofactor biosynthesis // biotin biosynthesis from 8-amino-7-oxononanoate I // lipoate biosynthesis and incorporation I	InChIKey=XGYIMTFOTBMPFP-KQYNXXCUSA-N	C[C@H]1(O[C@H]([C@H](O)[C@H](O)1)N2(\C=N/C3(C(/N)=N\C=N/C2=3)))
3'-deoxyadenosine	1.32076	0.299725	(252.41132, 1067.0859)(254.10863, 938.39246)(233.3205, 943.4372)(234.76378, 290.32)(253.79726, 1443.0742)(255.11835, 2261.4976)(235.33017, 747.06384)(270.07132, 6976.3022)(270.14346, 1608.6018)(271.1433, 357.55)(252.39903, 2026.1616)(277.2079, 2392.4216)(279.10117, 1091.0101)(256.1345, 38717.46)(257.08307, 8750.217)(258.0762, 620.69995)	a small molecule		InChIKey=OFEZSBMBBKLLBJ-BAJZRUMYSA-N	C([C@@H]3(C[C@@H](O)[C@H](N1(C2(\N=C/N=C(C(\N=C/1)=2)/N)))O3))O
homofuraneol	1.32074	0.517994	(143.36163, 3633.3364)(147.07555, 270708.72)(126.056015, 2289.925)(143.86214, 2367.1108)(126.01062, 5017.591)(127.96968, 11752.068)(129.0722, 1141.5166)(160.09506, 3299.3564)(142.08635, 6801.0117)(143.08083, 305.54428)(165.28842, 4548.133)(167.2831, 6180.677)(148.74043, 44418.645)(148.11284, 3844.5088)(149.0605, 136.1)	a ketone	cuticular wax biosynthesis	InChIKey=GWCRPYGYVRXVLI-UHFFFAOYSA-N	CCC1(C(=O)C(/O)=C(C)\O1)
(2<i>E</i>,6<i>E</i>)-farnesyl phosphate	1.31986	0.393106	(284.13757, 1379.3842)(305.16605, 151061.4)(306.16858, 19181.95)(323.14026, 22484.822)(324.14273, 2133.9275)	a polyprenol phosphate // an all-<i>trans</i>-isoprenoid phosphate	juvenile hormone III biosynthesis I // farnesylcysteine salvage pathway	InChIKey=ALEWCKXBHSDCCT-YFVJMOTDSA-L	CC(C)=CCCC(\C)=C/CCC(\C)=C/COP([O-])([O-])=O
plumbagin	1.31753	0.334448	(190.85117, 1104.97)(173.04688, 285.18668)(192.39928, 1738.9335)(173.04956, 906.4634)(211.09052, 1702.2622)(188.06987, 330138.72)(189.07202, 47192.617)(190.07523, 3216.233)(214.13982, 1187.7706)(216.05151, 681.20996)(197.93564, 4350.204)	a small molecule	plumbagin biosynthesis	InChIKey=VCMMXZQDRFWYSE-UHFFFAOYSA-N	CC1(\C(C2(\C(\C(\C=1)=O)=C(\C=C/C=2)\O))=O)
diacetyl	1.31747	0.215094	(104.06999, 49250.605)(105.07176, 2403.4272)(106.072266, 104.43333)(110.42476, 5905.5645)(113.91099, 299.70624)	a methyl ketone	cuticular wax biosynthesis // methyl ketone biosynthesis (engineered)	InChIKey=QSJXEFYPDANLFS-UHFFFAOYSA-N	CC(C(C)=O)=O
noscapine	1.31727	0.165096	(413.34494, 6827.174)(414.14124, 389.98)(395.12756, 3611.643)(416.47195, 7342.124)(417.82196, 10458.436)(418.56924, 4292.1577)(419.1635, 3957.1677)(399.15945, 3861.26)(433.78653, 9211.791)(436.1837, 2358.9666)(413.27603, 3055.0466)(414.78058, 1675.6179)(416.17844, 4214.9937)(417.1813, 810.65674)(418.17554, 299.515)(437.97125, 13989.263)(439.5454, 4354.013)(439.48788, 718.2884)(418.52097, 4452.359)	an alkaloid	noscapine biosynthesis	InChIKey=AKNNEGZIBPJZJG-MSOLQXFVSA-N	COC1(/C=C\C2(\[C@H](OC(=O)C(/C(/OC)=1)=2)[C@H]4(C5(\C(\OC)=C3(C(/OCO3)=C\C(/CCN(C)4)=5)))))
5-(methylsulfanyl)pentyl-glucosinolate	1.31566	0.0698846	(458.43243, 2035.2078)(417.05923, 2624.2827)(439.061, 27762.633)(440.06445, 4398.7646)(441.0676, 29270.027)(442.07184, 4861.9395)	an &omega;-(methylsulfanyl)-alkyl-glucosinolate	glucosinolate activation // glucosinolate biosynthesis from trihomomethionine	InChIKey=MEFPHTVXBPLRLX-KHXSHCKASA-M	CSCCCCCC(/S[C@@H]1(O[C@H](CO)[C@@H](O)[C@H](O)[C@@H](O)1))=N\OS(=O)(=O)[O-]
3-deoxy-&alpha;-D-<i>manno</i>-2-octulosonate	1.31405	0.450059	(239.06996, 550.74335)(220.45554, 3983.434)(221.0577, 3842.48)(224.14009, 1893.7554)(225.0731, 1216.53)(256.4538, 10446.934)(238.9767, 4202.912)(241.89612, 1311.4491)(260.22873, 3367.92)(243.17848, 5526.284)(245.5469, 292.62)(247.0551, 13829.56)	3-deoxy-D-<i>manno</i>-2-octulosonate	CMP-3-deoxy-D-<I>manno</I>-octulosonate biosynthesis // CMP-KDO biosynthesis II (from D-arabinose 5-phosphate)	InChIKey=NNLZBVFSCVTSLA-HXUQBWEZSA-M	C(O)[C@@H](O)[C@H]1(O[C@@](O)(C([O-])=O)C[C@H]([C@H]1O)O)
3-<i>O</i>-methylmyricetin	1.31342	0.961916	(337.0559, 852.9)(351.75833, 12212.06)(351.0867, 1233.3562)(334.08853, 7161.48)(335.07614, 1133.03)(337.086, 7059.2573)	a flavonol derivative	flavonol glucosylation I // polymethylated myricetin biosynthesis (tomato)	InChIKey=XWTLYULBWZQAAZ-UHFFFAOYSA-N	COC2(\C(=O)C3(/C(/O)=C\C(\O)=C/C(/OC(\C1(/C=C(C(\O)=C(/C=1)\O)/O))=2)=3))
(-)-epicatechin-3-<i>O</i>-gallate	1.31238	0.0923327	(424.09055, 52748.93)(449.10556, 3204.678)(425.08942, 22069.121)(426.09152, 3954.995)(427.08704, 2965.1965)(470.0998, 824.374)	a flavan	galloylated catechin biosynthesis	InChIKey=LSHVYAFMTMFKBA-TZIWHRDSSA-N	C4(/C=C(C(/O)=C\C(\[C@H]2(OC3(\C(/C[C@@H](OC(=O)C1(\C=C(C(\O)=C(/C=1)\O)\O))2)=C(/C=C(/C=3)/O)\O)))=4)/O)
5-[[4-methoxy-3-(phenylmethoxy)phenyl]methyl]-2,4-pyrimidinediamine	1.31204	0.356713	(337.15955, 6205.4697)(339.17407, 163.57)(318.9618, 66772.516)(320.1532, 17073.508)(321.1552, 883.8675)(337.1602, 144.43)(319.21997, 75360.26)(320.1532, 12706.957)(321.15488, 930.7775)(322.14734, 114.35999)(359.19992, 3887.1208)(337.2755, 1555.4058)(361.75934, 4476.9146)(364.07687, 6819.1714)(341.80518, 2193.6716)	a small molecule		InChIKey=XARRNBRDTOCYPU-UHFFFAOYSA-N	COC3(/C=C\C(/CC1(\C(\N)=N/C(\N)=N\C=1))=C/C(/OCC2(\C=C/C=C\C=2))=3)
2-dehydro-3-deoxy-D-octonate	1.31166	0.222633	(239.73726, 677.0334)(220.05472, 2928.3914)(221.0577, 3842.48)(224.05472, 1620.934)(225.07204, 1360.93)(256.43558, 12763.922)(238.64972, 4625.936)(240.74313, 829.392)(260.2339, 3623.9048)(243.3346, 6571.953)(246.0534, 563.3923)(247.0551, 13829.56)	a ketoaldonate		InChIKey=KYQCXUMVJGMDNG-SHUUEZRQSA-M	C([C@H]([C@H]([C@@H]([C@@H](CO)O)O)O)O)C(=O)C([O-])=O
glucobrassicin	1.3102	0.233522	(449.05212, 8038.599)(450.55292, 670.5663)(451.0565, 2384.3499)(432.16357, 6959.2104)(433.03656, 1698.5898)(465.47318, 17150.533)(466.10297, 2441.0999)(457.04184, 728.19)	an indolic glucosinolate	glucosinolate activation // glucosinolate biosynthesis from tryptophan // indole glucosinolate activation (intact plant cell) // indole glucosinolate activation (herbivore attack)	InChIKey=DNDNWOWHUWNBCK-NMIPTCLMSA-M	C2(\NC3(/C=C\C=C/C(/C(\CC(/S[C@@H]1(O[C@H](CO)[C@@H](O)[C@H](O)[C@@H](O)1))=N\OS(=O)(=O)[O-])=2)=3))
shikimate 3-phosphate	1.30959	0.271246	(252.18617, 7516.3325)(254.99774, 247.17)(232.9894, 23755.066)(233.99222, 841.1416)(253.00714, 10671.689)(254.0086, 253.32)(236.37656, 1406.1348)(235.9919, 524.92)(272.61493, 15530.542)(273.86444, 3873.6685)(273.0428, 2074.3)(255.19466, 1315.7842)(254.02176, 2535.8076)(255.0209, 2555.08)(274.98126, 7777.897)(276.7419, 1352.5957)(276.99527, 1604.2266)(256.38065, 8900.026)(257.9827, 10410.945)(258.…	a small molecule	chorismate biosynthesis from 3-dehydroquinate // chorismate biosynthesis I	InChIKey=QYOJSKGCWNAKGW-PBXRRBTRSA-K	C(=O)([O-])C1(\C[C@@H](O)[C@H](O)[C@H](OP(=O)([O-])[O-])/C=1)
3-[(2'-methylsulfanyl)ethyl]malate	1.30932	0.3999	(206.94644, 5455.1704)(211.031, 1190.24)(190.76971, 4146.504)(191.64728, 1561.7405)(191.44144, 1194.38)(192.01117, 1571.5801)(193.0115, 349.73)(210.2832, 1329.7075)(189.6365, 5652.1094)(190.4668, 716.19666)(191.01897, 1186.2401)(225.0668, 298.32)(209.04384, 651.57)(231.33594, 10781.004)(233.71509, 22348.719)(234.01831, 29572.324)(212.47206, 11142.064)(213.85146, 1380.0863)(214.22914, 2862.641)	a 3-[(&omega;-methylsulfanyl)alkyl]malate	L-homomethionine biosynthesis	InChIKey=UZRMQJKPFRLIDG-UHFFFAOYSA-L	CSCCC(C(=O)[O-])C(O)C([O-])=O
heptanoate	1.30918	0.127238	(132.13365, 28853.525)(133.10133, 2236.6626)(113.14955, 9881.031)(133.2604, 26940.99)(133.10394, 806.81)(114.45532, 7646.853)(131.11679, 240.73914)(152.07646, 11858.391)	a medium-chain 2,3,4-saturated fatty acid // a saturated fatty acid	ceramide degradation // acyl-[acyl-carrier protein] thioesterase pathway // phospholipases // triacylglycerol degradation // acyl-CoA hydrolysis // fatty acid &alpha;-oxidation I // fatty acid &beta;-oxidation II (peroxisome) // superpathway of glyoxylate cycle and fatty acid degradation // methyl ketone biosynthesis (engineered) // alkane oxidation	InChIKey=MNWFXJYAOYHMED-UHFFFAOYSA-M	CCCCCCC(=O)[O-]
indole-3-carbinonium ion	1.30908	0.45838	(132.31476, 4510.7837)(133.07443, 132.38666)(132.93755, 13492.411)(133.0831, 3391.35)(149.03487, 10068.498)(155.61075, 48538.434)(157.62459, 15244.76)	an indole-phytoalexin	indole glucosinolate activation (herbivore attack)	InChIKey=NSQIQDGIPQVASR-UHFFFAOYSA-N	[CH3+]=C1(C2(/C=C\C=C/C(/N=C\1)=2))
nitecapone	1.30858	0.275032	(266.9168, 1185.019)(247.18538, 12431.268)(248.0544, 250.085)(248.85701, 223.148)(284.06573, 9350.8125)(285.7771, 3197.8914)(286.67368, 2362.2234)(287.1467, 1521.5564)(269.75305, 17298.771)(270.0979, 6291.19)(291.1077, 7792.8765)(292.81216, 31873.76)(293.06198, 8032.0195)(273.04413, 16396.025)(274.07623, 3823.3438)(275.0478, 2412.2766)	a C-nitro compound		InChIKey=UPMRZALMHVUCIN-UHFFFAOYSA-N	CC(C(C(C)=O)=CC1(/C=C(C(\O)=C(C=1)\[N+](=O)[O-])/O))=O
2-carboxy-1,4-naphthoquinone	1.3079	0.877413	(203.52655, 926.11)(188.016, 567.56)(205.21742, 2092.2136)(207.0418, 367.27)(188.52744, 264.005)(189.0321, 569.04)(222.344, 1963.3666)(223.39592, 759.43994)(201.04242, 82241.7)(202.04555, 9203.925)(203.04913, 428.1496)(227.0098, 59.27)	a small molecule	phylloquinol biosynthesis // superpathway of phylloquinol biosynthesis	InChIKey=UZSCBEJDBQICON-UHFFFAOYSA-M	C([O-])(=O)C1(\C(=O)C2(/C=C\C=C/C(/C(=O)/C=1)=2))
3-methylinosine	1.30618	0.544113	(284.10773, 16090.019)(285.2959, 5575.471)(287.08344, 4359.2456)(287.1081, 4429.19)(267.69778, 8452.818)(268.35303, 15789.293)(269.1012, 3749.57)(285.30405, 22245.51)(286.10443, 6032.11)(287.109, 2600.03)(267.4096, 15648.821)(268.2679, 290347.16)(269.21677, 89010.445)(270.07425, 40331.293)(270.09814, 5565.0996)(302.72067, 6135.797)(303.52002, 2487.5513)(305.1415, 1103.5989)(282.3423, 12683.405)(2…	a modified nucleoside		InChIKey=JFUBQXBPIDZBSH-IOSLPCCCSA-N	CN1(\C=N/C(=O)C2(\N=C/N(C1=2)[C@@H]3(O[C@H](CO)[C@@H](O)[C@@H](O)3)))
dehydroabietate	1.30613	0.909506	(299.91467, 4144.2803)(300.1999, 849.74)(282.9636, 1735.4396)(300.62125, 2064.1584)(282.90613, 5986.1606)(283.2015, 1306.3286)(320.0373, 2724.6492)(302.81802, 5444.43)(303.93924, 15073.729)(304.2464, 31298.19)(324.4444, 3463.9492)(324.2007, 323.49103)(305.99008, 3539.1187)(307.109, 3094.6912)(307.1817, 426.1975)	a diterpenoid // an organic acid	dehydroabietic acid biosynthesis // superpathway of diterpene resin acids biosynthesis	InChIKey=NFWKVWVWBFBAOV-IPNZSQQUSA-M	CC(C2(\C=C1(CCC3([C@@](C1=CC=2)(CCC[C@]3(C(=O)[O-])C)C))))C
(9Z)-octadec-9-ene-1,18-diol	1.30552	0.842293	(287.2152, 771.7547)(268.39584, 691.326)(270.2779, 341.28)(268.10312, 1163.3711)(284.29312, 15255.883)(285.29584, 1247.391)(307.2599, 18155.734)(308.2673, 3052.6062)(291.24872, 168.72842)	a long-chain fatty alcohol // a diol	sporopollenin precursors biosynthesis // phosphate acquisition // wax esters biosynthesis I // alkane oxidation // wax esters biosynthesis II	InChIKey=XUSRQFSIUJWCKT-UPHRSURJSA-N	C(O)CCCCCCC\C=C/CCCCCCCCO
salutaridine	1.30515	0.378759	(330.6389, 4438.512)(331.1671, 4729.598)(331.72766, 2525.041)(332.1738, 225.32)(312.53513, 840.9823)(314.1562, 4941.088)(315.1636, 37.76)(330.85443, 5393.501)(330.15863, 421.004)(312.6097, 3632.4187)(346.74005, 3821.6345)(347.35873, 1173.4232)(349.205, 2166.53)(333.0012, 3542.3706)(353.96698, 1382.3964)(352.1592, 83.57)(333.65738, 6683.449)(334.13922, 1223.0696)	a small molecule	morphine biosynthesis	InChIKey=GVTRUVGBZQJVTF-YJYMSZOUSA-O	C[NH+]3([C@H]1(C4(\[C@](C2(\C(\O)=C(\C=C/C(\C1)=2)\OC))(CC3)/C=C(C(/C=4)=O)/OC)))
5-(methylsulfanyl)-2,3-dioxopentyl 1-phosphate	1.30497	0.231768	(224.92331, 2953.7832)(245.00023, 3194.912)(223.48775, 56512.707)(225.90775, 26380.957)(227.00551, 8725.225)(227.9864, 2279.1514)(260.8911, 2496.6958)(262.44388, 1676.0714)(263.0155, 376.08)(241.97052, 104458.48)(243.58127, 59655.777)(244.00377, 22980.865)(245.018, 408.9)(263.22736, 405.12128)(246.96222, 4498.804)(247.96326, 1340.7008)	a small molecule	<i>S</i>-methyl-5-thio-&alpha;-D-ribose 1-phosphate degradation I // L-methionine salvage cycle I (bacteria and plants) // L-methionine salvage cycle II (plants) // <i>S</i>-methyl-5-thio-&alpha;-D-ribose 1-phosphate degradation I	InChIKey=HKEAOVFNWRDVAJ-UHFFFAOYSA-L	CSCCC(=O)C(=O)COP([O-])(=O)[O-]
4-methoxy-3-indolylmethylamine	1.30433	0.459107	(177.38553, 4876.846)(178.1048, 147.87)(159.58086, 15306.922)(160.09238, 3153.1309)(181.2746, 21820.174)(182.12433, 9891.899)(160.4182, 5379.335)(162.10884, 4409.027)(163.11093, 15824.663)(164.11554, 740.07495)(195.1365, 26311.65)(196.1389, 1985.9557)(177.49306, 4689.9863)(178.79485, 807.47)(200.99374, 1076.8279)(182.53026, 26807.275)(183.23338, 3057.605)(184.0904, 184.23776)	an indole-phytoalexin	indole glucosinolate activation (intact plant cell)	InChIKey=YKDYCKHEKOEVJM-UHFFFAOYSA-O	COC1(\C2(/C(/C[NH3+])=C\NC(\C=C/C=1)=2))
decaprenyl diphosphate	1.30431	0.340708	(859.6, 21554.695)(860.6041, 11728.493)(861.6065, 2836.6807)	an all-<i>trans</i>-polyisoprenyl diphosphate	polyisoprenoid biosynthesis		CC(/CC/C=C(C)/CC/C=C(C)/CC/C=C(C)/CC/C=C(C)/CC/C=C(C)/CC/C=C(C)/CC/C=C(C)/CC/C=C(C)/CCC=C(C)C)=C\COP(=O)(O)OP(=O)(O)O
