# Supplementary material for: A multi-omics insight on the interplay between iron deficiency and N forms in tomato
Source: Front Plant Sci. 2024 Oct 16;15:1408141. doi: 10.3389/fpls.2024.1408141 (PMC11521840; doi:10.3389/fpls.2024.1408141)
Supplement: Supplementary Table 6 — VIP markers associated with Venn diagram regions from leaves and roots after nitrogen supply. [file Table6.xlsx]

## Sheet: VIP_markers
Elements only in Young Leaves (YL):					Elements only in Old Leaves (OL):					Elements only in Roots (R):					Common elements in YL, OL and R:					Common elements in YL and OL:					Common elements in YL and R:					Common elements in OL and R:
(<i>S</i>)-3-hydroxy-isobutanoate					shikonin					2'-hydroxydaidzein					humulone					heptaketide pyrone intermediate					(2R,3S)-2,7-dihydroxy-4'-methoxyisoflavanone					<i>N</i>-&delta;-(phosphonoacetyl)-L-ornithine
glucoiberverin					(<i>E</i>)-1-(L-cystein-<i>S</i>-yl)-<i>N</i>-hydroxy-&omega;-(methylsulfanyl)butan-1-imine					benzyl alcohol					plumbagin					(<i>R</i>)-2,3-dihydroxy-3-methylpentanoate					glucoiberin					O-aminobenzaldehyde
presqualene diphosphate					(2S,5R)-2-(2-hydroxypropan-2-yl)-5,9-dimethyl-1-oxaspiro[5.5]undec-8-ene-7,10-dione					2,5-diamino-6-(5-phospho-D-ribosylamino)pyrimidin-4(3H)-one					&alpha;-hydroxyheme					2-<i>trans</i>-abscisate					(3R)-vestitone					daidzein
D-serine					(E)-2-hexenol					P1-uridyl-P2-phenyl diphosphate					<i>sn</i>-glycero-3-phosphocholine					<i>O</i>-acetyl-L-serine					cyclic-GMP					chrysophanol anthrone
1-deoxy-D-xylulose 5-phosphate					magnesium-protoporphyrin IX 13-monomethyl ester					bergaptol					(2<i>E</i>,6<i>E</i>)-farnesyl phosphate					1-(methylsulfanyl)-8-<i>aci</i>-nitrooctane					histidinol					cyanidin 3-<i>O</i>-(6-<i>O</i>-&beta;-D-glucosyl-2-<i>O</i>-&beta;-D-xylosyl-&beta;-D-galactoside)
tubercidine 5'-monophosphate					2'-<i>O</i>-methylisoliquiritigenin					<i>S</i>-(2-aminoethyl)-L-cysteine										4-hydroxybutanoate					<i>N</i><sup>4</sup>-aminocytidine					<i>S</i>-formylglutathione
dIDP					pinostrobin					(<i>E</i>)-1-(glutathion-<i>S</i>-yl)-<i>N</i>-hydroxy-&omega;-(methylsulfanyl)nonan-1-imine										3,5-dimethoxyphenol					4&alpha;-hydroxymethyl-5&alpha;-cholesta-7,24-dien-3&beta;-ol					cyanidin 3-<i>O</i>-&beta;-<i>D</i>-(caffeoyl)-sambubioside
GDP					5,6-epoxy-3-hydroxy-9-apo-&beta;-caroten-9-one					selenate										(2E)-4-hydroxy-5-methyl-2-propylidene-3(2H)-furanone					(4<i>S</i>)-2,3-dehydroleucopelargonidin					podophyllotoxin
dADP					benzylbenzoate					&alpha;-oxo-1-carboxy-4-tetrahydrothiopyranpropanoate S-oxide										L-proline					1-deoxy-L-glycero-tetrulose 4-phosphate					10-deoxysarpagine
(<i>R</i>)-mevalonate					pseudoionone					L-saccharopine										2-<i>cis</i>-abscisate					DIMBOA					adenine-ring
bergapten					indol-3-ylmethyl-L-cysteine					5-(methylsulfanyl)-&alpha;-D-ribose										adenosine					glutathioselenol					(<i>S</i>)-canadine
<i>S</i>-methyl-5'-thioinosine					5-amino-1-(5-phospho-D-ribosyl)imidazole-4-carboxamide					(R)-3-(4-hydroxyphenyl)lactate										1-18:2-2-18:3-digalactosyldiacylglycerol					3-deoxy-&alpha;-D-<i>manno</i>-2-octulosonate					<i>trans</i>-zeatin riboside
(6&alpha;<i>S</i>,11&alpha;<i>S</i>)-4-dimethylallyl-3,6&alpha;,9-trihydroxypterocarpan					(-)-<i>endo</i>-fenchol					(<i>E</i>)-1-(L-cysteinylglycin-<i>S</i>-yl)-<i>N</i>-hydroxy-&omega;-(methylsulfanyl)heptan-1-imine										heptaketide pyrone					<i>S</i>-sulfanylglutathione					hypoxanthine
3-deoxy-D-<i>glycero</i>-D-<i>galacto</i>-non-2-ulopyranosonate					6-isobutyl-4-hydroxy-2-pyrone					16-alpha-hydroxygypsogenate-28-beta-D-glucoside										2-oxo-2'-deoxyadenosine					IMP					4-(&beta;-D-glucosyloxy)benzoate
tephrosin					isoliquiritigenin					<i>N</i>-methylanthranilate										(2S)-pinocembrin					(R)-dihydrocamalexate
baccatin III					gibberellin A<sub>3</sub>					3-ureidopropanoate										(+)-camphene					(-)-epicatechin
prunetin					3-phenylpropionaldoxime					5-hydroxy-2-oxopentanoate										(3R,4R)-7,2'-dihydroxy-4'-methoxyisoflavanol					D,L- &gamma;-hydroxyphosphinothricin
lotaustralin					auricoloyl-CoA					solavetivol										3-(1H-indol-3-yl)propanoate					1,2-dihydropyrimidine
quinidinone					5-(methylsulfanyl)pentyl-desulfoglucosinolate					2-hydroxy-2-methylbutyronitrile										triferuloyl spermidine					uridine 2'3'-cyclic monophosphate
tetrahydrothiamine diphosphate					dAMP					11-hydroxyvittatine										munjistin
&alpha;-D-glucose 1-methylene-phosphonate					indolepropanol phosphate					capsidiol										N-hydroxy DAP
3-hydroxy-9-apo-&delta;-caroten-9-one					chrysin					3-hydroxy-15-dihydrolubimin										strictosamide
ascorbigen					2-(cystein-<i>S</i>-yl)-2-(1H-indol-3-yl)-acetonitrile					1D-<i>myo</i>-inositol 2-monophosphate										F-dUMP
(S)-nandinine					phenylacetonitrile					8-methyl-6-nonenoate										quercetin 3,7-<i>O</i>-diglucoside
6-hydroxy-allocryptopine					5'-demethoxy-6-methoxypodophyllotoxin					4-pentenyl-glucosinolate										pyrimidin-2-one-ribonucleoside
5-oxooctanal					cathinone					&beta;-D-ribofuranose										L-glutamate-5-semialdehyde
<i>O</i>4,<i>O</i>5--dimethylthujaplicatin					D-sorbitol					(1<i>R</i>,6<i>R</i>)-6-hydroxy-2-succinylcyclohexa-2,4-diene-1-carboxylate										7,8-dihydromonapterin
&gamma;-coniceine					pumiloside					(1E,6E)-1-(4-hydroxyphenyl)-7-phenylhepta-1,6-diene-3,5-dione
all-<i>trans</i>-octaprenyl diphosphate					menaquinone-1					adlupulone
amorphigenin					(3R,5Z,8Z,11Z,14Z,17Z)-3-hydroxydocosapentaenoyl-CoA					lubimin
1-<i>aci</i>-nitro-2-phenylethane					cholesterol					CMP
miltiradiene					peonidin 3-O-glucoside					1-(2-carboxyphenylamino)-1-deoxy-D-ribulose 5-phosphate
(-)-gallocatechin-3-<i>O</i>-gallate					3,4-dihydrocoumarin					erythro-4-hydroxy-L-glutamate
(3R,4R)-7,2,4,2'-tetrahydroxy-4',5'-methylenedioxyisoflav-3-ene					7-(methylsulfanyl)heptyl-desulfoglucosinolate					2-[(7'-methylsulfanyl)heptyl]malate
(indol-3-yl)acetyl-L-valine					robustaquinone C					indol-3-yl-acetothiohydroxamate-O-sulfonate
2-benzoyloxy-3-butenylglucosinolate					scutellarein 7-methyl ether					gibberellin A<sub>1</sub>
codeinone					4-coumaraldehyde					16&alpha;,17-epoxy gibberellin A<sub>4</sub>
HMDBOA-glucoside					(2E,7Z,10Z,13Z,16Z,19Z)-docosahexaenoyl-CoA					dihydrosanguinarine
sinapoyl-(S)-malate					3',4',5'-trimethylmyricetin					kinetin
glucomalcommin					polyneuridine aldehyde					gibberellin A<sub>36</sub>
(+)-afzelechin					<i>trans</i>-5-<i>O</i>-(4-coumaroyl)-D-quinate					pppGpp
indole-3-carbinol					(5Z,8Z,11Z,14Z,17Z)-3-oxodocosapentaenoyl-CoA					thiamine phosphate
1-<i>O</i>-(4-coumaroyl)-&beta;-D-glucose					triacsin C					3-oxo-myristate
6,7,4'-trihydroxyisoflavone					grasshopper ketone					&alpha;-(2,6-anhydro-3-deoxy-D-arabino-heptulopyranosid)onate 7-phosphate
maritinamine					3',4',5'-<i>O</i>-trimethyltricetin					portulacaxanthin II
<i>N</i>-(5-phosphoribosyl)-anthranilate					19E-geissoschizine					&alpha;,&alpha;-trehalose 6-phosphate
5'-(aminoiminomethyl)amino-5'-deoxyadenosine					gibberellin A<sub>20</sub>					(<i>E</i>)-4-hydroxy-3-methylbut-2-en-1-yl diphosphate
patuletin					swainsonine					epoxypheophorbide <i>a</i>
2-[(2'-methylsulfanyl)butyl]maleate					<i>N</i>-(&beta;-D-glucosyl)-(indol-3-yl)acetyl-L-glutamate					&beta;-nicotinamide D-ribonucleotide
quercetin					2,4',7-trihydroxyisoflavanone					dihydroartemisinate
kaempferol 3-<i>O</i>-(6"-<i>O</i>-feruloyl)-glucoside					&beta;-tocotrienol					<i>o</i>-topolin
P1-uridyl-P2-methyl diphosphate					delphinidin 3-<i>O</i>-rutinoside-7-<i>O</i>-(6-<i>O</i>-(4-<i>O</i>-(glucosyl)-oxybenzoyl)-glucoside)					pseudoisoeugenol
(<i>R</i>)-4'-phosphopantothenate					3-oxo-2-(cis-2'-pentenyl)-cyclopentane-1-(3R-hydroxybutanoyl)-CoA					choline
octoketide					(glutathion-<i>S</i>-yl)(1<i>H</i>-indol-3-yl)acetonitrile					cytidine-3'-monophosphate
5-<i>O</i>-caffeoylshikimate					16-hydroxypalmitoyl-CoA					1-hexanal
arabidopate					galactitol					elwesine
NAD<sup>+</sup>					urushiol III					(<i>E</i>)-2-pentenol
6&alpha;-hydroxy-germacra-1(10),4,11(13)-trien-12-oate					salicin					hemigossypol
2'-deoxyadenosine					vernolate					O-methylandrocymbine
adenosine 5'-phosphoselenate					palmitoleoyl-CoA					adenine
(<i>E</i>)-1-(glutathion-<i>S</i>-yl)-<i>N</i>-hydroxy-&omega;-(methylsulfanyl)pentan-1-imine					4&alpha;-hydroxymethyl-5&alpha;-cholesta-8,24-dien-3&beta;-ol					L-quinate
6-amino-2-oxohexanoate					inosine					(<i>S</i>)-5-hydroxyisourate
3-oxalomalate					<i>cis</i>-coumarinic acid-&beta;-<i>D</i>-glucoside					dihydrochelerythrine
isoliquiritigenin 4'-glucoside					(9Z,12Z,15Z)-hexadeca-9,12,15-trienoyl-CoA					L-<i>N</i><sup>6</sup>-methyl-L-arginine
L-&alpha;-(methylenecyclopropyl)-glycine					lathyrine					(<i>E</i>)-1-(L-cysteinylglycin-<i>S</i>-yl)-<i>N</i>-hydroxy-&omega;-(methylsulfanyl)butan-1-imine
dCTP					&alpha;-D-glucosamine 1-phosphate					bacimethrin pyrophosphate
L-lysine					3-oxo-2-(cis-2'-pentenyl)-cyclopentane-1-(E-buta-2-enoyl)-CoA					dicoumarol
&beta;-D-ribosylnicotinate					(-)-epiafzelechin					4-hydroxylamino-2,6-dinitrotoluene
7-(methylsulfanyl)-2-oxoheptanoate					<i>N</i>-acetyl-&beta;-D-glucosaminyl group					CDP-1-18:1(9Z)-2-18:1(9Z)-glycerol
brassinolide					luteolin 7-<i>O</i>-&beta;-D-glucoside					&gamma;-Glu-Cys-&gamma;-Glu-Cys-&beta;-Ala
methyl benzoate					2'-hydroxypseudobaptigenin					ADP group
(<i>S</i>)-NADHX					pinocembrin chalcone					kaempferol
4,4'-diisothiocyanostilbene-2,2'-disulfonate					(<i>E</i>)-1-(L-cystein-<i>S</i>-yl)-<i>N</i>-hydroxy-&omega;-(methylsulfanyl)pentan-1-imine					<i>N</i>-demethylvindolidine
nicotinamide hypoxanthine dinucleotide					lycorine					(<i>E</i>)-4-(methylsulfanyl)butanal oxime
(-)-isopiperitenone					salicylate 2-O-&beta;-D-glucoside					hexanediol 1,6-bisphosphate
diphosphoglycolyl proline					sphingosine					dopaxanthin
4&alpha;-hydroxymethyl-4&beta;-methyl-5&alpha;-cholesta-8,24-dien-3&beta;-ol					8-aminoethyl-2,6-anhydro-3,8-dideoxy-D-glycero-D-talo-octonate					1-<i>O</i>-sinapoyl-&beta;-D-glucose
kaempferol 3-<i>O</i>-&beta;-D-glucoside					benzyl 6-<i>O</i>-&beta;-<i>D</i>-apiofuranosyl-&beta;-<i>D</i>-glucopyranoside					pyridoxamine 5'-phosphate
					benzyl alcohol 6-<i>O</i>-&beta;-<i>D</i>-xylopyranosyl-&beta;-<i>D</i>-glucopyranoside					4-sinapoyloxybutylglucosinolate
					(3E)-phytochromobilin					(2-oxindol-3-yl)acetyl-L-aspartate
					esculin					(<i>E</i>)-7-(methyltsulfanyl)heptanal oxime
					5&alpha;-cholesta-7,24-dien-3-one					3-sinapoyloxypropylglucosinolate
					7-dehydrodesmosterol					dTDP-4-acetamido-4,6-dideoxy-&alpha;-D-galactose
					5-<i>S</i>-cysteinyldopa					cinnamyl alcohol
					(2S)-dihydrotricetin					L-selenocysteine
					8-hydroxypurine					2-O-caffeoylglucarate
					pinosylvin					behenate
					1,3-dioctanoylglycerol					L-glutamine
					<i>p</i>-nitrophenyl-&beta;-D-cellobioside					1-<i>O</i>-vanilloyl-&beta;-D-glucose
										5'-(p-nitrophenyl)thioadenosine
										L-glutamate
										3-hydroxy-&beta;-ionone
										betanin
										carboxyphosphate
										justicidin B
										2-hydroxy-5-(methylsulfanyl)-3-oxopent-1-enyl 1-phosphate
										pyridoxine 5'-phosphate
										imidazole acetol-phosphate
										3-phospho-D-glyceroyl-phosphate
										cyanidin 3-<i>O</i>-(&beta;-D-xylosyl-(1&rarr;2)-&beta;-D-galactoside)
										4-vinylpyridine
										(indol-3-yl)pyruvate
										(3-hydroxy-2-oxindol-3-yl)acetyl-L-aspartate
										2,2'-dipyridyl
										lupinate
										1-stearoyl-<i>sn</i>-glycerol 3-phosphate
										adenosine 5'-carboxamide
										tyramine
										(<i>E</i>)-5-(methylsulfanyl)pentanal oxime
										L-aspartyl-4-phosphate
										DIBOA-&beta;-D-glucoside
										(2<i>R</i>,3<i>S</i>)-3-isopropylmalate
										2-(2-methylpyridin-3-yl)ethanol
										oryzalexin C
										allosamidin
										p-coumaroyltriacetate
										9-[6(S),9-diamino-5,6,7,8,9-pentadeoxy-&beta;-D-ribo-nonafuranosyl]-9H-purin-6-amine
										(+)-costunolide (12,6&alpha;)
										(1,4)-&beta;-xylobiose
										(R)-3-(3,4-dihydroxyphenyl)lactate
										&alpha;-oxo-1-carboxy-5,6-dihydrothiopyranpropanoate S-oxide
										DIMBOA-&beta;-D-glucoside
										glucoraphanin
										5-amino-1-(5-phospho-&beta;-D-ribosyl)imidazole
										2,3',4,6-tetrahydroxybenzophenone
										robustaquinone F
										rishitin
										glutarate
										chrysanthemyl diphosphate
										geranyl diphosphate
										rot-2'-enonate
										3-carboxy-6-(methylsulfanyl)-2-oxohexanoate
										(9Z)-12-oxo-dodec-9-enoate
										L-cycloserine
										&gamma;-L-glutamyl-(<i>S</i>)-methyl-L-cysteine
										2,4-diamino-6-methyl-5,3'-(3-nitrophenoxy)prop-1'-yloxypyrimidine
										2-oxo-3-carboxy-4,5-cyclopropylhex-5-enoate
										(<i>S</i>)-stylopine
										5'-deoxyadenosine
										3'-deoxyadenosine
										homofuraneol
										diacetyl
										noscapine
										5-(methylsulfanyl)pentyl-glucosinolate
										3-<i>O</i>-methylmyricetin
										(-)-epicatechin-3-<i>O</i>-gallate
										5-[[4-methoxy-3-(phenylmethoxy)phenyl]methyl]-2,4-pyrimidinediamine
										2-dehydro-3-deoxy-D-octonate
										glucobrassicin
										shikimate 3-phosphate
										3-[(2'-methylsulfanyl)ethyl]malate
										heptanoate
										indole-3-carbinonium ion
										nitecapone
										2-carboxy-1,4-naphthoquinone
										3-methylinosine
										dehydroabietate
										(9Z)-octadec-9-ene-1,18-diol
										salutaridine
										5-(methylsulfanyl)-2,3-dioxopentyl 1-phosphate
										4-methoxy-3-indolylmethylamine
										decaprenyl diphosphate
