# Supplementary material for: A multi-omics insight on the interplay between iron deficiency and N forms in tomato
Source: Front Plant Sci. 2024 Oct 16;15:1408141. doi: 10.3389/fpls.2024.1408141 (PMC11521840; doi:10.3389/fpls.2024.1408141)
Supplement: Supplementary Table 7 — Significant compounds (p-value < 0.01, FC ≥ 2) with respect to +Fe/+Fe-N (under nitrogen deficiency) subjected to the Plantcyc Pathway Tools for young and old leaves and roots from Fe-deficient tomato plants. [file Table7.xlsx]

## Sheet: significant compounds
Significant metabolites (p < 0.01, FC > 2) of YOUNG LEAVES from Fe-deficient tomato plants supplied with different nitrogen sources
Compound	Log FC ([-Fe/+Fe+A vs [+Fe/+Fe-N]) : Normalized	Regulation ([(-Fe/+Fe+A] vs [+Fe/+Fe-N]) : Normalized	Log FC ([-Fe/+Fe+Nit] vs [+Fe/+Fe-N]) : Normalized	Regulation ([-Fe/+Fe+Nit] vs [+Fe/+Fe-N]) : Normalized	Log FC ([-Fe/+Fe+U] vs [+Fe/+Fe-N]) : Normalized	Regulation ([-Fe/+Fe+U] vs [+Fe/+Fe-N]) : Normalized	Log FC ([-Fe/-Fe-N] vs [+Fe/+Fe-N]) : Normalized	Regulation ([-Fe/-Fe-N] vs [+Fe/+Fe-N]) : Normalized	CompositeSpectrum	Ontology - parents of class	Pathways of compound	InChI-Key	SMILES
pyruvic oxime	-5.86725	down	6.29756	up	11.229	up	11.2909	up	(102.02057, 1003.74)(104.0278, 439.73)(122.057785, 351.372)(106.05015, 1169.2582)(129.0197, 9245.033)(130.0181, 284.38)(111.008896, 14216.208)(112.00591, 17064.008)	a small molecule		InChIKey=MVGBKLTYYAYYGY-DUXPYHPUSA-M	CC(/C(=O)[O-])=N\O
2-iminopropanoate	5.37015	up	5.39462	up	-15.4243	down	7.46325	up	(105.34615, 45096.547)(106.284645, 3665.9016)(107.0831, 414.76)(114.1568, 3309.4976)(115.0341, 510.75854)	an imine // an enamine	felinine and 3-methyl-3-sulfanylbutan-1-ol biosynthesis // L-methionine biosynthesis II (plants) // superpathway of L-lysine, L-threonine and L-methionine biosynthesis II // D-serine degradation // D-serine metabolism // glutathione-mediated detoxification II // homocysteine and cysteine interconversion // seleno-amino acid biosynthesis (plants) // superpathway of seleno-compound metabolism	InChIKey=DUAWRLXHCUAWMK-UHFFFAOYSA-N	CC(C(=O)[O-])=[NH2+]
2-aminoprop-2-enoate	-15.2907	down	-15.2302	down	-15.4243	down	7.46325	up	(106.31935, 129661.336)(107.07287, 15725.227)(107.0831, 414.76)(115.0309, 289.055)	an enamine	(<i>Z</i>)-butanethial-<i>S</i>-oxide biosynthesis // methiin metabolism // ethiin metabolism // (<i>Z</i>)-phenylmethanethial <i>S</i>-oxide biosynthesis // propanethial <i>S</i>-oxide biosynthesis // alliin metabolism // superpathway of Allium flavor precursors // felinine and 3-methyl-3-sulfanylbutan-1-ol biosynthesis // L-methionine biosynthesis II (plants) // superpathway of L-lysine, L-thre…	InChIKey=UQBOJOOOTLPNST-UHFFFAOYSA-N	C=C([NH3+])C(=O)[O-]
D-serine	20.5775	up	-0.0606354	down	12.9987	up	4.35188	up	(107.04333, 136000.31)(108.0463, 1505.8867)(106.58452, 5219.673)(111.0587, 19108.91)(123.0787, 2724.7976)(106.06992, 19195.09)(132.0429, 447.07602)(113.58632, 2536.4067)(115.03472, 329.03836)	serine // a D-amino acid	D-serine degradation // D-serine metabolism	InChIKey=MTCFGRXMJLQNBG-UWTATZPHSA-N	C(O)[C@@H]([NH3+])C(=O)[O-]
3-oxo-2-(cis-2'-pentenyl)-cyclopentane-1-(3-oxooctanoyl)-CoA	0	down	4.51833	up	0	down	-0.157324	down	(1072.2985, 6955.005)(1073.2991, 6977.725)(1074.2979, 6794.0996)(1075.2976, 2712.62)	a coenzyme A-activated compound	jasmonic acid biosynthesis	InChIKey=YYCCMACTOAJGGW-OZVHGMPNSA-J	CC\C=C/C[C@H]1([C@H](CCC(=O)1)CCCCCC(=O)CC(SCCNC(=O)CCNC(=O)[C@H](O)C(C)(C)COP(=O)(OP(=O)(OC[C@@H]2([C@@H](OP([O-])(=O)[O-])[C@@H](O)[C@@H](O2)N3(C4(\N=C/N=C(C(\N=C/3)=4)/N))))[O-])[O-])=O)
4-hydroxybutanoate	21.0922	up	21.3489	up	-0.306039	down	0.200774	up	(108.0538, 299.23)(108.0553, 347.52)(121.57703, 69396.445)(122.07852, 8157.5586)(104.1304, 15350.216)(105.06799, 6523.5864)(127.03563, 4447.9043)(113.032814, 639.084)	an &omega;-hydroxy short-chain fatty acid	ceramide degradation // fatty acid &alpha;-oxidation I // acyl-[acyl-carrier protein] thioesterase pathway // phospholipases // triacylglycerol degradation // alkane oxidation // methyl ketone biosynthesis (engineered) // crotonyl-CoA/ethylmalonyl-CoA/hydroxybutyryl-CoA cycle (engineered) // L-glutamate degradation IV	InChIKey=SJZRECIVHVDYJC-UHFFFAOYSA-M	C(CCC([O-])=O)O
(<i>R</i>)-3-hydroxy-isobutanoate	21.0922	up	0.0275527	up	-0.306039	down	0.0275527	up	(108.0553, 347.52)(122.07672, 4533.54)(104.19266, 12831.499)(105.068115, 6030.6226)(127.03566, 4551.953)(113.03305, 731.245)	3-hydroxy-isobutanoate		InChIKey=DBXBTMSZEOQQDU-GSVOUGTGSA-M	C[C@@H](C([O-])=O)CO
(<i>S</i>)-3-hydroxy-isobutanoate	21.0922	up	0.0275527	up	-0.306039	down	-0.148896	down	(108.0553, 347.52)(122.07672, 4533.54)(104.19266, 12831.499)(105.068115, 6030.6226)(127.03566, 4551.953)(113.03305, 731.245)	3-hydroxy-isobutanoate	L-valine degradation I	InChIKey=DBXBTMSZEOQQDU-VKHMYHEASA-M	C[C@H](C([O-])=O)CO
L-&alpha;-(methylenecyclopropyl)-glycine	-0.117791	down	-0.81011	down	-0.927624	down	-1.82645	down	(110.87456, 2344.431)(128.30702, 2934.7432)(110.33081, 753.6104)(145.09805, 4044.9849)(132.10109, 97456.805)(150.05432, 102562.984)(151.05783, 9046.847)(134.09666, 5140.3247)(135.67938, 10740.538)(137.05783, 33230.348)	a modified amino acid	hypoglycin biosynthesis	InChIKey=MPIZVHPMGFWKMJ-AKGZTFGVSA-N	C=C1(CC1[C@H]([NH3+])C(=O)[O-])
2-oxohexanoate	0	down	11.466	up	0	down	13.3003	up	(111.043915, 10337.632)(131.0669, 221.05)(112.78004, 7749.197)(114.39138, 754.32666)(148.09613, 3788.7373)(129.32735, 48509.4)(130.83582, 2813.4902)(153.47903, 7412.4917)(154.04855, 230.695)(137.03885, 6932.522)(139.04805, 1407.75)	a 2-oxo carboxylate	aliphatic glucosinolate biosynthesis, side chain elongation cycle // Organic Nitrogen Assimilation // dimethylsulfoniopropanoate biosynthesis I (Wollastonia) // L-asparagine degradation II // L-homomethionine biosynthesis	InChIKey=XNIHZNNZJHYHLC-UHFFFAOYSA-M	CCCCC(=O)C(=O)[O-]
(R,R)-2,3-butanediol	0	down	0.0952301	up	0	down	6.15857	up	(112.1116, 118.41)(113.058304, 5422.7754)	a 2,3-butanediol	phosphate acquisition	InChIKey=OWBTYPJTUOEWEK-QWWZWVQMSA-N	C[C@H]([C@H](O)C)O
sulfamate	-7.45494	down	-7.52708	down	-7.84154	down	-7.52708	down	(115.0061, 17718.213)(122.963165, 14210.45)(100.954, 559.49)	a sulfamate		InChIKey=IIACRCGMVDHOTQ-UHFFFAOYSA-M	NS([O-])(=O)=O
N-methylmaleimide	10.5952	up	-7.09936	down	4.03348	up	-7.09936	down	(115.03866, 1130.2062)(113.04358, 1416.8986)(111.44349, 6208.8105)(138.95352, 6991.251)(139.0367, 813.58)(116.214, 6950.547)	a small molecule		InChIKey=SEEYREPSKCQBBF-UHFFFAOYSA-N	CN1(C(\C=C/C1=O)=O)
purine	0.0805665	up	0.146337	up	-0.306039	down	13.3741	up	(120.0445, 331.93)(122.050446, 507.72003)(123.052704, 1357.225)(125.0591, 1071.465)(147.0418, 2769.59)(148.0422, 47.83)	a purine base	purine uptake	InChIKey=KDCGOANMDULRCW-UHFFFAOYSA-N	C1(\C2(\N=C/NC(/N=C\N=1)=2))
3-mercaptopyruvate	-9.527	down	-9.59914	down	-9.91361	down	-9.59914	down	(120.988754, 4391.662)(123.9888, 371.48)(101.97585, 909.0975)(139.00766, 687.985)	a small molecule		InChIKey=OJOLFAIGOXZBCI-UHFFFAOYSA-M	C(C(C(=O)[O-])=O)S
triacetate lactone	-1.03432	down	-7.21551	down	-5.47771	down	9.55551	up	(130.64319, 62498.355)(131.0454, 12771.4)(111.02881, 5237.9067)(113.0338, 35410.84)(145.43802, 6831.994)(146.0612, 1214.89)(152.52295, 1164.73)(130.7534, 7311.7505)(135.0113, 13453.23)	a &delta;-lactone	6-methoxymellein biosynthesis	InChIKey=NSYSSMYQPLSPOD-UHFFFAOYSA-M	CC1(\OC(=O)/C=C(\C=1)/[O-])
triethanolamine	1.90493	up	1.7937	up	1.03574	up	1.82879	up	(132.10118, 399583.34)(133.10284, 39848.72)(134.10689, 2012.2188)(134.11607, 11073.735)(176.10655, 797.89)(159.9259, 4806.022)(160.09949, 6402.87)	a non-metabolic compound		InChIKey=GSEJCLTVZPLZKY-UHFFFAOYSA-O	C(O)C[NH+](CCO)CCO
(<i>R</i>)-mandelonitrile	2.39781	up	-2.93836	down	8.89221	up	15.9349	up	(135.05502, 5510.635)(136.1867, 30436.016)(137.0596, 9167.747)(115.841446, 2420.5718)(136.0644, 12355.96)(119.05884, 4993.1143)(121.06593, 48464.59)(156.1007, 4263.48)(134.4807, 1293.932)(156.44461, 21590.248)(157.0395, 275.715)(139.25604, 6251.9507)(141.2621, 20303.799)(142.38051, 6016.3633)	mandelonitrile	glucosinolate activation // prunasin and amygdalin biosynthesis // vicianin bioactivation // amygdalin and prunasin degradation	InChIKey=NNICRUQPODTGRU-QMMMGPOBSA-N	C([C@@H](C1(\C=C/C=C\C=1))O)#N
(4-hydroxyphenyl)acetonitrile	2.14256	up	-2.55941	down	9.30399	up	-2.55941	down	(135.05519, 6282.5737)(136.20439, 34297.15)(137.05971, 11512.644)(116.376465, 989.3466)(119.0589, 4271.6123)(121.06593, 48464.59)(156.1007, 4263.48)(134.33032, 1332.105)(156.04344, 19280.682)(157.0395, 275.715)(139.28418, 5601.3716)(141.28998, 20409.674)(142.04724, 5406.55)	an aromatic nitrile	glucosinolate activation // dhurrin biosynthesis // taxiphyllin biosynthesis	InChIKey=AYKYOOPFBCOXSL-UHFFFAOYSA-N	C(CC1(\C=C/C(/O)=C\C=1))#N
hypoxanthine	-3.30889	down	-20.047	down	-3.46303	down	-20.047	down	(137.03928, 2082.9578)(119.029945, 15696.353)(120.0325, 132.41)(137.71358, 2264.89)(140.5535, 3847.4302)(141.0527, 878.89)(122.105934, 3973.6292)(123.325455, 7208.086)(124.039444, 23460.35)(156.52074, 1642.3145)(157.61858, 3871.2148)(158.22289, 1612.9529)(159.0772, 241.32)(136.06134, 222275.23)(137.0595, 32571.47)(160.96541, 2170.1128)(161.53136, 736.86835)(143.01726, 3464.9202)	a purine base // a nucleic acid component	Organic Nitrogen Assimilation // adenosine nucleotides degradation I // purine nucleotides degradation I (plants) // superpathway of purines degradation in plants	InChIKey=FDGQSTZJBFJUBT-UHFFFAOYSA-N	C1(\NC2(C(=O)N\C=N/C(\N=1)=2))
allopurinol	-3.30889	down	-20.047	down	-3.46303	down	-20.8665	down	(137.03928, 2082.9578)(119.029945, 15696.353)(120.0325, 132.41)(137.71358, 2264.89)(140.5535, 3847.4302)(141.0527, 878.89)(122.105934, 3973.6292)(123.325455, 7208.086)(124.039444, 23460.35)(156.52074, 1642.3145)(157.61858, 3871.2148)(158.22289, 1612.9529)(159.0772, 241.32)(136.06134, 222275.23)(137.0595, 32571.47)(160.96541, 2170.1128)(161.53136, 736.86835)(143.01726, 3464.9202)	a small molecule		InChIKey=OFCNXPDARWKPPY-UHFFFAOYSA-N	C2(/NNC1(\C(\C(\N=C/N=1)=O)=2))
2-hydroxypurine	-3.30889	down	-20.047	down	-1.02814	down	-20.047	down	(137.03928, 2082.9578)(119.029945, 15696.353)(120.0325, 132.41)(137.71358, 2264.89)(140.5535, 3847.4302)(141.0527, 878.89)(122.105934, 3973.6292)(123.325455, 7208.086)(124.039444, 23460.35)(156.52074, 1642.3145)(157.61858, 3871.2148)(158.22289, 1612.9529)(159.0772, 241.32)(136.06134, 222275.23)(137.0595, 32571.47)(160.96541, 2170.1128)(161.53136, 736.86835)(143.01726, 3464.9202)	a small molecule		InChIKey=CRIZPXKICGBNKG-UHFFFAOYSA-N	C1(\C2(N\C=N/C(/N=C(\N=1)/O)=2))
8-hydroxypurine	-3.30889	down	1.88424	up	-3.46303	down	2.18895	up	(137.03993, 2845.098)(119.03005, 15798.7295)(120.0325, 132.41)(137.71358, 2264.89)(140.5535, 3847.4302)(141.0527, 878.89)(122.098076, 3640.1204)(123.28957, 6330.463)(124.039444, 23460.35)(156.5309, 4601.488)(157.68004, 6115.4746)(158.33034, 1869.3037)(159.0772, 241.32)(136.06134, 214011.84)(137.0595, 32571.47)(160.9799, 1874.7449)(161.58722, 675.9011)(143.01723, 3097.537)	an aromatic compound		InChIKey=YPDSIEMYVQERLJ-UHFFFAOYSA-N	C1(\N=C/C2(NC(/O)=N\C(\N=1)=2))
(+)-camphene	6.42241	up	-14.2429	down	-1.65985	down	-14.2429	down	(137.13136, 6338.857)(154.15805, 54865.918)(155.16086, 5644.4746)	a monoterpenoid	monoterpene biosynthesis	InChIKey=CRPUJAZIXJMDBK-DTWKUNHWSA-N	C=C1(C(C)(C)[C@H]2(C[C@H]1CC2))
(4-hydroxyphenyl)acetaldehyde	-1.61887	down	-1.46645	down	-5.27529	down	-1.46645	down	(137.55653, 977910.0)(138.55576, 789891.25)(139.58516, 63511.77)(140.05956, 11936.953)(121.651184, 15251.495)(123.053474, 20236.031)(137.0613, 25947.512)(119.04906, 1717.7262)(155.08685, 410.236)(136.0721, 99.11)(162.60818, 1438.7811)(143.03526, 313.82385)(145.04225, 447.23)	an aromatic aldehyde	salidroside biosynthesis // ceramide degradation // (<i>S</i>)-reticuline biosynthesis I	InChIKey=IPRPPFIAVHPVJH-UHFFFAOYSA-N	C(=O)CC1(\C=C/C(/O)=C\C=1)
methyl benzoate	-1.61887	down	-20.115	down	-5.27529	down	-20.3866	down	(137.55653, 977910.0)(138.55576, 789891.25)(139.58516, 63511.77)(140.05956, 11936.953)(121.651184, 15251.495)(123.053474, 20236.031)(137.0613, 25947.512)(119.04906, 1717.7262)(155.08685, 410.236)(136.0721, 99.11)(162.60818, 1438.7811)(143.03526, 313.82385)(145.04225, 447.23)	an aromatic compound	volatile benzenoid biosynthesis I (ester formation)	InChIKey=QPJVMBTYPHYUOC-UHFFFAOYSA-N	COC(C1(\C=C/C=C\C=1))=O
chromate	-7.53148	down	-7.60362	down	-7.91809	down	-7.76095	down	(138.9625, 48294.953)(120.953445, 652.07)	an inorganic anion		InChIKey=MLRLOWJKLCLSNH-UHFFFAOYSA-M	[Cr](=O)(O)([O-])=[O-]
carbamoyl phosphate	-12.3227	down	-12.3948	down	-12.7093	down	-12.3948	down	(138.96635, 21979.691)(121.45558, 5047.2275)(122.9634, 11764.337)(126.9721, 1044.64)(158.00183, 21668.55)(143.00034, 120130.92)(144.0016, 10004.467)	a primary amine	UMP biosynthesis I // superpathway of pyrimidine ribonucleotides <i>de novo</i> biosynthesis // superpathway of pyrimidine deoxyribonucleotides <i>de novo</i> biosynthesis // L-citrulline degradation // L-arginine degradation V (arginine deiminase pathway) // ornithine-citrulline shuttle // urea cycle // L-arginine biosynthesis II (acetyl cycle) // L-citrulline biosynthesis // superpathway of L-c…	InChIKey=FFQKYPRQEYGKAF-UHFFFAOYSA-L	C(=O)(N)OP(=O)([O-])[O-]
selenate	0	down	8.61907	up	0	down	-0.176287	down	(139.91385, 20880.81)(174.89388, 45453.27)	an inorganic anion	selenate reduction // superpathway of seleno-compound metabolism	InChIKey=QYHFIVBSNOWOCQ-UHFFFAOYSA-L	O=[Se](=O)([O-])[O-]
arsenate	0	down	19.0005	up	0	down	-0.176287	down	(140.911, 6692.032)(141.91217, 801.966)	an inorganic anion		InChIKey=DJHGAFSJWGLOIV-UHFFFAOYSA-L	[As](=O)(O)([O-])[O-]
(3<i>Z</i>)-hex-3-en-1-yl acetate	3.34682	up	2.07482	up	0.731673	up	1.14932	up	(143.65533, 9189.223)(126.0905, 1804.11)(146.11652, 10861.094)(128.10631, 285.8192)(160.13194, 4978.0503)(142.12163, 1335.6295)(166.5907, 2646.595)(147.07526, 36475.152)	an acetyl ester	traumatin and (<i>Z</i>)-3-hexen-1-yl acetate biosynthesis // superpathway of lipoxygenase	InChIKey=NPFVOOAXDOBMCE-PLNGDYQASA-N	CC\C=C/CCOC(=O)C
(<i>R</i>)-2,3-dihydroxy-3-methylpentanoate	12.8505	up	-5.99228	down	11.4474	up	-3.67574	down	(149.07188, 4848.697)(133.0641, 9909.87)(148.78821, 35462.387)(149.07106, 5373.8267)(130.062, 843.93994)(167.1047, 3918.34)(148.09514, 4760.598)(171.9397, 21149.738)(172.93906, 24685.145)(174.06468, 7017.7935)(153.71562, 8061.3364)	a small molecule	L-isoleucine biosynthesis I (from threonine) // superpathway of isoleucine and valine biosynthesis // superpathway of branched chain amino acid biosynthesis // superpathway of L-isoleucine biosynthesis I	InChIKey=PDGXJDXVGMHUIR-UJURSFKZSA-M	CC[C@](O)(C)[C@H](C([O-])=O)O
<i>O</i>-acetyl-L-serine	2.51077	up	1.70825	up	0.64705	up	0.736649	up	(149.26584, 7955.2783)(150.66078, 3447.3057)(151.36867, 4377.3823)(152.06606, 1955.5458)(130.92505, 23632.469)(132.04976, 3884.9443)(133.65462, 417.636)(134.0561, 259.89)(148.44327, 11154.666)(149.81125, 2324.7524)(130.04901, 53955.055)(131.0514, 1975.07)(166.08548, 181061.42)(167.088, 17933.936)(168.09007, 2317.8374)(147.07536, 47406.703)(170.44598, 1175.0472)(171.54932, 287.46835)(173.04996, 13…	an <i>O</i>-acetylated amino acid	ethiin metabolism // superpathway of Allium flavor precursors // seleno-amino acid biosynthesis (plants) // superpathway of seleno-compound metabolism // lupinate biosynthesis // L-cysteine biosynthesis I // willardiine and isowillardiine biosynthesis // mimosine biosynthesis // &beta;-pyrazole-1-ylalanine biosynthesis	InChIKey=VZXPDPZARILFQX-BYPYZUCNSA-N	CC(OC[C@H]([NH3+])C(=O)[O-])=O
3-hydroxyanthranilate	-6.83136	down	-3.02859	down	6.48489	up	8.67241	up	(155.0416, 324.97)(156.0439, 126.63)(139.03366, 7373.175)(155.0472, 6989.85)(137.03735, 14554.101)(173.20288, 2053.879)(175.0848, 75.26)(154.06195, 75614.4)(153.05164, 8630.305)(176.77763, 11255.586)(177.72981, 4667.065)(178.03415, 397.71)(179.0313, 289.58)(157.51627, 4659.0977)(159.01805, 1324.155)(160.0178, 16.77)	a small molecule	L-tryptophan degradation to 2-amino-3-carboxymuconate semialdehyde // NAD <i>de novo</i> biosynthesis II (from tryptophan)	InChIKey=WJXSWCUQABXPFS-UHFFFAOYSA-M	C1(\C=C(C(\N)=C(\C=1)\O)\C([O-])=O)
(3S)-linalool	9.45405	up	-8.72255	down	4.10461	up	-8.72255	down	(156.13817, 967.51996)(137.1314, 6139.2124)(172.16849, 8919.365)(154.1581, 58393.016)(155.16092, 6041.2036)(178.1252, 11019.0)(179.12697, 343.59335)	(<i>RS</i>)-linalool	(3<i>S</i>)-linalool biosynthesis // superpathway of linalool biosynthesis // phosphate acquisition // tea aroma glycosidic precursor bioactivation	InChIKey=CDOSHBSSFJOMGT-SNVBAGLBSA-N	C=C[C@@](C)(O)CCC=C(C)C
2,2'-dipyridyl	2.34337	up	2.4228	up	1.16295	up	2.29162	up	(157.20819, 123637.15)(158.07173, 24520.11)(158.88937, 23412.842)(159.79274, 2924.822)(181.61276, 5283.442)(183.065, 319.45)	a small molecule		InChIKey=ROFVEXUMMXZLPA-UHFFFAOYSA-N	C2(\C=C(C1(\C=C/C=C\N=1))/N=C\C=2)
umbelliferone	2.4505	up	18.0948	up	2.10145	up	18.0847	up	(163.03651, 2105.445)(146.69716, 356.3433)(164.58054, 66610.18)(164.04182, 2722.085)(146.95128, 939.6584)(147.0315, 1393.595)(148.0366, 354.81)(180.06284, 2996.1565)(162.05461, 3301.6313)(188.85252, 481.3564)(189.0311, 3442.58)(167.01172, 6351.8784)	a simple coumarin	coumarins biosynthesis (engineered) // umbelliferone biosynthesis // superpathway of scopolin and esculin biosynthesis // simplecoumarins biosynthesis // linear furanocoumarin biosynthesis	InChIKey=ORHBXUUXSCNDEV-UHFFFAOYSA-N	C1(\C2(\C=C/C(OC(/C=C(\C=1)/O)=2)=O))
3-phenyl-2-oxopropanoate	3.05641	up	-12.2095	down	-4.65608	down	-12.2095	down	(163.03793, 41855.555)(164.04161, 4563.81)(145.77972, 2216.4924)(165.05414, 3334.6868)(147.04218, 18679.986)(148.04562, 984.95374)(182.07965, 2633.29)(183.0792, 59.7)(165.06558, 1833.9508)(167.0754, 1228.7433)(188.03592, 2678.882)	an aromatic 2-oxo-acid // a 2-oxo carboxylate	aliphatic glucosinolate biosynthesis, side chain elongation cycle // Organic Nitrogen Assimilation // dimethylsulfoniopropanoate biosynthesis I (Wollastonia) // L-asparagine degradation II // L-homomethionine biosynthesis // L-phenylalanine degradation III // L-phenylalanine biosynthesis III (cytosolic, plants)	InChIKey=BTNMPGBKDVTSJY-UHFFFAOYSA-M	C([O-])(=O)C(=O)CC1(\C=C/C=C\C=1)
3-sulfopyruvate	-9.59749	down	-9.66963	down	-9.9841	down	-9.66963	down	(166.9582, 7020.675)(186.99287, 1870.4125)(187.99149, 956.56)(190.94296, 503.265)(172.9324, 5685.1177)(173.93335, 1259.935)	a sulfonate		InChIKey=BUTHMSUEBYPMKJ-UHFFFAOYSA-L	C(=O)([O-])C(=O)CS(=O)(=O)[O-]
L-dihydrophenylalanine	-13.2802	down	-13.2415	down	-13.6668	down	-13.5003	down	(167.34064, 5314.3896)(155.10522, 5040.36)(172.13174, 725.34)(175.0849, 512.95)	a small molecule		InChIKey=IZKPUUZAGQLNCR-UHFFFAOYSA-N	C(=O)(O)C(N)CC1(\C=C/C\C=C/1)
<i>N</i>-carbamoyl-L-aspartate	1.34827	up	1.39103	up	0.919567	up	1.17452	up	(174.2317, 2862.637)(176.7847, 5490.4272)(177.03079, 16759.766)(178.0341, 1782.29)(157.12157, 3448.8235)(158.13779, 9152.355)(159.15596, 7526.821)(161.02905, 2649.4614)(175.03474, 62762.805)(176.03654, 12011.786)(159.53334, 1471.8751)(192.8961, 2234.1748)(175.72307, 790.35333)(199.01744, 773.4438)	an <i>N</i>-carbamoyl-L-amino acid	UMP biosynthesis I // superpathway of pyrimidine ribonucleotides <i>de novo</i> biosynthesis // superpathway of pyrimidine deoxyribonucleotides <i>de novo</i> biosynthesis // &gamma;-glutamyl cycle	InChIKey=HLKXYZVTANABHZ-REOHCLBHSA-L	C(=O)([O-])C[C@H](NC(N)=O)C([O-])=O
gramine	14.5856	up	14.1162	up	12.861	up	13.7659	up	(177.9324, 2479.4973)(179.137, 607.015)(178.95575, 3486.4453)(179.1376, 4053.17)(199.18591, 731.67645)(201.12411, 847.75275)	an alkaloid // an indole derivative	gramine biosynthesis	InChIKey=OCDGBSUVYYVKQZ-UHFFFAOYSA-O	C[NH+](C)CC1(\C2(\C(\N/C=1)=C/C=C\C=2))
daphnetin	-16.1209	down	-3.92237	down	-0.2868	down	-0.988279	down	(179.83408, 3015.6719)(180.0364, 1107.21)(181.0365, 296.94)(161.45091, 6421.64)(161.02026, 1310.2175)(183.04884, 3809.6416)(184.04886, 399.58713)(196.18794, 32323.45)(197.09836, 1675.0076)(198.0573, 1449.1729)(182.06497, 6051.64)(183.0643, 460.70502)(204.61592, 1590.8153)(205.62529, 2996.7063)(206.02695, 3181.625)(183.0048, 4268.474)	a simple coumarin	daphnin interconversion // daphnetin modification	InChIKey=ATEFPOUAMCWAQS-UHFFFAOYSA-N	C1(\C=C/C2(/C(/O1)=C(C(/O)=C\C=2)/O))(=O)
paraxanthine	-4.13134	down	-10.0037	down	7.61799	up	-10.0037	down	(180.06274, 2476.894)(162.05429, 9950.37)(163.05374, 564.1469)(182.07622, 6261.0933)(164.8671, 6294.8955)(166.69115, 5147.609)(201.90823, 1903.748)(202.10861, 1100.975)(181.49228, 1304.1799)(184.09413, 983.37744)(203.23526, 13129.229)(204.0639, 1947.9733)	a small molecule	caffeine biosynthesis II (via paraxanthine)	InChIKey=QUNWUDVFRNGTCO-UHFFFAOYSA-N	CN1(\C=N/C2(\NC(N(C(C/1=2)=O)C)=O))
&alpha;-aminooxy-&beta;-phenylpropanoate	1.01391	up	0.00919023	up	0.348041	up	0.606133	up	(180.2738, 2651.526)(162.2131, 9061.351)(163.55675, 553.6029)(182.07994, 15177.671)(183.08224, 2730.1914)(184.08224, 78.774994)(165.0049, 4924.498)(166.57396, 818.7383)(201.44049, 1722.5483)(202.10815, 945.28)(180.93314, 2060.9543)(184.0944, 819.345)(203.15279, 19168.47)(204.06184, 1474.1019)(205.0623, 68.73)	a small molecule		InChIKey=BRKLOAHUJZWUQQ-QMMMGPOBSA-M	C([C@H](CC1(\C=C/C=C\C=1))ON)(=O)[O-]
triketide pyrone	-0.647046	down	-4.67057	down	0.380783	up	-0.420262	down	(181.08253, 71058.93)(182.08525, 6034.2812)(183.08325, 579.27)(163.29791, 6985.885)(186.63757, 1977.1682)(165.0887, 5087.815)(166.0844, 290.3)(202.12271, 887.43994)(205.08298, 14566.911)(206.082, 144.96)(186.06395, 8547.034)	a polyketide	olivetol biosynthesis // olivetol biosynthesis	InChIKey=YIXLDRQOKWESBI-UHFFFAOYSA-M	CCCCCC1(\OC(=O)/C=C(\C=1)/[O-])
&alpha;-D-glucopyranose	-9.41491	down	-17.3353	down	3.39637	up	-17.3353	down	(182.37378, 3840.4631)(184.07196, 8965.488)(164.2599, 460.53598)(166.0607, 199.315)(183.08, 1430.89)(163.81226, 6776.611)(164.0636, 500.32)(199.43231, 7782.877)(180.08664, 4601.0957)(203.16977, 39110.406)(204.0543, 1713.9059)(205.0623, 112.89333)(188.5505, 1146.52)(189.049, 392.57)	D-glucopyranose	trehalose degradation II (cytosolic) // ceramide degradation // ginsenoside degradation III // dalcochinin biosynthesis // rutin degradation (plants) // anthocyanidin modification (<i>Arabidopsis</i>) // daphnin interconversion // abscisic acid degradation by glucosylation // ajmaline and sarpagine biosynthesis // vindoline, vindorosine and vinblastine biosynthesis // aromatic glucosinolate activ…	InChIKey=WQZGKKKJIJFFOK-DVKNGEFBSA-N	C(O)[C@H]1(O[C@@H]([C@@H]([C@H]([C@@H]1O)O)O)O)
3-phosphooxypyruvate	-10.9523	down	-11.0244	down	-11.3389	down	-11.0244	down	(182.4616, 2338.0452)(183.46179, 798.165)(184.9595, 1300.91)(185.9611, 175.17)(181.963, 261.32)(166.95802, 2735.67)(198.99304, 5843.41)(180.9762, 3789.7551)	a small molecule	L-serine biosynthesis I	InChIKey=LFLUCDOSQPJJBE-UHFFFAOYSA-K	C(OP([O-])(=O)[O-])C(=O)C(=O)[O-]
&alpha;-D-galactopyranose	-11.2925	down	-11.3456	down	-6.44822	down	-11.3456	down	(182.7324, 4470.1636)(184.07196, 8792.835)(166.06209, 849.655)(164.06326, 1493.2001)(200.76923, 17943.572)(180.0866, 7904.752)(203.05121, 27292.725)(204.0538, 1534.8999)(205.0625, 128.25)	D-galactopyranose	ceramide degradation // indole-3-acetate activation II // melibiose degradation // D-galactose degradation I (Leloir pathway) // stachyose degradation // D-galactose detoxification // UDP-galactose biosynthesis (salvage pathway from galactose using UDP-glucose)	InChIKey=WQZGKKKJIJFFOK-PHYPRBDBSA-N	C(O)[C@H]1(O[C@H](O)[C@H](O)[C@@H](O)[C@@H](O)1)
2-phospho-D-glycerate	1.1818	up	0.571033	up	0.0849547	up	-3.20458	down	(184.9776, 411.33002)(166.9582, 2007.7637)(185.87274, 1284.3944)(165.9655, 400.13)(204.00687, 1041.5186)(185.00052, 594.5923)(208.97156, 344.14)	2/3-phospho-D-glycerate	glycolysis II (from fructose 6-phosphate) // superpathway of anaerobic sucrose degradation // glycolysis I (from glucose 6-phosphate) // gluconeogenesis I // glycolysis IV (plant cytosol) // superpathway of cytosolic glycolysis (plants), pyruvate dehydrogenase and TCA cycle // Rubisco shunt	InChIKey=GXIURPTVHJPJLF-UWTATZPHSA-K	C(=O)([O-])[C@H](OP(=O)([O-])[O-])CO
1-fluoro-2,4-dinitrobenzene	13.9797	up	17.5872	up	-0.306039	down	-0.148896	down	(190.47217, 1430.3917)(191.01765, 598.87335)(189.02109, 1313.8446)(191.0187, 269.77)(207.0427, 281.55)(186.03038, 12176.776)(187.03162, 2312.7039)(188.0326, 247.06)	a C-nitro compound		InChIKey=LOTKRQAVGJMPNV-UHFFFAOYSA-N	C1(\C(\[N+](=O)[O-])=C/C(/[N+](=O)[O-])=C(\C=1)/F)
plumbagin	-1.55445	down	-3.77457	down	-2.5469	down	-1.26714	down	(190.94043, 1206.3156)(173.04704, 330.4525)(192.56696, 2531.415)(173.04866, 1024.5067)(211.09099, 1549.8649)(188.0699, 344392.5)(189.07204, 53257.62)(190.0748, 4275.024)(214.13982, 1187.7706)(216.05151, 681.20996)(197.4955, 1948.9055)	a small molecule	plumbagin biosynthesis	InChIKey=VCMMXZQDRFWYSE-UHFFFAOYSA-N	CC1(\C(C2(\C(\C(\C=1)=O)=C(\C=C/C=2)\O))=O)
(<i>E</i>)-&omega;-(methylsulfanyl)hexyl-thiohydroximate	5.06395	up	-12.6591	down	-1.53539	down	-12.6591	down	(194.0622, 1364.69)(197.55936, 27131.98)(198.0569, 2998.03)(179.5456, 261.605)(181.0458, 5248.54)(195.86307, 24761.748)(197.06416, 1862.4459)(198.05609, 2258.99)(177.0568, 20866.32)(178.05411, 1863.085)(211.0926, 7747.3076)(196.93777, 6003.2773)(194.0755, 110.92)(217.42044, 3134.894)(217.04489, 1001.45996)(198.56958, 11537.876)(201.0428, 12958.08)	an (<i>E</i>)-&omega;-(methylsulfanyl)alkyl-thiohydroximate	glucosinolate biosynthesis from trihomomethionine	InChIKey=HZGWSMQRHPTXFL-UHFFFAOYSA-N	CSCCCCCC(/S)=N\O
3-(3,4-dihydroxyphenyl)pyruvate	0	down	6.50063	up	0	down	8.791	up	(196.23384, 1965.29)(199.0428, 1896.375)(200.04295, 2846.81)(179.88231, 5460.364)(178.0092, 5076.92)(199.0411, 412.58)(201.0435, 8797.09)(179.03235, 4777.12)(215.86992, 3172.136)(217.073, 1472.375)(196.05293, 887.0534)(219.02563, 130705.945)(220.02605, 11872.552)(221.02429, 11652.587)(222.02716, 4618.0645)(204.0179, 1112.9166)	an aromatic 2-oxo-acid // a 2-oxo carboxylate	rosmarinic acid biosynthesis II // superpathway of rosmarinic acid biosynthesis // aliphatic glucosinolate biosynthesis, side chain elongation cycle // Organic Nitrogen Assimilation // dimethylsulfoniopropanoate biosynthesis I (Wollastonia) // L-asparagine degradation II // L-homomethionine biosynthesis	InChIKey=LQQFFJFGLSKYIR-UHFFFAOYSA-M	C(C(CC1(\C=C/C(/O)=C(\C=1)/O))=O)(=O)[O-]
D,L- &gamma;-hydroxyphosphinothricin	1.33193	up	1.09157	up	0.954554	up	1.35481	up	(198.85844, 1468.6989)(200.0175, 2962.458)(200.94406, 16726.146)(201.04427, 14135.153)(179.03233, 615.6693)(181.14485, 527.24)(182.03038, 1664.53)(199.59033, 1951.5077)(200.55121, 2938.85)(202.0566, 1306.99)(180.53818, 894.98004)(180.0367, 119.84)(215.07463, 3325.4673)(216.10428, 633.151)(217.07341, 201.02498)(196.06274, 29140.846)(197.0903, 1951.5327)(198.05736, 1374.9327)(219.02574, 242335.4)(2…	a small molecule		InChIKey=ZFYMZQBTTYLNFW-UHFFFAOYSA-M	CP([O-])(=O)C(O)CC([NH3+])C(=O)[O-]
Hg<SUP>2+</SUP>	1.0412	up	1.33873	up	0.785902	up	0.945016	up	(200.97151, 18900.764)(201.9729, 4748.64)(200.86101, 39342.254)(201.94577, 11659.177)(201.9725, 4607.56)(215.90565, 1251.3683)(215.9947, 1440.33)	a post transition metal cation // a divalent inorganic cation		InChIKey=BQPIGGFYSBELGY-UHFFFAOYSA-N	[Hg+2]
1-(methylsulfanyl)-8-<i>aci</i>-nitrooctane	11.3887	up	-8.05352	down	10.9797	up	-6.20842	down	(205.1173, 1254.47)(187.10585, 9343.223)(188.11327, 740.7166)(188.33487, 2916.5283)(225.14696, 2262.9285)(207.13676, 2804.1594)(208.13657, 304.92157)(233.1105, 208.06)(214.08917, 2402.6355)	a 1-(methylsulfanyl)-n-<i>aci</i>-nitroalkane	glucosinolate biosynthesis from pentahomomethionine	InChIKey=LXZOOYJPYFVQFL-UHFFFAOYSA-N	CSCCCCCCCC=[N+](O)[O-]
(E)-&alpha;-monofluoromethyldehydroarginine	11.3841	up	4.37103	up	10.6938	up	-8.26583	down	(206.11502, 2571.4326)(207.61176, 386.92)(209.1146, 252.815)(189.771, 8011.16)(190.1069, 5262.9)(190.1063, 11163.605)(225.14697, 1937.642)(207.13676, 3154.9453)(208.13661, 343.53784)(232.1112, 14708.41)(212.59612, 9498.916)	a small molecule		InChIKey=UDWPEHOXJIIOEY-QOHHWTFISA-O	C(NC(N)=[NH2+])/C=C/[C@](CF)([NH3+])C(=O)[O-]
1-deoxy-L-glycero-tetrulose 4-phosphate	2.23399	up	18.6582	up	17.9428	up	10.222	up	(206.9885, 183.49)(200.03392, 2200.65)(183.00447, 9440.061)(184.5284, 2261.825)(185.46036, 2922.6016)(186.31589, 1359.087)(187.031, 249.16)	a small molecule	flavin biosynthesis I (bacteria and plants)	InChIKey=OKYHYXLCTGGOLM-SCSAIBSYSA-L	CC(=O)[C@H](O)COP(=O)([O-])[O-]
(-)-jasmonate	21.8584	up	18.9393	up	15.8823	up	18.2464	up	(209.11545, 676.0747)(191.10106, 4164.4565)(211.2987, 963.3096)(215.1391, 32.875)(193.83217, 13220.026)(195.03273, 6406.96)(196.26683, 256.96143)(197.126, 35.57)(231.15778, 125.122505)(214.1483, 7925.1665)(216.53279, 6361.18)(217.10458, 8120.8013)	a jasmonate	jasmonic acid biosynthesis // jasmonoyl-amino acid conjugates biosynthesis I // jasmonoyl-amino acid conjugates biosynthesis II // superpathway of jasmonoyl-amino acid conjugates biosynthesis // hydroxyjasmonate sulfate biosynthesis // tuberonate glucoside biosynthesis	InChIKey=ZNJFBWYDHIGLCU-HWKXXFMVSA-M	CC\C=C/C[C@H]1(C(=O)CC[C@@H]1CC([O-])=O)
dihydrolipoate	0.0805665	up	0.122621	up	6.6151	up	14.9847	up	(213.0415, 1366.0533)(189.04218, 6720.0103)(190.04915, 3066.9016)(230.74956, 6198.7617)(212.07037, 3852.8252)(213.0708, 412.47)(231.49167, 4019.671)(233.041, 600.58)(218.02954, 403.53)	a small molecule		InChIKey=IZFHEQBZOYJLPK-SSDOTTSWSA-M	C(S)C[C@H](S)CCCCC(=O)[O-]
ferricyanide	-10.1769	down	-10.2491	down	-10.5635	down	-10.2491	down	(213.9582, 777.60004)(215.9552, 357.43)(233.44499, 6511.71)(233.94257, 1434.4135)	a small molecule		InChIKey=CRWNKXHVYMVLCY-UHFFFAOYSA-N	C(#N)[Fe-3](C#N)(C#N)(C#N)(C#N)C#N
&beta;-ionone	0.696497	up	1.04207	up	-0.963466	down	0.135053	up	(215.13766, 5880.6665)(175.14711, 4139.9297)(176.1433, 670.29)(192.90451, 2587.005)(213.194, 167.02)(193.15758, 2570.3345)(202.1425, 20322.559)	an apocarotenoid	5-deoxystrigol biosynthesis // carotenoid cleavage	InChIKey=PSQYTAPXSHCGMF-BQYQJAHWSA-N	CC1(\CCCC(C(/C=C/C(=O)C)=1)(C)C)
pseudoionone	0.0805666	up	19.3715	up	15.1396	up	7.31238	up	(215.13768, 6176.9346)(175.1471, 4323.223)(176.1433, 670.29)(213.194, 167.02)(193.15764, 2684.492)(202.14253, 17153.545)	a methyl ketone	carotenoid cleavage // cuticular wax biosynthesis // methyl ketone biosynthesis (engineered)	InChIKey=JXJIQCXXJGRKRJ-KOOBJXAQSA-N	CC(C)=CCCC(\C)=C/C=C/C(C)=O
(3E,7E)-4,8,12-trimethyltrideca-1,3,7,11-tetraene	-3.71478	down	-3.78139	down	-4.10138	down	-3.78139	down	(219.2091, 15046.31)(220.2115, 121.28)	a homoterpenoid	(<i>E,E</i>)-4,8,12-trimethyltrideca-1,3,7,11-tetraene biosynthesis	InChIKey=CWLVBFJCJXHUCF-RNPYNJAESA-N	C=C/C=C(C)/CC/C=C(C)/CCC=C(C)C
5-isobutylthioribose	6.09446	up	0.0619556	up	7.22962	up	0.0619556	up	(222.69202, 18352.775)(224.09578, 2063.66)(205.41441, 252.25667)(209.0799, 2571.91)(205.08662, 8373.903)(225.10965, 2732.655)(246.08296, 288.06998)(230.27298, 1207.178)	a small molecule		InChIKey=YRYSTVYVSOLNOU-UHFFFAOYSA-N	CC(CSCC(C(C(C=O)O)O)O)C
coniferyl acetate	2.21597	up	-2.67784	down	5.1259	up	-2.67784	down	(222.7586, 15571.227)(224.0956, 511.19)(205.0798, 2528.12)(223.093, 75330.99)(224.0964, 8700.72)(205.0845, 17366.33)(206.0894, 47.18)(243.1316, 1910.31)(224.61859, 4306.91)(245.0807, 97.39)(230.0741, 2608.57)	a coniferyl ester // a secondary metabolite	eugenol and isoeugenol biosynthesis	InChIKey=XLZFUNZRKIQHOL-ONEGZZNKSA-N	CC(OC/C=C/C1(\C=C/C(/O)=C(C=1)/OC))=O
5,6-epoxy-3-hydroxy-9-apo-&beta;-caroten-9-one	0.74797	up	-13.6661	down	3.04267	up	-13.6661	down	(226.64975, 322.36502)(207.13676, 18280.04)(208.139, 1099.5087)(243.18172, 11909.882)(245.1845, 11729.133)(246.18607, 310.482)(249.35435, 3977.5876)(251.14104, 5147.8594)(251.68701, 9909.024)(252.14426, 5409.766)(231.34435, 5165.1226)(234.13457, 7585.1665)	a 9-apo-carotenone	carotenoid cleavage	InChIKey=VYKLRWGPNUVKNC-AATRIKPKSA-N	CC(/C=C/C12(C(CC(CC1(O2)C)O)(C)C))=O
(-)-methyl jasmonate	0.74797	up	-13.7792	down	3.04267	up	-14.0507	down	(226.64975, 322.36502)(207.13676, 18280.04)(208.139, 1099.5087)(243.18172, 11909.882)(245.1845, 11729.133)(246.18607, 310.482)(249.35435, 3977.5876)(251.14104, 5147.8594)(251.68701, 9909.024)(252.14426, 5409.766)(231.34435, 5165.1226)(234.13457, 7585.1665)	a methyl jasmonate		InChIKey=GEWDNTWNSAZUDX-WQMVXFAESA-N	CC\C=C/C[C@H]1(C(=O)CC[C@@H]1CC(OC)=O)
pyrimidin-2-one-ribonucleoside	-2.11357	down	-17.9388	down	-2.28574	down	-17.9388	down	(229.22699, 3528.0054)(232.93852, 4371.7686)(233.0791, 4042.84)(210.38144, 4548.3403)(211.06516, 264.075)(212.0495, 70.11)(231.08485, 5250.945)(212.82597, 7046.8135)(214.27957, 476.70596)(249.1112, 1690.9595)(251.12595, 6166.95)(229.10442, 1435.4727)(233.11395, 271.9)(255.07205, 969.235)(236.31555, 143.41376)(237.0689, 368.91)	a pyrimidine nucleoside		InChIKey=RPQZTTQVRYEKCR-WCTZXXKLSA-N	C2(\C=C/N([C@@H]1(O[C@H](CO)[C@@H](O)[C@@H](O)1))C(=O)\N=2)
1-deoxy-D-xylulose 5-phosphate	0.0805665	up	17.7632	up	12.5952	up	3.93975	up	(235.66347, 670.9433)(197.006, 2746.6338)(212.00807, 10663.477)(213.0104, 894.62225)(214.0047, 1120.1967)(215.01614, 125084.65)(214.97523, 19400.559)(215.87038, 8486.639)(216.0377, 5203.34)	a pentose 5-phosphate	methylerythritol phosphate pathway I // taxadiene biosynthesis (engineered) // superpathway of ergosterol biosynthesis II // superpathway of geranylgeranyl diphosphate biosynthesis II (via MEP) // isoprene biosynthesis I // methylerythritol phosphate pathway II	InChIKey=AJPADPZSRRUGHI-RFZPGFLSSA-L	CC(=O)[C@@H](O)[C@H](O)COP([O-])(=O)[O-]
3-deoxy-&alpha;-D-<i>manno</i>-2-octulosonate	18.5773	up	2.26827	up	16.0765	up	4.39504	up	(238.06845, 511.135)(224.60155, 1462.4039)(256.97433, 12143.221)(238.96007, 4843.42)(242.0965, 661.27)(261.05405, 1248.0967)(243.04669, 5361.1074)(245.5469, 292.62)(247.0551, 13829.56)	3-deoxy-D-<i>manno</i>-2-octulosonate	CMP-3-deoxy-D-<I>manno</I>-octulosonate biosynthesis // CMP-KDO biosynthesis II (from D-arabinose 5-phosphate)	InChIKey=NNLZBVFSCVTSLA-HXUQBWEZSA-M	C(O)[C@@H](O)[C@H]1(O[C@@](O)(C([O-])=O)C[C@H]([C@H]1O)O)
desoxyhemigossypol	12.4588	up	13.4088	up	13.0718	up	12.706	up	(244.90976, 498.23798)(247.1286, 1873.3168)(250.12831, 1812.8988)(232.12076, 446.10602)(264.62045, 17922.502)(266.80316, 5035.896)(246.13947, 5550.8877)(247.13495, 830.8)(267.09595, 7198.4307)	a sesquiterpenoid	gossypol biosynthesis	InChIKey=UACUHHDLYFQIDS-UHFFFAOYSA-N	CC(C2(/C3(\C=C(C)/C=C1(C(\C(\CO1)=C(C(/O)=2)\O)=3))))C
2-[(6'-methylsulfanyl)hexyl]malate	4.51999	up	-12.3958	down	0.232973	up	-12.3958	down	(245.07605, 5115.029)(246.0743, 242.12)(267.51733, 3637.1868)(268.10287, 246486.48)(269.10242, 65285.44)(245.08374, 3917.3687)(246.07446, 337.71)(282.53885, 4782.7065)(284.0139, 1340.9034)(263.60992, 3037.6626)(290.34674, 17785.309)(290.67914, 18488.113)(291.0821, 28036.273)	a 2-[(&omega;-methylsulfanyl)alkyl]malate	alkane oxidation // aliphatic glucosinolate biosynthesis, side chain elongation cycle	InChIKey=FEKMFSGDBKSRNR-UHFFFAOYSA-L	CSCCCCCCC(O)(CC([O-])=O)C(=O)[O-]
2-<i>trans</i>-abscisate	0.0805665	up	5.39344	up	2.96839	up	23.9668	up	(247.1294, 1184.99)(264.76807, 940.67993)(247.12793, 2240.177)(286.173, 5492.86)(264.8862, 3001.2424)(289.1229, 338.16)(268.10297, 438492.8)(269.10565, 64253.96)(270.10764, 7155.528)	abscisic acid	abscisic acid biosynthesis shunt	InChIKey=JLIDBLDQVAYHNE-IBPUIESWSA-M	CC(/C=C/[C@]1(O)(C(C)(C)CC(=O)\C=C(C)/1))=C\C(=O)[O-]
(R)-dihydrocamalexate	0.0805665	up	6.24265	up	1.77166	up	16.5837	up	(247.20723, 73578.21)(249.79572, 52762.242)(250.0464, 24027.51)(230.42752, 457.01)(248.67001, 161450.7)(250.04623, 35361.844)(251.04314, 28223.754)(228.03967, 3315.6455)(229.03784, 937.74)(246.05759, 1358.0339)(269.36008, 1970.8252)(270.0292, 3858.8574)(271.0212, 5835.48)(253.26799, 2643.0376)(254.27118, 3435.329)(255.01956, 3426.6987)	a thiazole // an indole-phytoalexin	camalexin biosynthesis	InChIKey=GTTVJFCVXYCPHB-UHFFFAOYSA-M	C2(/NC3(/C=C\C=C/C(/C(/C1(/SCC(C([O-])=O)\N=1))=2)=3))
2-amino-3-(phosphomethylphosphinyl)propanoate	1.54115	up	1.93823	up	1.54177	up	1.6957	up	(247.8289, 5565.8706)(249.00032, 12610.982)(229.13927, 31945.736)(247.72295, 5128.62)(249.25037, 10172.695)(250.9996, 120.04)(230.3032, 96016.66)(231.99315, 8175.6943)(232.98969, 9921.535)(263.1693, 14594.728)(264.01965, 357.22928)(245.00499, 8359.63)(268.98056, 4681.9224)(271.00653, 1380.914)(252.17317, 1848.6287)(253.69582, 7599.6177)(254.3818, 9836.648)(254.96884, 11009.492)	a small molecule		InChIKey=UXBKWDOSNBQQLQ-UHFFFAOYSA-L	C(P(=O)(CP(=O)(O)[O-])[O-])C(C(=O)[O-])[NH3+]
ellipticine	-17.7645	down	-10.0789	down	-4.83564	down	3.13781	up	(250.12851, 1466.882)(247.12833, 1401.9775)(265.0069, 2875.889)(268.1632, 1991.52)(269.10443, 55937.6)(270.1061, 8181.917)(271.1017, 548.36005)	a small molecule		InChIKey=CTSPAMFJBXKSOY-UHFFFAOYSA-N	CC3(\C4(C(C(\C)=C1(C(/C2(/C(/N1)=C\C=C/C=2))=3))=C\C=N/C=4))
7,8-dihydromonapterin	0.0805666	up	16.2555	up	8.4701	up	18.0467	up	(255.09642, 5382.0444)(237.71388, 2741.6863)(257.37372, 7473.5303)(258.28683, 29099.922)(259.11584, 4547.6045)(238.09082, 3309.3855)(275.1381, 280.1067)(277.1386, 159.63)(256.12738, 513.16425)(261.07147, 3136.5056)	a 7,8-dihydroneopterin		InChIKey=YQIFAMYNGGOTFB-NJGYIYPDSA-N	C1(NC2(/N=C(N)\NC(=O)C(/N=C1/[C@H](O)[C@@H](O)CO)=2))
4'-<i>O</i>-methylnorbelladine	-1.87421	down	-1.8599	down	-0.1621	down	-0.0909321	down	(255.11867, 5023.356)(278.76065, 3064.7417)(257.13528, 1056.3713)(291.172, 9975.494)(292.1732, 1208.2089)(273.1656, 10623.308)(274.16867, 2644.3499)(297.52972, 6463.3623)(279.1189, 13085.441)(280.122, 5983.72)	a small molecule	<i>Amaryllidacea</i> alkaloids biosynthesis	InChIKey=SDLILULALIDNSO-UHFFFAOYSA-N	COC2(/C=C\C(\CNCCC1(\C=C/C(/O)=C\C=1))=C/C(/O)=2)
7,8-dihydroneopterin	7.40186	up	16.2555	up	18.2793	up	18.0467	up	(255.38274, 5426.149)(259.1082, 7265.97)(238.44499, 3428.595)(240.59468, 4587.9497)(241.1001, 7941.3)(242.0978, 1165.18)(257.7353, 8390.989)(258.28683, 29099.922)(259.11584, 4547.6045)(238.22418, 3233.4873)(241.1008, 4178.3)(274.05652, 11743.944)(274.5634, 886.1401)(255.94962, 534.38416)(279.09573, 563.8516)(281.09946, 4552.165)(261.07147, 3136.5056)	a 7,8-dihydroneopterin	6-hydroxymethyl-dihydropterin diphosphate biosynthesis I // superpathway of tetrahydrofolate biosynthesis // tetrahydrofolate biosynthesis II	InChIKey=YQIFAMYNGGOTFB-XINAWCOVSA-N	C1(NC2(/N=C(N)\NC(=O)C(/N=C1/[C@H](O)[C@H](O)CO)=2))
5-methylcytidine	0.0641853	up	14.0193	up	5.36392	up	21.0866	up	(257.0963, 78.13)(242.09851, 635.045)(258.26334, 23249.652)(259.11877, 2742.1677)(241.70193, 3085.196)(243.60765, 1693.7275)(277.1377, 133.94)(261.4196, 5879.348)(262.13287, 467.61002)(284.09763, 22197.541)(285.099, 5510.6143)(267.09607, 3799.7068)	a small molecule		InChIKey=ZAYHVCMSTBRABG-JXOAFFINSA-N	CC2(\C(\N)=N/C(N([C@H]1([C@@H]([C@@H]([C@H](O1)CO)O)O))\C=2)=O)
(2S)-pinocembrin	11.626	up	-7.45094	down	11.3878	up	10.4834	up	(257.23108, 3610.735)(259.074, 2013.87)(257.3435, 6189.7173)(257.08136, 537.252)(240.06645, 6259.975)(275.3394, 4552.663)(276.10718, 5836.806)(277.1058, 369.13)(255.20161, 3616.4622)(259.0937, 9854.61)(279.24692, 3373.358)(281.06976, 758.096)(260.90936, 4383.148)(262.98026, 2791.2227)(263.05264, 1893.075)	a (2S)-flavan-4-one	pinocembrin <i>C</i>-glucosylation // chrysin biosynthesis // pinobanksin biosynthesis	InChIKey=URFCJEUYXNAHFI-ZDUSSCGKSA-M	C3(\C=C/C(/[C@H]1(OC2(\C(\C(C1)=O)=C(/C=C(/C=2)/[O-])\O)))=C\C=3)
<i>N</i><sup>4</sup>-aminocytidine	3.16304	up	15.1359	up	7.67658	up	21.6629	up	(257.35123, 9999.748)(241.09393, 1882.5111)(240.0885, 102.47)(258.87582, 19774.098)(259.11877, 2742.1677)(241.76788, 2749.485)(243.60765, 1693.7275)(277.13812, 3189.81)(261.46838, 5374.2876)(262.13287, 467.61002)(283.88333, 22219.605)(285.09866, 6454.802)(267.096, 4100.73)	a small molecule		InChIKey=LZCNWAXLJWBRJE-ZOQUXTDFSA-N	CNC2(\C=C/N([C@H]1([C@@H]([C@@H]([C@H](O1)CO)O)O))C(/N=2)=O)
3-geranyl-4-hydroxybenzoate	4.54535	up	15.3911	up	-1.49982	down	-3.35095	down	(257.6477, 1771.205)(279.1668, 5942.26)(259.1509, 857.31)(293.1843, 2623.73)(273.17123, 8879.443)(274.1684, 3154.43)(298.1387, 492.52)(301.1531, 1352.49)(281.13406, 64181.17)(282.1377, 13666.404)(283.14624, 1672.53)	a 4-hydroxy-3-polyprenylbenzoate	shikonin biosynthesis	InChIKey=HKIMBCGCVPYUTJ-NTUHNPAUSA-M	CC(C)=CCCC(\C)=C/CC1(\C(\O)=C/C=C(\C=1)/C(=O)[O-])
5-mercaptodeoxyuridine	1.01657	up	1.25402	up	0.728607	up	1.02382	up	(260.63684, 429.794)(245.02972, 642.8367)(260.8484, 2819.4219)(245.04427, 2528.4888)(277.06793, 15759.896)(278.0659, 333.53)(262.6062, 2194.232)(263.05927, 2901.445)(282.05814, 78267.125)(283.05917, 27288.463)(264.99197, 15734.649)(266.01648, 3756.3333)(267.01294, 3922.664)(268.57584, 855.08)(269.023, 673.22424)	a pyrimidine		InChIKey=NYTIUBZWEKOZRY-HBPOCXIASA-M	C(O)[C@H]1(O[C@H](C[C@H](O)1)N2(/C=C(C(=O)NC(=O)2)/[S-]))
adenosine	-23.6901	down	-23.6481	down	-15.2908	down	0.191442	up	(267.09583, 4862.3335)(268.10287, 457281.06)(269.1051, 58839.266)(270.10684, 6876.2104)(271.1008, 674.86)(286.13794, 16234.168)(287.13882, 1968.625)(291.08215, 25337.387)(292.14172, 1502.6187)(293.09348, 13250.358)(273.6136, 1205.8893)(277.0853, 154.07)	a purine ribonucleoside	L-methionine degradation I (to L-homocysteine) // <i>S</i>-adenosyl-L-methionine cycle II // cytokinins degradation // adenine and adenosine salvage II // purine nucleosides salvage II (plant) // adenine and adenosine salvage VI	InChIKey=OIRDTQYFTABQOQ-KQYNXXCUSA-N	C(O)[C@H]1(O[C@H]([C@H](O)[C@H](O)1)N2(\C=N/C3(C(/N)=N\C=N/C2=3)))
2,4-dinitrobenzenesulfonyl chloride	-0.473136	down	1.77423	up	0.318924	up	-0.162175	down	(268.94592, 15702.533)(268.94485, 19661.395)(270.60504, 3566.0518)(270.94708, 9225.181)(255.9389, 3154.1948)(292.92728, 5729.1914)(294.9242, 267.88)	a C-nitro compound		InChIKey=SSFSNKZUKDBPIT-UHFFFAOYSA-N	C1(\C(\[N+]([O-])=O)=C/C(/[N+]([O-])=O)=C(\C=1)/S(Cl)(=O)=O)
shikonin	15.0834	up	14.6553	up	3.5755	up	-5.11048	down	(271.69873, 3917.9204)(274.10483, 6071.92)(294.11633, 1680.844)(271.89902, 9920.328)(273.24225, 2785.0344)(288.12067, 6885.528)(289.117, 1080.035)(313.8396, 456.56998)(295.08246, 4196.2744)(298.09528, 8429.55)	a quinone // a secondary metabolite	shikonin biosynthesis // cuticular wax biosynthesis	InChIKey=NEZONWMXZKDMKF-UHFFFAOYSA-N	CC(C)=CCC(C1(\C(C2(/C(/O)=C\C=C(C(\C(\C=1)=O)=2)\O))=O))O
(3R,4R)-7,2'-dihydroxy-4'-methoxyisoflavanol	0.0805665	up	19.6169	up	8.53708	up	-0.148896	down	(272.09903, 4579.4604)(273.10074, 5261.595)(294.1167, 1827.5175)(271.09628, 9854.853)(272.09607, 911.98663)(288.12067, 6885.528)(289.117, 1080.035)(313.58997, 508.64502)(295.88412, 5703.34)(298.09528, 8429.55)	a (4R)-4,2'-dihydroxyisoflavan	(-)-medicarpin biosynthesis // superpathway of formononetin derivative biosynthesis // superpathway of pterocarpan biosynthesis (via formononetin)	InChIKey=YZBBUYKPTHDZHF-BBRMVZONSA-N	COC3(\C=C/C([C@H]1([C@H](C2(\C(\OC1)=C/C(/O)=C\C=2))O))=C(/C=3)O)
2'-O-methyllicodione	-0.0154753	down	-0.0684891	down	6.3767	up	-0.0562754	down	(273.07947, 827.01)(285.09805, 5550.1167)(286.09583, 599.74335)(293.06277, 18945.523)(294.065, 1352.9833)(295.06223, 1128.31)	a small molecule	echinatin biosynthesis	InChIKey=SVYAXLPDYXBQEQ-ZROIWOOFSA-M	COC2(\C(\C(=O)\C=C(C1(\C=C/C(/O)=C\C=1))/[O-])=C/C=C(/C=2)/O)
(2R,3S)-2,7-dihydroxy-4'-methoxyisoflavanone	-2.50092	down	16.1249	up	-0.760426	down	-2.73038	down	(273.0821, 937.25)(271.71802, 1359.7975)(305.1167, 1186.92)(287.1065, 7623.454)(288.1203, 5542.93)(289.1168, 515.28)(312.5859, 1082.8375)(293.06403, 10380.422)(294.06433, 618.45)	a small molecule	formononetin biosynthesis // superpathway of pterocarpan biosynthesis (via formononetin)	InChIKey=PKQQPELXMZRYJY-GDBMZVCRSA-N	COC3(\C=C/C([C@H]1([C@@H](OC2(/C=C(\C=C/C(/C(=O)1)=2)/O))O))=C/C=3)
(3R)-vestitone	10.7478	up	16.1249	up	-0.760426	down	-2.79327	down	(273.0821, 937.25)(271.79376, 1348.0911)(305.1167, 1186.92)(287.1065, 6183.486)(288.1203, 5542.93)(289.1168, 515.28)(311.48428, 587.26697)(293.06445, 8075.556)(294.06433, 618.45)	a (3R)-2'-hydroxyisoflavanone	(-)-medicarpin biosynthesis // superpathway of formononetin derivative biosynthesis // superpathway of pterocarpan biosynthesis (via formononetin)	InChIKey=WQCJOKYOIJVEFN-ZDUSSCGKSA-N	C2(OC3(/C=C(\C=C/C(/C(=O)[C@H](C1(\C=C/C(/OC)=C\C(O)=1))2)=3)/O))
tetcyclacis	-0.912681	down	-2.43915	down	-1.32555	down	-0.44324	down	(273.2007, 3987.9138)(277.08975, 923.60004)(293.8136, 875.379)(296.0643, 25630.006)(297.0658, 1874.1655)(298.06348, 1239.3693)	a small molecule		InChIKey=DPOWHSMECVNHAT-UHFFFAOYSA-N	C1(/C=C(\C=C/C(/Cl)=1)/N5(C3(C(C2(C4(C(C(C2)3)\N=N/4)))\N=N/5)))
miltiradiene	-3.00354	down	16.4435	up	-0.887175	down	14.4032	up	(275.25674, 5500.427)(276.2622, 87.03)(292.28232, 1550.6133)(297.2386, 31269.05)(298.24237, 4805.6885)(299.2485, 128.39)	a diterpenoid	carnosate bioynthesis	InChIKey=BGVUIJDZTQIJIO-AZUAARDMSA-N	CC(C1(\CC2(CC[C@@H]3([C@@](C(C/C=1)=2)(CCCC3(C)C)C))))C
heptaketide pyrone	-13.9529	down	-18.3325	down	-14.2956	down	-0.757814	down	(277.0672, 10340.305)(259.85263, 1174.706)(260.55023, 2406.6199)(277.06778, 23406.586)(278.07004, 1309.7433)(281.06934, 853.89)(261.72656, 2754.1467)(293.3593, 10938.669)(294.1101, 2392.5)(278.80875, 1659.5593)	a polyketide	aloesone biosynthesis II	InChIKey=JIBVOQAUTOPGPH-UHFFFAOYSA-M	CC2(/C=C(/C=C(C(/C(CC1(\OC(=O)/C=C(\C=1)/[O-]))=O)=2)/O)/O)
heptaketide pyrone intermediate	-18.3745	down	-18.3325	down	-18.7612	down	-0.757814	down	(277.0672, 10340.305)(259.85263, 1174.706)(260.55023, 2406.6199)(277.06778, 23406.586)(278.07004, 1309.7433)(281.06934, 853.89)(261.72656, 2754.1467)(293.42908, 11813.24)(294.1101, 2392.5)(278.69394, 2063.9128)	a polyketide	aloesone biosynthesis II	InChIKey=QIINDYLWHQVGEZ-UHFFFAOYSA-M	CC2(/C=C(/C=C1(C(/C(=O)\C=C(CC(=O)CC(=O)[O-])/O1)=2))/O)
munjistin	2.40074	up	2.65842	up	2.20579	up	2.49725	up	(283.13538, 25372.514)(265.01703, 17893.943)(266.0165, 3620.6663)(267.0129, 2384.8267)(284.0303, 27446.008)(285.0311, 7624.999)(286.02954, 2656.2148)(304.05753, 1838.0231)(306.005, 1155.6317)(288.0783, 2474.2354)(290.0075, 1598.794)(291.0098, 4613.7)	a small molecule		InChIKey=PLDISGVCDWLKQC-UHFFFAOYSA-M	C(=O)([O-])C3(/C(/O)=C1(C(/C(=O)C2(\C(\C(=O)1)=C/C=C\C=2))=C\C(\O)=3))
<i>S</i>-methyl-5'-thioinosine	-3.40783	down	-21.0081	down	-5.99526	down	-0.111758	down	(284.0617, 316.05)(317.40396, 4207.645)(319.11456, 976.38995)(298.09515, 63652.152)(299.09827, 9023.556)(300.0937, 2180.436)(323.06915, 1755.2401)(304.5272, 8719.119)(304.05637, 1492.0826)	a modified nucleoside		InChIKey=GXYLOXCSJFJFKA-IOSLPCCCSA-N	CSC[C@H]1(O[C@H]([C@H](O)[C@H](O)1)N2(\C=N/C3(C(=O)N\C=N/C2=3)))
7,8-dimethoxy-flavone	-3.75356	down	-3.08091	down	-3.27698	down	-3.04844	down	(284.20865, 20026.422)(285.0976, 8165.129)(286.43222, 5500.2646)(287.107, 4294.906)(284.19775, 24894.115)(285.09738, 8981.014)(287.10754, 4850.3438)(267.16074, 3149.364)(269.28168, 65525.37)(270.0501, 30682.994)(270.097, 9331.45)(300.37, 1431.578)(282.11667, 21226.262)(283.11868, 6374.7095)(284.11948, 2826.0598)(306.34738, 17976.492)(308.08356, 8396.112)(309.0808, 582.29004)(290.61224, 17428.363)…	a methoxyflavone		InChIKey=KJRQQECDVUXBCO-UHFFFAOYSA-N	COC2(/C=C\C3(\C(=O)\C=C(C1(\C=C/C=C\C=1))/OC(/C(/OC)=2)=3))
N-glucosylnicotinate	13.0075	up	-0.0568644	down	-0.371332	down	-0.0568644	down	(286.094, 5538.35)(286.09348, 3903.0696)(271.09668, 5627.7427)(272.09674, 765.735)(287.10666, 2271.145)(308.33228, 6293.383)(309.08035, 331.85)(293.56818, 2086.0525)(294.0657, 157.8)	a small molecule	N-glucosylnicotinate metabolism	InChIKey=CRXJVFIHZPTDKA-KAMPLNKDSA-N	C([O-])(=O)C1(\C=C/C=[N+](/C=1)/[C@@H]2(O[C@@H]([C@H]([C@@H]([C@H]2O)O)O)CO))
a linoleate group	-8.15922	down	-8.22583	down	-8.54583	down	-8.22583	down	(287.23462, 7351.2734)(288.25037, 789.11005)(269.22037, 6199.1797)	Superatoms			CCCCC\C=C/C\C=C/CCCCCCCC=O
calycosin	9.99084	up	-9.53884	down	7.85784	up	-9.81767	down	(288.0769, 347.43997)(267.05624, 906.90717)(284.0974, 24404.215)(285.09793, 4427.8506)(286.09583, 592.34875)(293.06232, 18660.326)(294.06488, 1712.1106)	an isoflavone	(-)-maackiain biosynthesis // superpathway of formononetin derivative biosynthesis // superpathway of pterocarpan biosynthesis (via formononetin) // calycosin 7-<i>O</i>-glucoside biosynthesis // rot-2'-enonate biosynthesis	InChIKey=ZZAJQOPSWWVMBI-UHFFFAOYSA-N	COC3(/C=C\C(\C1(\C(=O)C2(\C(\O\C=1)=C/C(/O)=C\C=2)))=C/C(/O)=3)
prunetin	11.4294	up	-8.10031	down	9.29636	up	-8.37914	down	(288.0769, 347.43997)(267.05624, 906.90717)(284.0974, 24404.215)(285.09793, 4427.8506)(286.09583, 592.34875)(293.06232, 18660.326)(294.06488, 1712.1106)	a small molecule	isoflavonoid biosynthesis II // superpathway of isoflavonoids (via naringenin)	InChIKey=KQMVAGISDHMXJJ-UHFFFAOYSA-N	COC2(\C=C(C3(\C(C(/C1(\C=C/C(/O)=C\C=1))=C/OC(/C=2)=3)=O))\O)
3-methylxanthosine	-1.19704	down	-1.64715	down	-1.22792	down	-1.64715	down	(298.0949, 59311.355)(299.0981, 8317.011)(300.09338, 2359.335)(282.8897, 8137.258)(284.34796, 14416.972)(285.09683, 3695.5334)(283.69504, 33377.36)(284.88336, 11471.497)(285.8455, 3910.5535)(286.09387, 3964.9949)(319.79855, 2143.115)(319.1237, 440.1)(299.55133, 1508.669)(300.1202, 683.6285)(324.0936, 2782.3198)(306.479, 16086.752)(307.78192, 11180.022)(308.08194, 3936.2517)	a modified nucleoside		InChIKey=GYVBAVMQKDJAFI-KQYNXXCUSA-N	CN1(C(=O)NC(=O)C2(\N=C/N(C1=2)[C@@H]3(O[C@H](CO)[C@@H](O)[C@@H](O)3)))
apigenin-7,4'-dimethyl ether	-4.47173	down	-7.47692	down	-7.73673	down	0.762448	up	(299.7609, 4528.0767)(300.7628, 15335.516)(301.7664, 7127.81)(302.76352, 5205.4185)(303.09473, 4803.45)(285.09357, 460.55402)(299.09558, 16222.821)(300.0936, 3224.7947)(285.09418, 662.855)(317.119, 2824.114)(319.12943, 2198.1208)(301.12387, 262.08667)(305.0709, 329.36)	a methoxyflavone // a monohydroxyflavone	salvigenin biosynthesis	InChIKey=LZERJKGWTQYMBB-UHFFFAOYSA-N	COC3(\C=C/C(/C1(/OC2(/C=C(/C=C(C(\C(=O)\C=1)=2)/O)/OC)))=C\C=3)
robustaquinone C	18.4417	up	13.9931	up	-0.272577	down	-0.115434	down	(300.09134, 11432.148)(301.09018, 1979.2529)(308.048, 780.43)	a hydroxyanthraquinone	cuticular wax biosynthesis // robustaquinone biosynthesis	InChIKey=FSJQILFEYGANSZ-UHFFFAOYSA-N	COC1(\C(\O)=C(C2(\C(=O)C3(/C(/O)=C\C=C/C(/C(=O)C(/C=1)=2)=3)))\OC)
salidroside	3.75104	up	3.66013	up	3.48737	up	3.88632	up	(301.12112, 2044.2367)(282.11075, 78906.56)(283.11377, 15437.569)(284.11942, 3333.91)(319.14972, 3821.2117)(301.13968, 241056.03)(302.14294, 43183.85)(303.14642, 4430.989)(324.25186, 14556.497)(326.11398, 1240.6875)(328.1165, 1221.88)	an aromatic compound	salidroside biosynthesis	InChIKey=ILRCGYURZSFMEG-RKQHYHRCSA-N	C(O)[C@@H]2([C@@H](O)[C@H](O)[C@@H](O)[C@H](OCCC1(\C=C/C(/O)=C\C=1))O2)
dehydroabietadiene-diol	4.17114	up	-5.1261	down	10.7032	up	-5.1261	down	(302.24603, 7315.719)(325.2176, 282.01)(309.0503, 3898.1025)(311.2179, 102.08)	a diterpenoid // an alcohol	phosphate acquisition // dehydroabietic acid biosynthesis // superpathway of diterpene resin acids biosynthesis	InChIKey=VAXDGLVOSGCOMC-IPNZSQQUSA-N	CC(C2(\C=C1(CCC3([C@@](C1=CC=2)(CCC[C@]3(C(O)O)C)C))))C
quinidinone	-1.60475	down	-0.223048	down	-0.0931055	down	-1.12301	down	(304.27805, 6062.999)(306.83362, 9157.937)(307.17035, 968.5)(305.16403, 67294.59)(306.1654, 9519.866)(307.163, 1800.9949)(326.2115, 2275.38)(327.1396, 9098.54)	an alkaloid	cinchona alkaloids biosynthesis	InChIKey=SRFCUPVBYYAMIL-PFCANICASA-N	C=C[C@@H]1([C@H]2(CC(N(C1)CC2)C(C3(\C4(/C=C(\C=C/C(/N=C\C=3)=4)/OC)))=O))
UMP	11.2144	up	13.4645	up	17.7372	up	18.1129	up	(305.01727, 7869.588)(325.0563, 12049.932)(326.05865, 1319.4966)(327.0543, 268.31668)	a pyrimidine ribonucleoside 5'-monophosphate	protein <i>N</i>-glycosylation initial phase (eukaryotic) // UMP biosynthesis I // UTP and CTP dephosphorylation II // lipid IV<sub>A</sub> biosynthesis // pyrimidine ribonucleosides salvage I // UTP and CTP dephosphorylation I // UTP and CTP <i>de novo</i> biosynthesis // superpathway of pyrimidine ribonucleotides <i>de novo</i> biosynthesis // superpathway of pyrimidine deoxyribonucleotides <i>…	InChIKey=DJJCXFVJDGTHFX-XVFCMESISA-L	C(OP(=O)([O-])[O-])[C@H]1(O[C@H]([C@H](O)[C@H](O)1)N2(\C=C/C(=O)NC(=O)2))
chrysoeriol	-7.07595	down	-7.09456	down	3.90203	up	-7.09456	down	(305.0726, 1737.34)(303.08218, 19283.2)(304.0858, 1131.592)(322.0529, 6717.816)(323.05365, 845.82)(307.03894, 919.4175)	a 3'-methoxyflavone	tricin biosynthesis	InChIKey=SCZVLDHREVKTSH-UHFFFAOYSA-M	COC1(\C(\O)=C/C=C(/C=1)/C2(/OC3(/C=C(/C=C(C(\C(=O)\C=2)=3)/O)/[O-])))
ascorbigen	0.0805665	up	0.122621	up	-0.306039	down	12.6962	up	(305.09372, 5941.947)(291.0825, 35181.73)(292.08582, 2034.265)(333.1001, 948.84)	an indole-phytoalexin	indole glucosinolate activation (herbivore attack)	InChIKey=OMSJCIOTCFHSIT-KNUOEEMSSA-N	C3(\NC4(\C(/C(\CC2(O)(C(=O)O[C@@H]1([C@@H](O)CO[C@@](O)12)))=3)=C/C=C\C=4))
adenosine 2',3'-cyclic monophosphate	-2.68954	down	11.7999	up	5.9782	up	11.3127	up	(312.03705, 668.1229)(312.4188, 1336.8362)(313.0547, 2025.74)(314.0423, 399.33)(329.05457, 6237.353)(330.05585, 1414.0026)(333.8613, 3062.805)	a nucleoside cyclic phosphate // a nucleoside cyclic monophosphate // a ribonucleoside 2',3'-cyclic phosphate // a nucleic acid component		InChIKey=KMYWVDDIPVNLME-KQYNXXCUSA-M	C4(\N=C3(C(/N=C\N([C@H]1([C@H]2([C@@H]([C@H](O1)CO)OP(O2)([O-])=O)))3)=C(N)\N=4))
salutaridinol	-2.80519	down	-2.83495	down	2.4907	up	-2.83495	down	(314.1578, 4836.83)(348.20633, 5579.1035)(349.2063, 142.84)(331.2067, 3636.05)(355.17026, 12254.727)(356.17374, 1793.9166)(357.16666, 1408.9567)(358.1735, 20067.57)(335.1432, 138.87)	a small molecule	morphine biosynthesis	InChIKey=LLSADFZHWMEBHH-TYILLQQXSA-O	C[NH+]4(CC[C@@]12(/C=C([C@@H](O)/C=C1/[C@@H](CC3(\C2=C(O)C(/OC)=C\C=3))4)/OC))
3-[(8Z,11E,13Z)-pentadeca-8,11,13-trien-1-yl] )catechol	-1.00733	down	-8.30093	down	3.63707	up	-8.30093	down	(315.2374, 55.91)(335.47287, 2484.8892)(336.12717, 3766.6245)(337.27844, 4887.0767)(341.0996, 1213.9187)(342.2254, 110.218)(321.5694, 1651.1337)(323.21902, 6549.315)(324.22382, 738.37)	an urushiol	phosphate acquisition // oligomeric urushiol biosynthesis	InChIKey=IYROWZYPEIMDDN-XTUOKWOTSA-N	C\C=C/C=C/C\C=C/CCCCCCCC1(\C(\O)=C(\C=C/C=1)\O)
diphosphoglycolyl proline	12.1722	up	12.5159	up	11.8878	up	12.1171	up	(315.97815, 556.3333)(331.99118, 1812.4851)(334.1208, 2785.8213)(334.66296, 4105.6934)(334.9953, 3462.29)(315.9798, 500.93402)(351.01318, 18441.447)(352.01392, 6564.6445)(328.98764, 7312.12)(329.9885, 1846.856)(330.98557, 540.473)(356.9814, 9690.698)(338.3345, 1877.6849)(338.96823, 2328.853)	a small molecule		InChIKey=JFTJDUMMWOSHFL-UHFFFAOYSA-J	C1(N(C(=O)COP(=O)([O-])OP(=O)([O-])[O-])C(C(=O)[O-])CC1)
(3R,4R)-7,2,4,2'-tetrahydroxy-4',5'-methylenedioxyisoflav-3-ene	0.0152744	up	0.100252	up	13.173	up	15.1752	up	(318.068, 8183.6333)(325.05637, 132385.27)(326.0588, 10798.946)(327.0539, 1460.436)	a (4S)-4,2'-dihydroxyisoflavan	(+)-pisatin biosynthesis // superpathway of pterocarpan biosynthesis (via formononetin)	InChIKey=KHOHESBWQHHPLS-CVEARBPZSA-N	C1(OC2(\C(\O1)=C/C(/O)=C(/C=2)/[C@]3(O)([C@H](O)C4(/C=C\C(\O)=C/C(/OC3)=4))))
CMP group	0.562006	up	9.16953	up	18.1514	up	8.9388	up	(323.76822, 28099.03)(326.0585, 14230.26)(327.0536, 2791.29)(306.53662, 1288.19)(323.6532, 3126.002)(324.04947, 926.63666)(307.03894, 1996.5701)(344.08932, 3211.52)(329.03665, 1442.2)	a nucleoside phosphate group			C([C@@H]2([C@H]([C@H]([C@H](N1(C(/N=C(\C=C/1)/N)=O))O2)O)O))OP(O)([O-])=O
(<i>S</i>)-cheilanthifoline	-5.71787	down	11.1698	up	10.7782	up	-7.74282	down	(326.8097, 3879.9102)(311.6662, 16647.008)(312.13672, 24677.291)(326.6915, 6308.703)(327.1507, 77.81)(311.4716, 566.85333)(343.38556, 8545.644)(344.16104, 3556.7512)(349.4591, 4077.8105)(331.117, 158.5)	a small molecule	coptisine biosynthesis // sanguinarine and macarpine biosynthesis	InChIKey=FVXCQULKSPVRPK-HNNXBMFYSA-N	C1(N3([C@H](C2(\C=C(C(/OC)=C\C(/C1)=2)\O))CC4(\C=C/C5(/OCOC(/C(\C3)=4)=5))))
dehydroscoulerine	2.1322	up	1.31627	up	2.22948	up	1.31627	up	(327.13876, 1197.455)(326.1431, 4435.233)(327.13898, 1344.6199)(311.68387, 10918.659)(312.1375, 17756.424)(343.16092, 7507.8354)(344.15933, 4693.2827)(345.15945, 3921.6243)(324.5098, 2721.8223)(329.1542, 3566.0352)(349.12338, 10022.892)(350.1262, 395.47)(331.09894, 3944.32)	an alkaloid	dehydroscoulerine biosynthesis	InChIKey=DRAPVRZDBZHUPL-UHFFFAOYSA-O	COC2(/C=C\C3(\C=C1(C4(\C=C(C(/OC)=C\C(/CC[N+]/1=C\C(C(\O)=2)=3)=4)\O))))
dAMP	0.127922	up	16.9185	up	2.87366	up	16.7644	up	(329.05453, 6404.7637)(330.05585, 1485.556)(312.16437, 1785.4836)(313.0535, 1528.6)(330.0658, 1372.33)(313.05658, 1656.429)(314.0537, 460.25)(347.0805, 13816.72)(348.082, 2228.19)(349.0797, 225.59)(335.0361, 692.63574)	a purine 2'-deoxyribonucleoside 5'-monophosphate // a nucleic acid component	purine deoxyribonucleosides salvage	InChIKey=KHWCHTKSEGGWEX-RRKCRQDMSA-L	C([C@@H]3([C@H](C[C@H](N1(C2(\N=C/N=C(C(\N=C/1)=2)/N)))O3)O))OP([O-])([O-])=O
3'-deoxyadenosine 5'-monophosphate	0.0898945	up	16.8497	up	5.78262	up	16.6955	up	(329.05453, 6404.7637)(330.05585, 1485.556)(312.16437, 1785.4836)(313.0535, 1528.6)(330.0658, 1372.33)(313.05658, 1656.429)(314.0537, 460.25)(347.0805, 13816.72)(348.082, 2228.19)(349.0797, 225.59)(335.0361, 692.63574)	a nucleic acid component		InChIKey=XKFCKNDXVMFENB-BAJZRUMYSA-L	C([C@@H]3(C[C@@H](O)[C@H](N1(C2(\N=C/N=C(C(\N=C/1)=2)/N)))O3))OP([O-])([O-])=O
3-<i>O</i>-methylmyricetin	0.143308	up	0.125282	up	8.87784	up	18.4776	up	(337.0559, 852.9)(350.09082, 12909.719)(351.0867, 1233.3562)	a flavonol derivative	flavonol glucosylation I // polymethylated myricetin biosynthesis (tomato)	InChIKey=XWTLYULBWZQAAZ-UHFFFAOYSA-N	COC2(\C(=O)C3(/C(/O)=C\C(\O)=C/C(/OC(\C1(/C=C(C(\O)=C(/C=1)\O)/O))=2)=3))
catharanthine	-0.618579	down	0.221234	up	-5.7089	down	-0.982491	down	(337.73187, 7169.341)(341.21075, 3162.3252)(319.1868, 4974.1665)(341.96548, 8698.534)(341.93915, 4864.89)(342.2123, 848.51)(358.34863, 1042.08)(360.23663, 3974.654)(341.2226, 667.225)(365.1905, 3042.3179)	an iboga-type monoterpenoid indole alkaloid	vindoline, vindorosine and vinblastine biosynthesis	InChIKey=CMKFQVZJOWHHDV-BPLLPPDFSA-O	CCC1(\C5([NH+]2(CC(\C=1)C[C@](C(OC)=O)(C3(\NC4(/C=C\C=C/C(/C(\CC2)=3)=4)))5)))
(6-hydroxy-indol-3-yl)acetyl-L-phenylalanine	17.9628	up	-3.03971	down	1.75417	up	-3.41146	down	(338.1289, 24175.521)(339.1314, 1193.9299)(358.16562, 37592.504)(359.16782, 2675.2432)(340.1583, 1560.35)(345.1081, 5299.42)	an indole derivative // a modified amino acid	indole-3-acetate inactivation V	InChIKey=XYOSMXFVURVKBE-KRWDZBQOSA-M	C(CC1(\C2(/C=C\C(\O)=C/C(/N\C=1)=2)))(N[C@H](C(=O)[O-])CC3(\C=C/C=C\C=3))=O
(indol-3-yl)acetyl-L-tyrosine	1.12401	up	-6.7241	down	0.783674	up	-19.0587	down	(338.44568, 17135.578)(339.1314, 1026.9624)(341.13733, 1369.355)(358.16528, 44462.438)(359.16772, 3614.0105)	an indole derivative // a modified amino acid		InChIKey=HLBLLQMXYYYBLN-KRWDZBQOSA-M	C2(\NC3(/C=C\C=C/C(/C(\CC(N[C@H](C([O-])=O)CC1(\C=C/C(/O)=C\C=1))=O)=2)=3))
5-amino-1-(5-phospho-D-ribosyl)imidazole-4-carboxamide	0.642802	up	-14.7996	down	0.605766	up	-13.2954	down	(339.05862, 5667.8174)(320.67828, 2477.268)(321.47382, 801.4043)(322.0536, 188.96)(337.14392, 25626.752)(338.17383, 6364.5625)(339.05975, 3122.71)(319.04926, 350.51)(337.0759, 24185.23)(360.64896, 2310.4314)(360.0434, 376.64)	a carboxamide	L-histidine biosynthesis // inosine-5'-phosphate biosynthesis II // superpathway of purine nucleotides <i>de novo</i> biosynthesis I	InChIKey=NOTGFIUVDGNKRI-UUOKFMHZSA-L	C(OP(=O)([O-])[O-])[C@@H]1([C@@H](O)[C@@H](O)[C@@H](O1)N2(\C=N/C(\C(=O)N)=C(N)\2))
7,8-dihydroberberine	5.90906	up	5.48351	up	5.23004	up	5.24924	up	(341.13824, 252.82356)(319.11505, 5828.06)(340.138, 486.28003)(321.1302, 268.14)(323.1415, 1732.72)(355.17047, 51139.457)(356.17392, 8124.637)(357.18332, 1299.9305)(340.15823, 1795.2122)(341.1576, 520.42)(362.8773, 1157.3995)(345.1119, 4572.583)(346.11606, 584.9543)	an alkaloid	(<i>R</i>)-canadine biosynthesis	InChIKey=FZAGOOYMTPGPGF-UHFFFAOYSA-N	C2(CC5(/C=C1(C(/OCO1)=C\C(\C3(\N2CC4(/C(\C=3)=C\C=C(C(\OC)=4)\OC)))=5)))
(<i>S</i>)-<i>cis</i>-<i>N</i>-methylstylopine	-8.35291	down	13.2341	up	-8.73951	down	-8.42505	down	(341.1398, 98.72)(321.1408, 218856.47)(322.14365, 26922.164)(323.1402, 16264.211)(324.142, 1396.345)(340.1579, 99.6)(356.1733, 15365.66)(357.17966, 2517.8633)(341.16226, 1849.75)(343.1691, 5376.57)(363.13876, 1721.0)	a small molecule	sanguinarine and macarpine biosynthesis	InChIKey=GBUUKFRQPCPYPW-KKSFZXQISA-N	C[N+]24([C@H](C3(\C=C1(C(/OCO1)=C\C(/CC2)=3)))CC5(\C=C/C6(/OCOC(/C(\C4)=5)=6)))
cannabigerolate	11.8399	up	-8.7938	down	11.4609	up	-9.06531	down	(341.2091, 21814.586)(342.21307, 3840.313)(361.2313, 5209.78)(362.2354, 400.52)	a cannabinoid	cannabinoid biosynthesis	InChIKey=SEEZIOZEUUMJME-FOWTUZBSSA-M	CCCCCC1(\C(\C([O-])=O)=C(C(\C/C=C(C)/CCC=C(C)C)=C(\C=1)/O)\O)
5'-[(3-aminopropyl)methylamino]-5'-deoxyadenosine	3.38856	up	-5.15807	down	5.21224	up	-5.15807	down	(344.20563, 616.095)(325.19843, 718.93604)(364.38245, 4319.808)(367.20825, 16563.982)(347.09552, 11613.343)(348.1999, 3686.915)	a small molecule		InChIKey=FRPWQMPGADKOIA-IDTAVKCVSA-P	C[NH2+]CCC[NH2+]C[C@@H]3([C@H]([C@H]([C@H](N1(C2(\N=C/N=C(C(\N=C/1)=2)/N)))O3)O)O)
clotrimazol	-15.1815	down	-1.19269	down	-18.0747	down	-20.0513	down	(344.43845, 3795.3467)(345.40128, 18145.916)(346.1169, 2140.989)(365.21512, 1507.46)(364.13416, 1906.655)(367.09705, 5036.1743)(368.10034, 243.93)	an antibiotic		InChIKey=VNFPBHJOKIVQEB-UHFFFAOYSA-N	C1(\N=C/N(\C=1)C(C2(/C=C\C=C/C(/Cl)=2))(C3(\C=C/C=C\C=3))C4(\C=C/C=C\C=4))
(-)-phaseollin	-0.684087	down	-13.7711	down	-0.787179	down	-16.9812	down	(345.55847, 31055.488)(346.11572, 4431.135)(305.1171, 627.28)(327.1389, 1498.335)(340.49182, 15552.789)(341.5506, 1823.9193)(345.16092, 10098.923)(326.14496, 10993.8125)(328.13974, 4147.6147)(327.09885, 4896.223)(325.34772, 1779.366)	a pterocarpan	phaseollin biosynthesis // superpathway of pterocarpan biosynthesis (via daidzein)	InChIKey=LWTDZKXXJRRKDG-KXBFYZLASA-N	CC1(C)(\C=C/C4(/C(/O1)=C\C=C3([C@@H]2(COC5(/C=C(\C=C/C(/[C@@H]2OC/3=4)=5)/O)))))
isopentenyladenine-7-<i>N</i>-glucoside	0	down	0.0952301	up	0	down	10.1356	up	(347.16605, 164186.62)(348.16937, 25168.426)(349.17065, 3778.025)(366.17554, 12227.045)(367.17636, 745.3)(349.1797, 1801.25)(350.1775, 166.85)(388.15558, 4036.575)(370.1532, 1284.925)	an adenine-type cytokinin glucoside	cytokinins 7-<i>N</i>-glucoside biosynthesis	InChIKey=ORUWKZNXHJIZKV-HMXKMONRSA-N	CC(C)=CCNC1(\C2(N(\C=N/C(\N=C/N=1)=2)[C@@H]3([C@@H]([C@H]([C@@H]([C@H](O3)CO)O)O)O)))
tubercidine 5'-monophosphate	-10.6875	down	4.07507	up	3.53125	up	2.75743	up	(347.56467, 9291.857)(348.06805, 8079.97)(329.95566, 944.9891)(330.0567, 330.16)(348.06827, 11195.569)(330.0573, 1505.03)(364.812, 15472.119)(366.0971, 1420.944)(349.08453, 13764.92)(367.03506, 956.87366)(349.02386, 11299.333)	a small molecule		InChIKey=OBKZXEICLJXEAO-KCGFPETGSA-L	C(OP([O-])([O-])=O)[C@@H]3([C@H]([C@H]([C@H](N1(\C=C/C2(C(/N)=N\C=N/C1=2)))O3)O)O)
luteone	-17.5499	down	-13.1005	down	-17.9365	down	-0.307213	down	(356.3407, 7557.7153)(357.11377, 12286.466)(358.1183, 233.96)(357.1142, 9128.735)(379.0977, 20759.889)(380.10046, 2769.719)(361.08072, 468.58286)	a small molecule	wighteone and luteone biosynthesis // superpathway of isoflavonoids (via naringenin)	InChIKey=MMPVAPMCVABQPS-UHFFFAOYSA-M	CC(C)=CCC3(/C(/O)=C2(C(/O\C=C(C1(\C(\O)=C/C(/O)=C\C=1))/C2=O)=C\C(\[O-])=3))
2,3-dehydrokievitone	0.111015	up	0.151704	up	-0.275591	down	17.3537	up	(356.61203, 8856.732)(357.11426, 14061.035)(358.1183, 233.96)(357.1145, 8796.891)(379.09784, 21014.742)(380.1008, 2546.5833)(361.081, 355.51752)	a small molecule	kievitone biosynthesis // superpathway of isoflavonoids (via naringenin)	InChIKey=RWDSADRZXTYPMY-UHFFFAOYSA-M	CC(C)=CCC3(/C(/[O-])=C\C(\O)=C2(C(/O\C=C(C1(\C(\O)=C/C(/O)=C\C=1))/C2=O)=3))
(6&alpha;<i>S</i>,11&alpha;<i>S</i>)-4-dimethylallyl-3,6&alpha;,9-trihydroxypterocarpan	0.0805665	up	0.122621	up	18.0756	up	-0.148896	down	(358.16476, 54405.492)(359.16888, 6093.6216)	a small molecule	glyceollin biosynthesis // superpathway of pterocarpan biosynthesis (via daidzein)	InChIKey=NLHMQOCIFRDSNU-VQTJNVASSA-N	CC(C)=CCC3(/C4(/OC[C@]1(O)([C@@H](OC2(\C1=C/C=C(/C=2)/O))C(/C=C\C(\O)=3)=4)))
humulone	12.6413	up	-7.99033	down	6.9323	up	-8.80102	down	(362.2114, 1209.6505)(363.21713, 73.40667)(347.2174, 93.0)(379.2376, 14792.689)(380.2421, 3703.1396)(362.2355, 606.85)(384.19116, 8612.992)(385.19485, 551.96)	an &alpha; bitter acid	lupulone and humulone biosynthesis // superpathway of bitter acids biosynthesis	InChIKey=VMSLCPKYRPDHLN-OAQYLSRUSA-M	CC(C)=CCC1(/C(O)=C(C([C@@](C(/[O-])=1)(O)CC=C(C)C)=O)C(CC(C)C)=O)
3,3-dimethyl-2-oxobutyric acid 5-(6-aminopurin-9-yl)-3,4-dihydroxytetrahydrofuran-2-ylmethyl ester	-0.755669	down	-16.9948	down	-19.6046	down	-10.2369	down	(363.63577, 1921.2852)(380.74136, 12954.619)(381.14862, 2508.6643)(382.14578, 339.14334)(382.17017, 2024.1044)(404.14575, 3822.6511)(405.14636, 308.56)	a small molecule		InChIKey=MMJBQQMRDOIWLO-UHFFFAOYSA-N	CC(C)(C)C(=O)C(=O)OCC1(C(O)C(O)C(O1)N2(C3(\N=C/N=C(C(\N=C/2)=3)/N)))
methyl gibberellin A<sub>34</sub>	0	down	0.0606651	up	0	down	11.2274	up	(366.1761, 4418.93)(367.17636, 585.11)(346.6712, 5886.06)(346.50098, 4824.4434)(347.49997, 195.54668)(362.19046, 553.165)(389.67535, 1668.885)(369.9558, 4897.0083)(371.1649, 14424.95)(372.1651, 131.31)	a gibberellin	gibberellin inactivation II (methylation)	InChIKey=KWOJOQRTFRJBKX-RCGNALFNSA-N	C=C3([C@@H]2(CC[C@H]4([C@]15(C[C@@H]([C@@H]([C@@]([C@H]1[C@@H]([C@](C2)(C3)4)C(OC)=O)(C)C(O5)=O)O)O))))
2-O-caffeoylglucarate	0.0805666	up	6.64544	up	15.4971	up	15.8914	up	(375.05823, 824.0893)(353.0391, 5602.2026)(373.0618, 95.89)(353.0436, 5530.88)(396.25824, 2031.9794)(375.0264, 4904.205)	a small molecule	caffeoylglucarate biosynthesis	InChIKey=OMIXKOJEIRRAJW-CDEBNWADSA-L	C1(\C(/C=C/C(=O)O[C@H]([C@H]([C@@H]([C@@H](C(=O)[O-])O)O)O)C(=O)[O-])=CC(\O)=C(\C=1)\O)
1-naphthol 6'-O-malonylglucoside	-7.64877	down	-7.70178	down	-3.61521	down	-7.70178	down	(375.0967, 2086.9434)(391.09198, 9464.34)(413.14505, 758.975)	a D-glucoside // an aromatic compound	phenolic malonylglucosides biosynthesis	InChIKey=QNRFNDGWEROWPJ-LQDZTQBFSA-M	C2(\C=C1(\C=C/C=C(C/1=C/C=2)/O[C@@H]3(O[C@@H]([C@H]([C@@H]([C@H]3O)O)O)COC(=O)CC(=O)[O-])))
gibberellin A<sub>13</sub>	0.963202	up	-11.8364	down	3.31834	up	-11.8364	down	(375.1538, 532.82996)(357.1376, 600.28)(363.16492, 15538.953)(393.18597, 45454.207)(394.1903, 10451.942)(395.19547, 1802.9233)(403.155, 15211.087)	a gibberellin	gibberellin biosynthesis I (non C-3, non C-13 hydroxylation) // superpathway of gibberellin biosynthesis	InChIKey=UYRCHWLYXIQJKK-HMRRIYTKSA-K	C=C1([C@H]2(C[C@]3(C1)([C@H]([C@@H]4([C@@](C)([C@@H](O)CC[C@@](C(=O)[O-])([C@@H](CC2)3)4)C([O-])=O))C([O-])=O)))
scopolin	-1.19601	down	-8.47594	down	-0.936599	down	-17.1001	down	(377.4316, 10677.454)(337.08423, 19949.412)(376.50833, 5804.266)(355.10138, 18739.994)(356.1039, 5154.69)(361.0808, 8389.239)	a small molecule	superpathway of scopolin and esculin biosynthesis // scopolin biosynthesis	InChIKey=SGTCGCCQZOUMJJ-YMILTQATSA-N	COC2(\C(\O[C@H]1([C@@H]([C@H]([C@H](O)[C@@H](CO)O1)O)O))=C/C3(OC(\C=C/C(/C=2)=3)=O))
betanidin quinone	0.177548	up	0.124372	up	5.66988	up	-0.0519152	down	(384.08087, 5610.035)(411.05084, 2676.115)	an alkaloid	betanidin degradation	InChIKey=MCTHLMSFLMEBEK-AAEUAGOBSA-L	C(/C=C1(C[C@@H](C([O-])=O)NC(/C(=O)[O-])=C/1))=[N+]2([C@H](C([O-])=O)CC3(\C/2=C/C(=O)C(=O)\C=3))
(13<i>S</i>,14<i>R</i>)-13-<i>O</i>-acetyl-1,8-dihydroxy-<i>N</i>-methylcanadine	-2.63122	down	-16.4171	down	1.92914	up	-16.6886	down	(385.1443, 14424.216)(386.14777, 1534.999)(369.1484, 1729.38)(371.1601, 3406.7)(387.15482, 2205.7056)(369.14786, 5462.779)(371.1624, 8590.231)(372.167, 321.07834)(413.14502, 336.55667)	an alkaloid	noscapine biosynthesis	InChIKey=ZMVJJIWEZXWPAJ-DIOGXUQJSA-O	CC(=O)O[C@@H]1([C@H]3(C4(/C(\CC[N+](C(O)C2(/C(/OC)=C(\C=C/C\1=2)/OC))(C)3)=C\C5(\OCOC(/C(/O)=4)=5))))
HMDBOA-glucoside	-19.3101	down	-19.268	down	-15.0088	down	-5.12798	down	(389.26877, 608.5472)(374.8565, 5854.717)(375.1253, 5845.41)(405.89148, 227520.19)(407.16443, 60776.75)(408.1638, 20934.998)(388.86456, 1037.6542)(389.1513, 2704.21)(391.1542, 71.51)(410.1112, 137.28)(397.0997, 81.35)	a benzoxazinoid // a D-glucoside		InChIKey=UOASSFRPBORTCT-JEBCWQFKSA-N	CON1(C(=O)C(OC2(\C/1=C/C=C(/C=2)/OC))OC3(O[C@H](CO)[C@@H](O)[C@H](O)[C@@H](O)3))
dIDP	0.0805665	up	17.7678	up	8.50458	up	1.92524	up	(390.98865, 1590.7288)(427.0223, 1157.2886)(428.0227, 752.37)(409.32806, 8371.677)(410.02377, 311.35666)(432.9962, 1863.16)(416.97308, 3572.5999)	a purine 2'-deoxyribonucleoside 5'-diphosphate // a nucleic acid component	phytol salvage pathway // pyrimidine deoxyribonucleosides salvage // superpathway of pyrimidine deoxyribonucleoside salvage	InChIKey=BKUSIKGSPSFQAC-RRKCRQDMSA-K	C(OP(=O)([O-])OP(=O)([O-])[O-])[C@H]1(O[C@H](C[C@H](O)1)N2(\C=N/C3(C(=O)N\C=N/C2=3)))
amorphigenin	0.0805666	up	18.6483	up	2.2351	up	20.2506	up	(395.12793, 1115.988)(429.166, 4363.8413)(431.18518, 740.0366)(413.1385, 1025.902)(411.1609, 20840.02)(412.16406, 4733.455)	a rotenoid	rotenoid biosynthesis I	InChIKey=ZJMLELXRQUXRIU-HBGVWJBISA-N	C=C(CO)[C@H]1(CC5(/C(/O1)=C\C=C3(C(/O[C@@H]2(COC4(/C=C(C(/OC)=C\C(\[C@@H]2C3=O)=4)/OC)))=5)))
tephrosin	0.0805665	up	18.6483	up	-0.306039	down	20.2506	up	(395.128, 1337.4225)(429.16617, 4494.7803)(431.18518, 740.0366)(413.1385, 1025.902)(411.16092, 20338.346)(412.16412, 4716.6167)	a small molecule	rotenoid biosynthesis II	InChIKey=AQBZCCQCDWNNJQ-AUSIDOKSSA-N	CC3(C)(OC4(\C=C/C5(/C(=O)[C@]1(O)([C@@H](COC2(\C1=CC(\OC)=C(/C=2)\OC))OC(/C(\C=C/3)=4)=5))))
brassicasterol	-6.82727	down	-9.044	down	3.70789	up	-9.044	down	(403.37488, 9038.638)(404.37857, 1511.6729)(382.3605, 555.19434)(420.40134, 17463.129)(421.40463, 4609.317)(422.39676, 11368.7705)(425.3572, 60319.375)(426.36032, 15172.652)(427.3622, 1229.6543)	a triterpenoid	phytosterol biosynthesis (plants)	InChIKey=OILXMJHPFNGGTO-ZAUYPBDWSA-N	CC(C)[C@@H](C)/C=C/[C@@H](C)[C@H]3(CC[C@H]4([C@@H]2(C\C=C1(C[C@@H](O)CC[C@@](C)1[C@H]2CC[C@](C)34))))
6-deoxocathasterone	-9.76128	down	13.619	up	1.55665	up	13.0299	up	(403.3749, 1316.22)(404.379, 116.07)(420.9997, 3151.1099)(422.00293, 589.634)(422.39615, 7787.184)(423.39893, 1541.1643)(447.40057, 1599.5061)(425.35715, 8149.169)(426.35867, 2839.7114)	a brassinosteroid	brassinosteroid biosynthesis I // brassinosteroid biosynthesis II // superpathway of C28 brassinosteroid biosynthesis	InChIKey=ZHZKWZJLUNXOSN-YUZBOUAZSA-N	CC(C)[C@H](C)C[C@H](O)[C@@H](C)[C@H]3(CC[C@H]4([C@@H]2(CC[C@H]1(C[C@@H](O)CC[C@@](C)1[C@H]2CC[C@](C)34))))
3-epi-6-deoxocathasterone	-9.76128	down	-9.73475	down	1.55665	up	-9.73475	down	(403.3749, 1386.6119)(404.379, 116.07)(420.9712, 3254.65)(421.97437, 618.9329)(422.39615, 7587.84)(423.39886, 1445.28)(447.4006, 1690.293)(425.35712, 8583.71)(426.35873, 2943.4263)	a brassinosteroid	brassinosteroid biosynthesis II // superpathway of C28 brassinosteroid biosynthesis	InChIKey=ZHZKWZJLUNXOSN-LOCIZFEWSA-N	CC(C)[C@H](C)C[C@H](O)[C@@H](C)[C@H]3(CC[C@H]4([C@@H]2(CC[C@H]1(C[C@H](O)CC[C@@](C)1[C@H]2CC[C@](C)34))))
glucoiberverin	-4.63346	down	14.5294	up	13.3218	up	4.81011	up	(407.02896, 10860.963)(408.58728, 4555.684)(409.3209, 4654.0186)(410.0245, 250.62)(410.02673, 7077.43)(408.0307, 1279.17)(425.73245, 422.14664)(409.33884, 1385.3445)(429.01892, 967.185)	an &omega;-(methylsulfanyl)-alkyl-glucosinolate	glucosinolate activation // glucosinolate biosynthesis from homomethionine	InChIKey=ZCZCVJVUJGULMO-BZVDQRPCSA-M	CSCCCC(/S[C@@H]1(O[C@H](CO)[C@@H](O)[C@H](O)[C@@H](O)1))=N\OS(=O)(=O)[O-]
dADP	0.0805665	up	17.9686	up	8.5655	up	4.07988	up	(409.02017, 8609.607)(410.02377, 342.12332)(389.9904, 874.71826)(408.03098, 2002.7635)	a purine 2'-deoxyribonucleoside 5'-diphosphate // a nucleic acid component	phytol salvage pathway // pyrimidine deoxyribonucleosides salvage // superpathway of pyrimidine deoxyribonucleoside salvage // adenosine deoxyribonucleotides <i>de novo</i> biosynthesis // superpathway of adenosine nucleotides <i>de novo</i> biosynthesis I // superpathway of purine nucleotides <i>de novo</i> biosynthesis I // purine deoxyribonucleosides salvage	InChIKey=DAEAPNUQQAICNR-RRKCRQDMSA-K	C([C@@H]3([C@H](C[C@H](N1(C2(\N=C/N=C(C(\N=C/1)=2)/N)))O3)O))OP(OP([O-])([O-])=O)([O-])=O
4&alpha;-formyl-5&alpha;-cholesta-8,24-dien-3&beta;-ol	0.0805665	up	-0.177842	down	2.85937	up	-0.314036	down	(412.3396, 79604.19)(413.3341, 25573.59)(414.3317, 4496.61)(436.3965, 3925.7)(439.3387, 15544.41)(440.3456, 782.22)(441.3521, 14711.77)	a 3&beta;-hydroxysteroid	sphingolipid biosynthesis (plants) // zymosterol biosynthesis // cholesterol biosynthesis I	InChIKey=ZLQSSFNCEUGGJF-NUESBDPTSA-N	CC(C)=CCC[C@@H](C)[C@H]2(CC[C@H]3(C4(\CC[C@H]1([C@H](C=O)[C@@H](O)CC[C@@](C)1C(\CC[C@](C)23)=4))))
isoliquiritigenin 4'-glucoside	-0.393894	down	-13.0179	down	-0.814217	down	0.365864	up	(421.12363, 728.8175)(405.1447, 1275.025)(438.17017, 1386.236)(440.1587, 1524.96)(419.14935, 16738.186)(420.1524, 1973.5275)(441.6124, 2877.5515)	a small molecule	6'-deoxychalcone metabolism // hispidol and hispidol 4'-<i>O</i>-&beta;-<i>D</i>-glucoside biosynthesis	InChIKey=XQWFHGOIUZFQPJ-LXGDFETPSA-N	C([C@H]1(O[C@H]([C@@H]([C@H]([C@@H]1O)O)O)OC3(\C=C(C(/C(/C=C/C2(\C=C/C(/O)=C\C=2))=O)=C\C=3)\O)))O
GDP	0.0805665	up	18.0321	up	13.0861	up	4.14383	up	(423.00665, 2551.669)(441.0157, 1529.66)(463.05902, 2113.3174)(445.23553, 1846.1595)(441.01675, 919.55)	a purine ribonucleoside 5'-diphosphate // a nucleic acid component	L-ascorbate biosynthesis I (L-galactose pathway) // pyrimidine salvage pathway // L-ascorbate biosynthesis II (L-gulose pathway) // xyloglucan biosynthesis // adenosine ribonucleotides <i>de novo</i> biosynthesis // superpathway of adenosine nucleotides <i>de novo</i> biosynthesis I // guanosine deoxyribonucleotides <i>de novo</i> biosynthesis I // superpathway of guanosine nucleotides <i>de novo…	InChIKey=QGWNDRXFNXRZMB-UUOKFMHZSA-K	C(OP(=O)([O-])OP(=O)([O-])[O-])[C@H]1(O[C@H]([C@H](O)[C@H](O)1)N2(\C=N/C3(C(=O)NC(/N)=N/C2=3)))
tetrahydrothiamine diphosphate	0.0805665	up	18.2972	up	12.8545	up	4.09128	up	(425.04266, 2624.9734)(407.02927, 9386.007)(408.03107, 1549.28)(411.04706, 2662.5679)(425.06406, 439.95502)(435.03082, 8602.447)(436.03427, 1156.88)	an organosulfur compound		InChIKey=QMLRZDVHAMEWFV-UHFFFAOYSA-K	CC2(C(CCOP(=O)([O-])OP(=O)([O-])[O-])SCN(CC1(\C(\N)=N/C(\C)=N\C=1))2)
glucoiberin	0.0805664	up	18.8065	up	13.3956	up	16.5048	up	(427.0226, 1567.8766)(428.0241, 416.37)(429.0223, 401.52)(426.52765, 3654.12)(427.77234, 589.92)(429.0195, 1170.1167)(407.02927, 9372.716)(408.1722, 1636.7607)(409.02017, 6910.6426)(410.02383, 256.895)(425.04346, 2972.994)(449.51004, 4564.426)(451.00742, 6664.08)(430.9974, 3584.358)(431.99713, 1372.658)(432.9955, 1753.0961)	an &omega;-(methylsulfinyl)alkyl-glucosinolate	glucosinolate activation // glucosinolate biosynthesis from homomethionine	InChIKey=PHYYADMVYQURSX-WWFIZPDBSA-M	CS(=O)CCCC(/S[C@@H]1(O[C@H](CO)[C@@H](O)[C@H](O)[C@@H](O)1))=N\OS(=O)(=O)[O-]
4&alpha;-carboxy-5&alpha;-cholesta-8,24-dien-3&beta;-ol	15.2406	up	19.7797	up	17.9349	up	19.0012	up	(428.98062, 1677.6635)(413.31323, 5066.6885)(413.335, 6438.87)(414.55893, 2647.1377)(416.3484, 64.68)(445.3614, 3512.721)(446.36618, 397.8857)(427.35385, 2062.8987)(428.3687, 86.79201)(450.62555, 24349.938)(451.31174, 8891.758)(452.3061, 2781.1494)(433.23395, 4117.225)(434.2663, 5250.5923)(435.64542, 1299.0168)(437.3195, 483.81)	a 3&beta;-hydroxy-4&alpha;-carboxysteroid	sphingolipid biosynthesis (plants) // zymosterol biosynthesis // cholesterol biosynthesis I	InChIKey=JHIWIFRQJXLNEU-GSQAGGHASA-M	CC(C)=CCC[C@@H](C)[C@H]2(CC[C@H]3(C4(\CC[C@H]1([C@H](C([O-])=O)[C@@H](O)CC[C@@](C)1C(\CC[C@](C)23)=4))))
5-dehydroavenasterol	-1.74097	down	-20.9668	down	-10.5451	down	-20.9668	down	(433.34717, 19459.307)(434.35028, 4472.9272)(415.3346, 14777.471)(416.3423, 302.82666)	a &Delta;5,7-sterol	phytosterol biosynthesis (plants) // sphingolipid biosynthesis (plants)	InChIKey=XPRWWANUPMYKMF-HVEGQNEHSA-N	C\C=C(CC[C@@H](C)[C@H]3(CC[C@H]4(C2([C@@H]([C@@]1(C)(CC[C@H](O)CC/1=C\C=2))CC[C@](C)34))))/C(C)C
4,4-dimethyl-5-&alpha;-cholesta-8,14,24-trien-3-&beta;-ol	-1.74097	down	-20.9668	down	-10.5451	down	-21.7775	down	(433.34717, 19459.307)(434.35028, 4472.9272)(415.3346, 14777.471)(416.3423, 302.82666)	a 3&beta;-hydroxysteroid // a &Delta;<sup>14</sup>steroid	ergosterol biosynthesis II // superpathway of ergosterol biosynthesis II // zymosterol biosynthesis // cholesterol biosynthesis I // sphingolipid biosynthesis (plants)	InChIKey=LFQXEZVYNCBVDO-PBJLWWPKSA-N	CC(C)=CCC[C@H]([C@@H]4([C@]2(C)(C(C3(\CC[C@@H]1(C(C)(C)[C@@H](O)CC[C@@]1(C(\CC2)=3)C)))=CC4)))C
(-)-medicarpin-3-<i>O</i>-glucoside	-7.82122	down	-0.866151	down	-0.351135	down	0.266892	up	(433.53662, 132.852)(417.1427, 240.79)(438.15942, 1666.0385)(417.14374, 329.875)(450.17917, 1504.5083)(433.1623, 2393.3328)(456.64545, 8731.631)(458.14044, 345.31)(437.1325, 2659.85)	a small molecule	medicarpin conjugates interconversion	InChIKey=PVEMGMOWXQUWRD-NJAOXFEXSA-N	COC5(\C=C1(C(/[C@H]3([C@@H](O1)C4(/C=C\C(\O[C@@H]2(O[C@H](CO)[C@@H](O)[C@H](O)[C@@H](O)2))=C/C(/OC3)=4)))=C/C=5))
2,4-diamino-6-ethyl-5,3'-(2-trifluoromethyl-4-sulphonamidophenoxy)prop-1'-yloxypyrimidine	-14.0496	down	4.91579	up	-9.358	down	4.76685	up	(441.11285, 5301.484)(421.121, 185.16)(421.12326, 868.1617)(454.10898, 11189.416)(454.56738, 2229.1213)(439.15405, 11583.625)(440.15466, 3173.0)(442.61115, 2171.1025)(444.10956, 3051.38)	a small molecule		InChIKey=YPZHSOSGSVUVIV-UHFFFAOYSA-N	CCC2(\C(\OCCCOC1(\C(\C(F)(F)F)=C/C(/S(=O)(=O)N)=C\C=1))=C(N)/N=C(N)\N=2)
salicortin	-1.26144	down	-1.36004	down	-0.559199	down	0.00876939	up	(443.63333, 21226.607)(443.18213, 1855.4888)(425.14056, 22244.49)(426.14355, 3478.0398)(427.1585, 102.98)(430.124, 2501.0635)(429.0566, 3118.122)	an aromatic compound	salicortin biosynthesis	InChIKey=CZDNLUMNELLDDD-UMMHHTIASA-N	C(O)[C@H]1(OC([C@H](O)[C@@H](O)[C@H](O)1)OC3(\C(/COC(C2(O)(C(=O)CC\C=C/2))=O)=C/C=C\C=3))
CDP-ethanolamine	-4.89516	down	-4.9673	down	-5.28176	down	-4.9673	down	(449.05127, 7482.795)(450.0529, 581.88)(451.0662, 309.01)	a modified nucleotide // a pyrimidine	phosphatidylethanolamine biosynthesis II // superpathway of phospholipid biosynthesis II (plants)	InChIKey=WVIMUEUQJFPNDK-PEBGCTIMSA-M	C(COP(OP(OC[C@@H]2([C@H]([C@H]([C@H](N1(C(/N=C(\C=C/1)/N)=O))O2)O)O))([O-])=O)([O-])=O)[NH3+]
adenosine 5'-phosphoselenate	14.4784	up	14.3579	up	11.8463	up	14.5903	up	(453.54706, 439.82803)(456.9419, 822.42)(500.9617, 425.68)(452.948, 881.515)(454.9461, 347.44)(495.49756, 1209.1567)(496.9851, 731.51)(501.016, 1142.84)(468.96014, 1224.1672)(470.95844, 1717.8428)(472.9384, 2153.4827)(473.9835, 919.3914)(475.0197, 4466.0317)(475.9767, 1345.4685)(476.92572, 1913.4215)(477.9274, 362.33)(472.9864, 9438.65)(474.78482, 809.5721)(474.9846, 1363.65)	a small molecule	selenate reduction // superpathway of seleno-compound metabolism	InChIKey=XCADVMZZFPIERR-KQYNXXCUSA-M	C([C@@H]3([C@H]([C@H]([C@H](N1(C2(\N=C/N=C(C(\N=C/1)=2)/N)))O3)O)O))OP(=O)([O-])O[Se](=O)(=O)O
11-deoxoglycyrrhetinate	-0.559862	down	-24.8377	down	-6.61533	down	-25.3308	down	(456.3649, 38426.62)(457.36053, 13698.147)(458.35306, 1662.108)(441.65594, 1376.6454)(442.22388, 2342.5525)(442.3492, 4705.91)(441.35156, 9871.49)(445.36328, 4017.565)(480.42108, 3931.6787)(482.9305, 1791.3966)(484.93353, 4032.5447)(484.57022, 3676.436)(485.37634, 16648.625)	a triterpenoid	glycyrrhetinate biosynthesis	InChIKey=JZFSMVXQUWRSIW-YHSIJDKQSA-N	C[C@@]4(C)(C3(CC[C@@]2(C)([C@]1(C)(CC[C@@]5([C@H](C/1=C\CC2[C@](C)3CC[C@H](O)4)C[C@](C(O)=O)(C)CC5)C))))
ursolate	-0.559862	down	-0.971196	down	-6.61533	down	-0.971196	down	(456.3649, 38426.62)(457.36053, 13698.147)(458.35306, 1662.108)(441.65594, 1376.6454)(442.22388, 2342.5525)(442.3492, 4705.91)(441.35156, 9871.49)(445.36328, 4017.565)(480.42108, 3931.6787)(482.9305, 1791.3966)(484.93353, 4032.5447)(484.57022, 3676.436)(485.37634, 16648.625)	a triterpenoid	ursolate biosynthesis	InChIKey=WCGUUGGRBIKTOS-GPOJBZKASA-N	C[C@H]5([C@H](C)[C@@H]2([C@@](C(O)=O)(CC[C@@]3(C)([C@]1(C)(CC[C@H]4([C@](C)(C)[C@@H](O)CC[C@](C)([C@H]1C\C=C2/3)4))))CC5))
4&alpha;-formyl,4&beta;,14&alpha;-dimethyl-9&beta;,19-cyclo-5&alpha;-ergost-24(24<sup>1</sup>)-en-3&beta;-ol	-1.0669	down	-0.175115	down	-0.168811	down	-0.078721	down	(457.99527, 1176.588)(457.4007, 459.1)(437.03516, 13291.68)(437.36224, 6281.3545)(438.63843, 6214.0244)(456.40042, 3427.9775)(457.40195, 419.69)(479.83017, 3131.6062)(481.27148, 1050.2056)(481.3781, 62.18)(460.68613, 15680.815)(462.35956, 6097.785)(463.3773, 691.875)	a 3&beta;-hydroxysteroid	sphingolipid biosynthesis (plants) // phytosterol biosynthesis (plants)	InChIKey=FAQRUJCAUFLERP-NIGXAPAPSA-N	CC(C)C(CC[C@@H](C)[C@H]3(CC[C@@]4(C)([C@@H]1(CC[C@H]5([C@@](C=O)(C)[C@@H](O)CC[C@@]2(C[C@@]12CC[C@](C)34)5)))))=C
oleanolate	-0.606194	down	-21.8113	down	-6.55178	down	-22.0001	down	(461.3568, 24178.51)(439.42978, 6584.3516)(441.06073, 1184.3828)(442.06393, 4917.308)(442.3508, 9923.685)(456.3649, 38344.23)(457.3606, 13623.603)(458.35303, 1651.1974)(441.3531, 2442.28)(477.40216, 6179.915)(478.4067, 2394.56)(482.9306, 1783.311)(483.1613, 5381.288)(484.11752, 2981.3677)(484.3675, 1311.81)(461.32108, 186709.1)(462.32416, 41562.15)	a triterpenoid	oleanolate biosynthesis // saponin biosynthesis III // ginsenosides biosynthesis // saponin biosynthesis II	InChIKey=MIJYXULNPSFWEK-GTOFXWBISA-M	CC4(C[C@H]5(C2(\[C@]([C@@]1(CC[C@H]3(C([C@H](CC[C@]([C@H]1C\C=2)3C)O)(C)C))C)(CC[C@@](CC4)5C([O-])=O)C)))C
peonidin 3-O-glucoside	-12.8617	down	-12.8196	down	-0.081378	down	5.34572	up	(463.15723, 16488.188)(464.15942, 2562.07)(465.15555, 1013.53)	an anthocyanin	peonidin and derivatives biosynthesis		C(O)C1(OC(C(O)C(O)C(O)1)OC3(\C=C4(C(/O)=C\C(\O)=C/C(=[O+]C(\C2(/C=C\C(\O)=C(/C=2)\OC))=3)4)))
kaempferol 3-<i>O</i>-&beta;-D-glucoside	0.0805665	up	0.0519802	up	8.04418	up	0.0519802	up	(465.13504, 8273.779)(466.14087, 856.615)	a flavonol-3-<i>O</i>-&beta;-D-glucoside	flavonol glucosylation I // flavonol acylglucoside biosynthesis I - kaempferol derivatives // kaempferol triglucoside biosynthesis // kaempferol gentiobioside biosynthesis // kaempferol glycoside biosynthesis (Arabidopsis) // superpathway of flavones and derivatives biosynthesis // superpathway of flavones and derivatives biosynthesis	InChIKey=JPUKWEQWGBDDQB-QSOFNFLRSA-M	C(O)[C@H]4(O[C@@H](OC2(\C(=O)C3(/C(/O)=C\C(\[O-])=C/C(/OC(\C1(/C=C\C(\O)=C/C=1))=2)=3)))[C@H](O)[C@@H](O)[C@H](O)4)
2-(&alpha;-hydroxyethyl)thiamine diphosphate	-7.39942	down	-7.45243	down	-1.75223	down	-7.45243	down	(467.038, 294.41)(473.06204, 168.45001)(449.0526, 6294.01)(487.0782, 5650.0625)(488.08325, 594.4633)	a small molecule	pyruvate decarboxylation to acetyl CoA // superpathway of acetyl-CoA biosynthesis // superpathway of cytosolic glycolysis (plants), pyruvate dehydrogenase and TCA cycle // TCA cycle variation V (plant)	InChIKey=RRUVJGASJONMDY-UHFFFAOYSA-L	CC2(\[N+](/CC1(\C=N/C(\C)=N\C(/N)=1))=C(C(C)O)/SC(/CCOP(=O)([O-])OP(=O)([O-])[O-])=2)
cyanidin-3-<i>O</i>-&beta;-D-galactoside	0.0805665	up	0.0519802	up	8.2104	up	0.0519802	up	(471.08746, 3054.73)(449.10538, 3542.6765)	an anthocyanin	acylated cyanidin galactoside biosynthesis	InChIKey=RKWHWFONKJEUEF-WVXKDWSHSA-N	C(O)[C@@H]1([C@H](O)[C@H](O)[C@@H](O)[C@@H](O1)OC3(\C(C2(\C=C(C(/O)=C\C=2)\O))=[O+]C4(\C(/C=3)=C(/C=C(/C=4)/O)\[O-])))
6-hydroxytyphasterol	0.0805665	up	0.0273906	up	4.17626	up	0.0273906	up	(474.3543, 6758.4746)(475.3574, 148.53)(458.35962, 282.79498)	a brassinosteroid	brassinosteroid biosynthesis I // superpathway of C28 brassinosteroid biosynthesis	InChIKey=QQPPQQNYVDYNAA-VKTWQGKFSA-N	CC(C)[C@H](C)[C@@H](O)[C@H](O)[C@@H](C)[C@H]3(CC[C@H]4([C@@H]2(C[C@H](O)[C@H]1(C[C@H](O)CC[C@@](C)1[C@H]2CC[C@](C)34))))
7-(methylsulfinyl)heptyl-glucosinolate	-5.75526	down	-5.82187	down	-3.37937	down	-5.82187	down	(480.07092, 3379.63)(463.06384, 1457.63)	an &omega;-(methylsulfinyl)alkyl-glucosinolate	glucosinolate biosynthesis from pentahomomethionine // glucosinolate activation	InChIKey=LQZALQLZOQQFGM-CMMZSJJMSA-M	CS(=O)CCCCCCCC(/S[C@@H]1(O[C@H](CO)[C@@H](O)[C@H](O)[C@@H](O)1))=N\OS(=O)(=O)[O-]
brassinolide	0.0805665	up	16.0866	up	4.79132	up	22.0512	up	(483.36035, 1570.7472)(485.3616, 3136.7656)(486.37427, 2451.0027)(462.32388, 27222.305)(463.31882, 7676.5054)(464.329, 1001.7)(484.37042, 13998.654)(486.35706, 15525.748)(487.36057, 1480.2467)(467.47568, 7932.569)(469.35693, 2913.8403)(500.39062, 31716.42)(501.3887, 11639.217)(502.3878, 1954.5717)(482.37332, 5033.9487)(484.37344, 1102.685)(485.37766, 29976.23)(486.37823, 15384.22)(505.03217, 3725…	a brassinosteroid	brassinosteroid biosynthesis I // superpathway of C28 brassinosteroid biosynthesis // brassinosteroids inactivation	InChIKey=IXVMHGVQKLDRKH-XZDDVQLQSA-N	CC([C@@H]([C@H]([C@@H]([C@@H](C)C2([C@]3(CCC4([C@]1(C[C@H]([C@H](C[C@@H]1C(=O)OCC([C@H](CC2)3)4)O)O)C))(C)))O)O)C)C
<i>N</i><sup>6</sup>-(&Delta;<sup>2</sup>-isopentenyl)-adenosine 5'-diphosphate	0	down	0.114193	up	0	down	8.65042	up	(493.05786, 1119.39)(497.04736, 9712.205)	a small molecule	<i>trans</i>-zeatin biosynthesis	InChIKey=VXMXKDAHJURHEN-SDBHATRESA-K	CC(C)=CCNC2(\C3(\N=C/N([C@H]1([C@@H]([C@@H]([C@H](O1)COP(OP(=O)([O-])[O-])([O-])=O)O)O))C(\N=C/N=2)=3))
2-benzoyloxy-3-butenylglucosinolate	4.31322	up	0.122621	up	8.04107	up	17.3197	up	(495.38675, 2391.3657)(497.04996, 4046.995)(479.0388, 5729.21)(481.07086, 11020.313)(515.0896, 3441.14)(497.04785, 8271.521)	a small molecule	glucosinolate biosynthesis from dihomomethionine	InChIKey=NCAVLZAQUKCVIQ-KOUBOPALSA-M	C=CC(OC(C1(\C=C/C=C\C=1))=O)CC(/S[C@@H]2(O[C@H](CO)[C@@H](O)[C@H](O)[C@@H](O)2))=N\OS(=O)(=O)[O-]
hydroxymethyl-dCTP	0	down	0.108665	up	0	down	1.85004	up	(498.9705, 1456.48)(496.9851, 914.39)	a pyrimidine		InChIKey=RLHFVRMIEVOHOR-FXQIFTODSA-J	C2(\N([C@@H]1(C[C@H](O)[C@H](COP([O-])(=O)OP([O-])(=O)OP(=O)([O-])[O-])O1))C(=O)NC(=O)C(/CO)=2)
eupatolitin 3-glucoside	0	down	4.78367	up	0	down	9.8679	up	(509.12344, 4825.2114)(491.11343, 6791.635)(527.1641, 1110.5367)	a flavonol derivative	eupatolitin 3-<i>O</i>-glucoside biosynthesis // flavonol glucosylation I	InChIKey=QJJFDGNJOXCQPD-XCSGUALTSA-N	COC4(/C=C3(C(\C(=O)C(/O[C@H]1([C@@H]([C@H]([C@H](O)[C@H](O1)CO)O)O))=C(C2(\C=C(C(/O)=C\C=2)\O))\O3)=C(C(\OC)=4)\O))
UDP-&beta;-L-arabinopyranose	-15.2606	down	-15.1845	down	-3.91892	down	2.44385	up	(519.0129, 4591.5034)(553.0524, 2911.0535)(537.06964, 2457.7075)(561.0364, 2086.386)	UDP-L-arabinopyranose	UDP-&beta;-L-arabinose biosynthesis II (from &beta;-L-arabinose) // isovitexin glycosides biosynthesis // UDP-&beta;-L-arabinose biosynthesis I (from UDP-&alpha;-D-xylose) // indole-3-acetate inactivation IX // superpathway of indole-3-acetate conjugate biosynthesis // xylan biosynthesis	InChIKey=DQQDLYVHOTZLOR-IAZOVDBXSA-L	C3(O[C@H](OP(=O)([O-])OP(=O)([O-])OC[C@H]1(O[C@H]([C@H](O)[C@H](O)1)N2(\C=C/C(=O)NC(=O)2)))[C@H](O)[C@@H](O)[C@@H](O)3)
tricoumaroyl spermidine	2.44495	up	-19.2532	down	0.99726	up	-0.550671	down	(565.7499, 3537.9565)(567.58264, 4631.19)(585.28314, 2499.7244)(587.29926, 8325.158)(588.30304, 385.28333)(566.26526, 5849.358)(606.39417, 1606.6749)(607.31714, 5106.64)(585.50903, 1295.0267)(587.3026, 5133.3516)(588.3059, 541.8567)(609.68445, 4711.952)(589.2397, 10316.241)(590.2397, 8647.159)(591.2486, 6052.3115)(592.5436, 8372.851)(593.55743, 27903.082)(594.2733, 16011.428)	an amide	spermidine hydroxycinnamic acid conjugates biosynthesis	InChIKey=PFDVWJCSCYDRMZ-AUCPOXKISA-N	C(NC(/C=C/C1(\C=C/C(/O)=C\C=1))=O)CCN(C(/C=C/C2(\C=C/C(/O)=C\C=2))=O)CCCCNC(=O)/C=C/C3(\C=C/C(/O)=C\C=3)
THF-L-glutamate	-1.69196	down	-1.96783	down	-0.433006	down	-0.858981	down	(573.06714, 3551.6782)(572.1978, 127.85)(553.18634, 1323.1101)(573.19183, 3324.1335)(589.2396, 10460.75)(590.24207, 3536.7358)(574.2294, 1161.07)(596.1677, 202.44)	a tetrahydrofolate	phosphopantothenate biosynthesis I // superpathway of coenzyme A biosynthesis II (plants) // inosine-5'-phosphate biosynthesis II // 5-aminoimidazole ribonucleotide biosynthesis I // superpathway of purine nucleotides <i>de novo</i> biosynthesis I // glutamate removal from folates // folate polyglutamylation II // glycine cleavage // glycine biosynthesis // glycine biosynthesis I // photorespirat…		C(=O)([O-])[C@@H](CCC(=O)[O-])NC(CC[C@H](NC(=O)C3(\C=C/C(/NC[C@H]1(CNC2(/N=C(N)\NC(=O)C(/N1)=2)))=C\C=3))C([O-])=O)=O
&gamma;-Glu-Cys-&gamma;-Glu-Cys-&beta;-Ala	0.0805665	up	0.0139553	up	2.06808	up	0.0139553	up	(575.1254, 780.93)(557.1171, 7652.37)(558.1197, 1175.69)	an oligopeptide	homophytochelatin biosynthesis		C(S)[C@@H](C(NCCC(=O)[O-])=O)NC(=O)CC[C@@H](C([O-])=O)NC(=O)[C@H](CS)NC(=O)CC[C@H]([NH3+])C([O-])=O
presqualene diphosphate	-0.183015	down	-24.3219	down	-0.664043	down	0.126584	up	(607.2874, 232062.73)(608.2901, 95843.8)(609.29156, 22405.402)(610.29346, 2203.0728)(593.59357, 29988.69)(594.2742, 15037.057)	a triterpenoid	botryococcenes and methylated squalene biosynthesis // epoxysqualene biosynthesis // plant sterol biosynthesis II // superpathway of ergosterol biosynthesis II // cholesterol biosynthesis I	InChIKey=ATZKAUGGNMSCCY-QLYDTTAWSA-K	CC(C)=CCCC(\C)=C/CCC(\C)=C/[C@@H]1([C@@](C)(CC/C=C(C)/CCC=C(C)C)[C@H]1COP(OP([O-])([O-])=O)([O-])=O)
7-<i>O</i>-methylvitexin 2''-<i>O</i>-&beta;-L-rhamnoside	0.0533799	up	0.095068	up	-0.367121	down	8.51038	up	(614.2073, 524.5933)(592.205, 5585.2734)	a small molecule	vitexin and derivatives biosynthesis	InChIKey=HFUYHHROXLKXRR-FKTIEMRLSA-N	C[C@@H]1(O[C@@H]([C@@H]([C@@H]([C@@H](O)1)O)O)O[C@@H]2([C@H]([C@H](O)[C@@H](CO)O[C@H]2C5(/C(/OC)=C\C(\O)=C4(C(/OC(/C3(\C=C/C(/O)=C\C=3))=C/C(=O)4)=5)))O))
quercetin-3-rhamnoside-7-rhamnoside	-0.180343	down	17.3871	up	-0.487974	down	13.5155	up	(617.14325, 4523.215)(618.1462, 583.96)(595.16156, 11583.578)(596.165, 2602.468)(595.1623, 10640.292)(596.16595, 1380.6725)	a small molecule	quercetin glycoside biosynthesis (Arabidopsis) // superpathway of flavones and derivatives biosynthesis // superpathway of flavones and derivatives biosynthesis	InChIKey=GXLQUHPXGLZNGE-QECABUEISA-M	C[C@@H]5(OC(OC3(\C=C(C4(\C(=O)C(/O[C@H]1(O[C@H]([C@@H]([C@H]([C@H]1O)O)O)C))=C(C2(\C=C/C(/O)=C(/C=2)/O))\OC(/C=3)=4))\[O-]))[C@@H]([C@@H]([C@H]5O)O)O)
quercetin 3-<i>O</i>-(6"-<i>O</i>-feruloyl)-glucoside	-2.2781	down	-2.30669	down	6.45178	up	-2.30669	down	(622.1418, 9336.105)(623.1429, 3259.4622)	a flavonol derivative	flavonol glucosylation I // flavonol acylglucoside biosynthesis III - quercetin derivatives	InChIKey=PSBFVXDMNYDZMV-SMTCTBLTSA-N	COC5(/C=C(/C=C/C(OC[C@H]4(O[C@@H](OC2(\C(=O)C3(/C(/OC(\C1(/C=C(C(/O)=C\C=1)/O))=2)=C\C(\O)=C/C(/O)=3)))[C@H](O)[C@@H](O)[C@H](O)4))=O)\C=C/C(/O)=5)
ferric biliverdine-IX &alpha;	-1.53537	down	-0.703227	down	-1.39289	down	-2.33138	down	(633.1379, 71340.414)(634.141, 20937.5)(635.14044, 5539.7173)(620.892, 3397.3835)(618.1463, 845.2866)(617.1427, 13269.586)(618.1461, 1843.85)	a bilin	heme degradation I	InChIKey=IWNXUEJVORLSHL-UHFFFAOYSA-J	C=CC7(\C5(\N([Fe]24([N+]1(/C(\C(/C)=C(C=C)/C(/O)=1)=C\C3(\C(/C)=C(CCC(=O)[O-])/C(/[N+]\2=3)=C/C6(/N4C(/C=5)=C(C)/C(\CCC(=O)[O-])=6)))))C(C(/C)=7)=O))
bisorganyltrisulfane	-10.0687	down	-10.0267	down	3.32406	up	7.34241	up	(649.10864, 9671.637)(650.1121, 2187.7385)(630.13043, 26830.43)(631.13354, 5918.7603)(632.1311, 294.69)(669.1022, 1697.9015)(671.1005, 426.16)	a small molecule		InChIKey=IMZRQZICOZIGNP-UHFFFAOYSA-L	C(SSSCC(NC(=O)CCC([NH3+])C(=O)[O-])C(=O)NCC(=O)[O-])C(C(O)NCC(=O)[O-])NC(CCC(C([O-])=O)[NH3+])=O
nicotinate adenine dinucleotide	-14.3819	down	-17.9428	down	0.251484	up	-0.00637054	down	(668.1727, 874.45776)(669.1021, 3385.08)(685.0793, 11158.312)(686.08185, 1524.7446)(687.07794, 881.86334)	a dinucleotide	NAD biosynthesis from 2-amino-3-carboxymuconate semialdehyde // NAD <i>de novo</i> biosynthesis II (from tryptophan) // pyridine nucleotide cycling (plants) // NAD <i>de novo</i> biosynthesis I (from aspartate)	InChIKey=SENPVEZBRZQVST-HISDBWNOSA-L	C5(/C(/C([O-])=O)=C\C=C/[N+](/[C@@H]4(O[C@H](COP(=O)([O-])OP(=O)([O-])OC[C@H]1(O[C@H]([C@H](O)[C@H](O)1)N2(\C=N/C3(C(/N)=N\C=N/C2=3))))[C@@H](O)[C@@H](O)4))=5)
nicotinamide hypoxanthine dinucleotide	0.0805665	up	0.0519802	up	8.75587	up	0.0519802	up	(669.10223, 3992.8276)(649.1089, 16650.691)(650.1121, 3518.595)(688.15295, 680.08496)(687.07764, 5952.715)	a dinucleotide		InChIKey=WXWNHSQIXJHVJY-NNYOXOHSSA-L	C1(/N(\C=C/CC(/C(N)=O)=1)[C@@H]5(O[C@H](COP(=O)([O-])OP(=O)([O-])OC[C@H]2(O[C@H]([C@H](O)[C@H](O)2)N3(\C=N/C4(C(=O)N\C=N/C3=4))))[C@@H](O)[C@@H](O)5))
1-16:0-2-18:2-diacylglycerol-trimethylhomoserine	-3.14546	down	-3.19864	down	-0.954989	down	-3.19864	down	(720.5909, 553.93)(721.5922, 15.87)(764.61597, 1289.96)(744.577, 4864.84)(746.09283, 2144.415)(746.6012, 3649.42)	a diacylglyceryl-N,N,N-trimethylhomoserine	glycerolipid acyl chain desaturation (Chlamydomonas)		C(C(OC(=O)CCCCCCC\C=C/C\C=C/CCCCC)COCCC(C([O-])=O)[N+](C)(C)C)OC(=O)CCCCCCCCCCCCCCC
amaranthin	-5.03502	down	-5.08804	down	2.31047	up	-5.08804	down	(743.1969, 10110.552)(744.2, 1917.058)	an alkaloid	amaranthin biosynthesis // superpathway of betalain biosynthesis	InChIKey=ATSKDYKYMQVTGH-POBNKHOBSA-L	C(O)[C@@H]2([C@@H](O)[C@H](O)[C@@H](O[C@H]1([C@@H]([C@H]([C@@H]([C@H](O1)C([O-])=O)O)O)O))[C@@H](O2)OC4(/C=C3(C[C@@H](C([O-])=O)[N+](/C/3=C/C(/O)=4)=C\C=C5(C[C@@H](C(=O)[O-])[NH2+]C(/C(=O)[O-])=C/5))))
cyanidin 5-<i>O</i>-&beta;-<i>D</i>-glucoside 3-<i>O</i>-&beta;-<i>D</i>-sambubioside	0.97929	up	0.94607	up	-0.982158	down	-2.84514	down	(743.1972, 8141.2056)(744.2005, 1587.9186)(760.21466, 23514.87)(761.2144, 10507.638)(762.2133, 2799.35)(765.1784, 1414.9834)	an anthocyanin	anthocyanidin sambubioside biosynthesis	InChIKey=OLBLWNPOURNBCY-MRBLLYQQSA-N	C6(\C(\C5(\[O+]=C2(C(/C(/O[C@H]1([C@@H]([C@H]([C@H](O)[C@H](O1)CO)O)O))=C\C(\[O-])=C/2)=C/C(/O[C@@H]4(O[C@@H]([C@@H](O)[C@H](O)[C@@H](O[C@@H]3(OC[C@@H](O)[C@H](O)[C@@H](O)3))4)CO))=5)))=C/C(/O)=C(\C=6)/O)
2-methoxy-6-<i>all trans</i>-nonaprenyl-1,4-benzoquinol	0.0238949	up	-0.0427163	down	2.81984	up	-0.0427163	down	(752.6083, 98.96)(775.6169, 282.92)	a 2-methoxy-6-<i>all-trans</i>-polyprenyl-1,4-benzoquinol	ubiquinol-9 biosynthesis (eukaryotic)	InChIKey=SKAOREKNLOKWTC-JSGWLJPKSA-N	CC(C)=CCCC(\C)=C/CCC(\C)=C/CCC(\C)=C/CCC(\C)=C/CCC(\C)=C/CCC(\C)=C/CCC(\C)=C/CCC(\C)=C/CC1(\C(\O)=C(/C=C(\C=1)/O)\OC)
1-18:1-2-16:2-monogalactosyldiacylglycerol	-6.71476	down	-8.92194	down	-1.30998	down	-8.92194	down	(757.0603, 5968.7324)(758.5612, 7797.56)(734.5408, 19862.463)(735.5432, 7006.565)(758.5613, 11160.41)(759.5636, 3869.74)(736.52484, 17636.062)(737.52686, 1723.2151)(771.3905, 1976.608)(755.57874, 57.635002)(756.5757, 733.42004)(776.5347, 3019.7898)(780.047, 449.395)(780.5546, 8626.23)(781.5508, 968.54)(757.521, 1095.2516)	monogalactosyldiacylglycerol-34:3	triacylglycerol biosynthesis (Chlamydomonas) // galactolipid biosynthesis I // arachidonate biosynthesis I (6-desaturase, lower eukaryotes) // icosapentaenoate biosynthesis I (lower eukaryotes) // docosahexaenoate biosynthesis I (lower eukaryotes) // linoleate biosynthesis I (plants) // dimorphecolate biosynthesis // hydroxylated fatty acid biosynthesis (plants) // glycolipid desaturation // glyc…	InChIKey=SFKZPPODZMCLPE-NHGAJDLWSA-N	CCCCCCCC\C=C/CCCCCCCC(OC[C@H](CO[C@@H]1(O[C@@H]([C@@H]([C@@H]([C@H]1O)O)O)CO))OC(CCCCC\C=C/C\C=C/CCCCC)=O)=O
oleanolate 3-beta-D-glucuronoside-(3,1)-galactoside	-9.49151	down	-20.576	down	-7.14084	down	-4.50423	down	(777.8376, 1788.892)(780.0505, 2027.946)(780.4518, 1470.26)(798.679, 1675.2983)(799.4543, 8088.444)(811.4906, 18293.734)(812.4937, 4198.485)(817.4157, 5958.112)(816.41406, 727.015)	a triterpenoid	saponin biosynthesis II	InChIKey=BQPYEFAVIPEQIK-AGCVEWRESA-L	CC6(C[C@H]7(C2(\[C@]([C@@]1(CC[C@H]3(C([C@H](CC[C@]([C@H]1C\C=2)3C)O[C@H]4([C@@H]([C@H]([C@@H]([C@H](C([O-])=O)O4)O)O[C@H]5([C@@H]([C@H]([C@H]([C@H](O5)CO)O)O)O))O))(C)C))C)(CC[C@@](CC6)7C([O-])=O)C)))C
phosphatidylglycerophosphate (dioctadec-9-enoyl(Z))	-13.3489	down	-13.4021	down	-13.7356	down	-13.4021	down	(781.42737, 140.59)(815.4486, 7767.0337)(816.65576, 2730.828)(817.86584, 12322.164)(818.46704, 6966.1597)(819.47626, 2910.0051)(799.4541, 6543.5483)(800.458, 2731.512)(801.4692, 19868.512)	1-(3-<i>sn</i>-phosphatidyl)-<i>sn</i>-glycerol 3-phosphate	phosphatidylglycerol biosynthesis II (non-plastidic) // phosphatidylglycerol biosynthesis I (plastidic) // superpathway of phospholipid biosynthesis II (plants) // cardiolipin biosynthesis II // arachidonate biosynthesis I (6-desaturase, lower eukaryotes) // icosapentaenoate biosynthesis I (lower eukaryotes) // docosahexaenoate biosynthesis I (lower eukaryotes) // linoleate biosynthesis I (plants…		C(C(OC(=O)CCCCCCC/C=C/CCCCCC)COC(CCCCCCC/C=C/CCCCCC)=O)OP([O-])(=O)OCC(COP([O-])(=O)[O-])O
<i>all trans</i>-decaprenyl-2-methoxy-6-1,4-benzoquinol	-7.98663	down	-7.96009	down	0.978114	up	-7.96009	down	(821.9178, 673.36505)(804.64844, 5448.1665)(805.6509, 2489.7725)(827.6347, 140.88)	a 2-methoxy-6-<i>all-trans</i>-polyprenyl-1,4-benzoquinol	ubiquinol-10 biosynthesis (eukaryotic)	InChIKey=LIOKNOIJMJKVCG-RDSVHMIISA-N	CC(C)=CCCC(\C)=C/CCC(\C)=C/CCC(\C)=C/CCC(\C)=C/CCC(\C)=C/CCC(\C)=C/CCC(\C)=C/CCC(\C)=C/CCC(\C)=C/CC1(\C(\O)=C(/C=C(\C=1)/O)\OC)
&alpha;-chaconine	-1.32678	down	-0.639765	down	-0.25279	down	3.61031	up	(839.4901, 7266.034)(840.4936, 714.0243)(841.5034, 922.93)(871.5662, 147170.11)(872.56934, 87808.47)(873.57184, 26103.37)(874.57477, 5345.77)(861.4785, 334.13)	an alkaloid	&alpha;-solanine/&alpha;-chaconine biosynthesis	InChIKey=TYNQWWGVEGFKRU-LTOSHPHISA-O	C[C@H]8(CC[C@@H]9([C@@H](C)[C@H]3([C@H](CC2([C@@H]4(C\C=C1(CC(CC[C@@](C)1[C@@H](CC[C@@](C)23)4)O[C@H]5([C@@H]([C@H](C([C@@H](CO)O5)O[C@H]6([C@@H]([C@@H]([C@H]([C@H](C)O6)O)O)O))O)O[C@H]7([C@@H]([C@@H]([C@H]([C@H](C)O7)O)O)O))))))[NH+](C8)9)))
3-demethylubiquinol-10	-5.01221	down	-5.04079	down	-0.923047	down	-5.04079	down	(869.70435, 8561.3125)(870.70764, 3253.605)(880.6998, 1167.085)	a 3-demethyubiquinol	<i>trans</i>-lycopene biosynthesis II (oxygenic phototrophs and green sulfur bacteria) // superpathway of carotenoid biosynthesis in plants // L-<i>N<sup>&delta;</sup></i>-acetylornithine biosynthesis // L-citrulline biosynthesis // superpathway of L-citrulline metabolism // L-proline degradation // superpathway of glyoxylate cycle and fatty acid degradation // TCA cycle II (plants and fungi) // …	InChIKey=VLMQNHNMQVLPQI-AVRCVIBKSA-N	CC(C)=CCCC(\C)=C/CCC(\C)=C/CCC(\C)=C/CCC(\C)=C/CCC(\C)=C/CCC(\C)=C/CCC(\C)=C/CCC(\C)=C/CCC(\C)=C/CC1(/C(\C)=C(C(\O)=C(C(/O)=1)\OC)/O)
ubiquinol-<i>10</i>	-7.59685	down	-7.61546	down	-3.39086	down	-7.61546	down	(891.6863, 4594.7803)(892.68976, 898.56665)(869.70435, 9038.425)(870.70764, 3472.6824)	an ubiquinol	ubiquinol-10 biosynthesis (eukaryotic) // <i>trans</i>-lycopene biosynthesis II (oxygenic phototrophs and green sulfur bacteria) // superpathway of carotenoid biosynthesis in plants // L-<i>N<sup>&delta;</sup></i>-acetylornithine biosynthesis // L-citrulline biosynthesis // superpathway of L-citrulline metabolism // L-proline degradation // superpathway of glyoxylate cycle and fatty acid degradat…	InChIKey=QNTNKSLOFHEFPK-UPTCCGCDSA-N	CC(C)=CCCC(\C)=C/CCC(\C)=C/CCC(\C)=C/CCC(\C)=C/CCC(\C)=C/CCC(\C)=C/CCC(\C)=C/CCC(\C)=C/CCC(\C)=C/CC1(\C(\O)=C(C(\OC)=C(C(/C)=1)\O)\OC)
phenyllactatyl-CoA	0.0805665	up	0.0519802	up	8.41336	up	0.0519802	up	(935.20447, 6259.135)(936.2078, 1720.78)	a small molecule		InChIKey=CHIWZWSEMXNANT-LNSOOWQSSA-J	CC(C)([C@@H](O)C(=O)NCCC(=O)NCCSC(=O)C(O)CC1(CCCCC1))COP(=O)(OP(=O)(OC[C@@H]2([C@@H](OP([O-])(=O)[O-])[C@@H](O)[C@@H](O2)N3(C4(\N=C/N=C(C(\N=C/3)=4)/N))))[O-])[O-]
indole-3-butyryl-CoA	0.0805665	up	0.0519802	up	8.36728	up	0.0519802	up	(935.20447, 6544.6953)(936.2078, 1907.0574)	a coenzyme A-activated compound	IAA biosynthesis VII		C1(\N=C(C2(\N=C/N(C(\N=1)=2)[C@@H]3(O[C@@H]([C@@H](OP(O)(=O)O)[C@@H](O)3)COP(=O)(OP(=O)(OCC(C)(C)[C@@H](O)C(=O)NCCC(=O)NCCSC(=O)CCCC4(\C5(\C(\N\C=4)=C/C=C\C=5)))O)O)))\N)
ginsenoside Rd	0	down	7.92798	up	0	down	-0.157324	down	(935.578, 1560.74)(964.9448, 6861.6997)(965.949, 1837.0166)	a protopanaxadiol-type ginsenoside with two glucosyl residues at position 3 // a protopanaxadiol-type ginsenoside with a single glucosyl residue at position 20	ginsenosides biosynthesis	InChIKey=RLDVZILFNVRJTL-IWFVLDDISA-N	CC(C)=CCC[C@](C)(O[C@@H]1(O[C@H](CO)[C@H]([C@H](O)[C@@H](O)1)O))[C@@H]5(CC[C@]6([C@]7(C)(CC[C@H]2([C@](C)(CC[C@@H](C(C)(C)2)O[C@@H]4(O[C@H](CO)[C@H]([C@H](O)[C@@H](O[C@@H]3(O[C@H](CO)[C@H]([C@H](O)[C@@H](O)3)O))4)O))[C@H](C[C@@H](O)[C@H]56)7)))(C))
1-18:2-2-18:3-digalactosyldiacylglycerol	0.318724	up	22.4177	up	-0.242204	down	21.7399	up	(938.5824, 22114.139)(939.588, 11098.957)(940.5944, 1406.0011)(939.59247, 22559.312)(940.5968, 10219.811)(941.602, 2646.533)(923.2583, 639.1167)(956.9887, 1195.4246)(958.9771, 622.5867)(961.5755, 6174.2993)(962.58124, 1808.542)(963.5934, 399.6525)	digalactosyldiacylglycerol-36:5	galactolipid biosynthesis I // arachidonate biosynthesis I (6-desaturase, lower eukaryotes) // icosapentaenoate biosynthesis I (lower eukaryotes) // docosahexaenoate biosynthesis I (lower eukaryotes) // linoleate biosynthesis I (plants) // dimorphecolate biosynthesis // hydroxylated fatty acid biosynthesis (plants) // glycolipid desaturation	InChIKey=GKSHYDZIFVNLSS-IPDWFASDSA-N	CCCCC\C=C/C\C=C/CCCCCCCC(OC[C@H](CO[C@@H]2(O[C@H](CO[C@@H]1(O[C@H](CO)[C@H](O)[C@H](O)[C@@H](O)1))[C@H](O)[C@H](O)[C@@H](O)2))OC(=O)CCCCCCC\C=C/C\C=C/C\C=C/CC)=O
des-acyl avenacin A	0	down	7.01472	up	0	down	-0.157324	down	(965.4846, 7481.053)(966.488, 2884.3135)(967.486, 2240.695)	a triterpenoid	des-methyl avenacin A-1 biosynthesis // avenacin A-2 biosynthesis // avenacin A-1 biosynthesis // superpathway of avenacin A biosynthesis	InChIKey=WDHZXDLRQGPOGR-WGJSNZCWSA-N	C[C@]1(C=O)([C@@H](O)C[C@@]3(C)([C@@H](C1)[C@@]24(O[C@@H]2C[C@H]5([C@](C)([C@](C)(C[C@H](O)3)4)CC[C@@H]9([C@@](C)5CC[C@H](O[C@@H]8(OC[C@H](O[C@@H]6(O[C@H](CO)[C@@H](O)[C@H](O)[C@@H](O)6))[C@H](O)[C@@H](O[C@@H]7(O[C@H](CO)[C@@H](O)[C@H](O)[C@@H](O)7))8))[C@](CO)(C)9)))))
CDP-1-18:1(9Z)-2-16:0-glycerol	0	down	4.41922	up	0	down	-0.157324	down	(995.529, 339.075)(977.5421, 2002.91)	a CDP-diacylglycerol	CDP-diacylglycerol biosynthesis II // CDP-diacylglycerol biosynthesis I // phosphatidylglycerol biosynthesis II (non-plastidic) // phosphatidylglycerol biosynthesis I (plastidic) // cardiolipin biosynthesis II // phosphatidylinositol biosynthesis II (eukaryotes) // D-<i>myo</i>-inositol (1,4,5)-trisphosphate biosynthesis // phosphatidylserine and phosphatidylethanolamine biosynthesis I // superpa…		C([C@@H]2([C@H]([C@H]([C@H](N1(C(/N=C(\C=C/1)/N)=O))O2)O)O))OP(OP(OC[C@H](OC(=O)CCCCCCCCCCCCCCC)COC(=O)CCCCCCC\C=C/CCCCCCCC)([O-])=O)([O-])=O
Significant metabolites (p < 0.01, FC > 2) of OLD LEAVES from Fe-deficient tomato plants supplied with different nitrogen sources
Compound	Log FC ([-Fe/+Fe+A vs [+Fe/+Fe-N]) : Normalized	Regulation ([(-Fe/+Fe+A] vs [+Fe/+Fe-N]) : Normalized	Log FC ([-Fe/+Fe+Nit] vs [+Fe/+Fe-N]) : Normalized	Regulation ([-Fe/+Fe+Nit] vs [+Fe/+Fe-N]) : Normalized	Log FC ([-Fe/+Fe+U] vs [+Fe/+Fe-N]) : Normalized	Regulation ([-Fe/+Fe+U] vs [+Fe/+Fe-N]) : Normalized	Log FC ([-Fe/-Fe-N] vs [+Fe/+Fe-N]) : Normalized	Regulation ([-Fe/-Fe-N] vs [+Fe/+Fe-N]) : Normalized	CompositeSpectrum	Ontology - parents of class	Pathways of compound	InChI-Key	SMILES
3-mercaptopyruvate	-10.5758	down	-10.5143	down	-10.6617	down	-10.5143	down	(100.96735, 407.135)(120.98869, 3698.032)(123.9894, 1096.27)(101.9756, 1667.5641)(126.96167, 1460.27)(128.961, 2565.25)	a small molecule		InChIKey=OJOLFAIGOXZBCI-UHFFFAOYSA-M	C(C(C(=O)[O-])=O)S
3-oxo-2-(cis-2'-pentenyl)-cyclopentane-1-(E-buta-2-enoyl)-CoA	4.26549	up	13.766	up	17.9242	up	18.8366	up	(1000.27936, 5505.777)(1001.27814, 1910.775)(1002.2763, 180.98)	a coenzyme A-activated compound	jasmonic acid biosynthesis	InChIKey=QSAQFDYWYNLXEC-GUQXGGMCSA-J	CC\C=C/C[C@H]1([C@H](CCC(=O)1)C/C=C/C(=O)SCCNC(=O)CCNC(=O)[C@H](O)C(C)(C)COP(=O)(OP(=O)(OC[C@@H]2([C@@H](OP([O-])(=O)[O-])[C@@H](O)[C@@H](O2)N3(C4(\N=C/N=C(C(\N=C/3)=4)/N))))[O-])[O-])
3-oxo-2-(cis-2'-pentenyl)-cyclopentane-1-(3R-hydroxybutanoyl)-CoA	4.2933	up	13.9444	up	18.141	up	19.1497	up	(1000.27936, 5706.6187)(1001.27814, 1982.8975)(1002.2763, 180.98)	a coenzyme A-activated compound	jasmonic acid biosynthesis	InChIKey=YUFHOTSRMDFGNS-GBYPGRTBSA-J	CC\C=C/C[C@H]1([C@H](CCC(=O)1)C[C@H](O)CC(=O)SCCNC(=O)CCNC(=O)[C@H](O)C(C)(C)COP(=O)(OP(=O)(OC[C@@H]2([C@@H](OP([O-])(=O)[O-])[C@@H](O)[C@@H](O2)N3(C4(\N=C/N=C(C(\N=C/3)=4)/N))))[O-])[O-])
pyruvic oxime	0.679968	up	15.5254	up	15.663	up	15.964	up	(102.0202, 1133.7267)(122.80917, 372.69)(106.050835, 242.02)(129.01875, 19495.8)(130.0221, 497.38858)(110.96638, 17070.535)(111.93615, 13653.514)	a small molecule		InChIKey=MVGBKLTYYAYYGY-DUXPYHPUSA-M	CC(/C(=O)[O-])=N\O
(1E,2S)-2-methylbutanal oxime	-0.597084	down	-0.723223	down	-0.799433	down	-18.9963	down	(102.0904, 13006.89)(125.075035, 3083.4514)(107.73281, 4239.1846)(109.07369, 2116.342)	an aldoxime	lotaustralin biosynthesis // superpathway of linamarin and lotaustralin biosynthesis	InChIKey=SEWWFHKIKWFJNV-WHEKYOLUSA-N	CC[C@H](C)/C=N/O
1,2-dihydropyrimidine	13.2963	up	13.5255	up	13.287	up	13.5782	up	(104.106445, 274367.47)(105.05422, 13266.663)	a vitamin	nicotine biosynthesis // superpathway of nicotine biosynthesis	InChIKey=MMWRGWQTAMNAFC-UHFFFAOYSA-O	C1(\[NH2+]C\C=C/C=1)
4-aminobutanoate	4.76176	up	21.2011	up	-0.0981367	down	21.7851	up	(104.885765, 19384.773)(106.070465, 1333.7233)(108.0771, 72.36)(104.06998, 52375.184)(105.07323, 1063.0271)(127.391335, 8280.467)(111.04892, 1301.425)(111.29911, 930.3762)(113.0571, 1269.05)	a small molecule	putrescine degradation IV // 4-aminobutanoate degradation IV // 4-aminobutanoate degradation I // L-glutamate degradation IV	InChIKey=BTCSSZJGUNDROE-UHFFFAOYSA-N	C(C[NH3+])CC([O-])=O
2-iminopropanoate	-0.781292	down	-0.775833	down	0.438221	up	-21.3761	down	(105.130905, 35234.902)(106.267, 2381.2654)(107.08445, 316.925)(114.03142, 2012.4689)(115.0333, 165.535)	an imine // an enamine	felinine and 3-methyl-3-sulfanylbutan-1-ol biosynthesis // L-methionine biosynthesis II (plants) // superpathway of L-lysine, L-threonine and L-methionine biosynthesis II // D-serine degradation // D-serine metabolism // glutathione-mediated detoxification II // homocysteine and cysteine interconversion // seleno-amino acid biosynthesis (plants) // superpathway of seleno-compound metabolism	InChIKey=DUAWRLXHCUAWMK-UHFFFAOYSA-N	CC(C(=O)[O-])=[NH2+]
2-aminoprop-2-enoate	-21.4495	down	-21.3625	down	0.438221	up	-21.4893	down	(105.2688, 55312.2)(106.67206, 5953.0337)(107.08445, 316.925)	an enamine	(<i>Z</i>)-butanethial-<i>S</i>-oxide biosynthesis // methiin metabolism // ethiin metabolism // (<i>Z</i>)-phenylmethanethial <i>S</i>-oxide biosynthesis // propanethial <i>S</i>-oxide biosynthesis // alliin metabolism // superpathway of Allium flavor precursors // felinine and 3-methyl-3-sulfanylbutan-1-ol biosynthesis // L-methionine biosynthesis II (plants) // superpathway of L-lysine, L-thre…	InChIKey=UQBOJOOOTLPNST-UHFFFAOYSA-N	C=C([NH3+])C(=O)[O-]
4-vinylpyridine	14.5713	up	14.7302	up	14.4677	up	14.7123	up	(105.32095, 15657.531)(108.06584, 2542.99)(108.98635, 4555.051)	a small molecule		InChIKey=KFDVPJUYSDEJTH-UHFFFAOYSA-N	C=CC1(\C=C/N=C\C=1)
3-oxo-2-(cis-2'-pentenyl)-cyclopentane-1-(3-oxooctanoyl)-CoA	0	down	0.153584	up	0	down	6.75176	up	(1072.2982, 6815.7563)(1073.2992, 6801.14)(1074.298, 6681.22)(1075.2976, 3018.5732)	a coenzyme A-activated compound	jasmonic acid biosynthesis	InChIKey=YYCCMACTOAJGGW-OZVHGMPNSA-J	CC\C=C/C[C@H]1([C@H](CCC(=O)1)CCCCCC(=O)CC(SCCNC(=O)CCNC(=O)[C@H](O)C(C)(C)COP(=O)(OP(=O)(OC[C@@H]2([C@@H](OP([O-])(=O)[O-])[C@@H](O)[C@@H](O2)N3(C4(\N=C/N=C(C(\N=C/3)=4)/N))))[O-])[O-])=O)
(5Z,8Z,11Z,14Z,17Z)-3-oxodocosapentaenoyl-CoA	2.08315	up	13.5072	up	17.4135	up	18.6306	up	(1072.2985, 5139.647)(1073.2992, 5477.964)(1074.2981, 5343.46)(1075.298, 1921.9607)	a small molecule	docosahexaenoate biosynthesis I (lower eukaryotes)	InChIKey=SLYKKQSPRFJDAF-HVGANWHPSA-J	CC\C=C/C\C=C/C\C=C/C\C=C/C\C=C/CCCC(=O)CC(=O)SCCNC(=O)CCNC(=O)[C@H](O)C(C)(C)COP(=O)(OP(=O)(OC[C@@H]1([C@@H](OP([O-])(=O)[O-])[C@@H](O)[C@@H](O1)N2(C3(\N=C/N=C(C(\N=C/2)=3)/N))))[O-])[O-]
delphinidin 3-<i>O</i>-rutinoside-7-<i>O</i>-(6-<i>O</i>-(4-<i>O</i>-(glucosyl)-oxybenzoyl)-glucoside)	2.08315	up	12.8383	up	17.2988	up	18.6305	up	(1072.2985, 5267.1655)(1073.2992, 5482.7407)	an anthocyanidin-3-<i>O</i>-&beta;-D-glucoside	anthocyanin biosynthesis // violdelphin biosynthesis	InChIKey=IPRXGGCUJGQBGA-ONKNWBKPSA-N	C[C@@H]8([C@@H](O)[C@H](O)[C@H](O)[C@H](OC[C@@H]1([C@@H](O)[C@H](O)[C@@H](O)[C@@H](O1)OC3(\C(C2(\C=C(C(\O)=C(/C=2)\O)\O))=[O+]C4(\C(/C=3)=C(/C=C(/C=4)/O[C@@H]7(O[C@H](COC(=O)C6(\C=C/C(/O[C@@H]5(O[C@H](CO)[C@@H](O)[C@H](O)[C@@H](O)5))=C\C=6))[C@@H](O)[C@H](O)[C@@H](O)7))\[O-]))))O8)
(2E,7Z,10Z,13Z,16Z,19Z)-docosahexaenoyl-CoA	4.39353	up	14.3178	up	18.5078	up	19.7893	up	(1073.2991, 5400.786)(1074.2981, 4998.895)(1075.2987, 940.645)(1074.2981, 5310.202)(1075.298, 2272.313)	a small molecule	docosahexaenoate biosynthesis I (lower eukaryotes)	InChIKey=HGVXUTAEZALTIG-HKHRKLHHSA-J	CC\C=C/C\C=C/C\C=C/C\C=C/C\C=C/CCC/C=C/C(=O)SCCNC(=O)CCNC(=O)[C@H](O)C(C)(C)COP(=O)(OP(=O)(OC[C@@H]1([C@@H](OP([O-])(=O)[O-])[C@@H](O)[C@@H](O1)N2(C3(\N=C/N=C(C(\N=C/2)=3)/N))))[O-])[O-]
(3R,5Z,8Z,11Z,14Z,17Z)-3-hydroxydocosapentaenoyl-CoA	2.08986	up	13.6108	up	17.5358	up	18.9281	up	(1073.2992, 5585.9565)(1074.2981, 4998.895)(1075.2987, 940.645)(1074.298, 5551.233)(1075.298, 2323.579)	a small molecule	docosahexaenoate biosynthesis I (lower eukaryotes)	InChIKey=KIDYDCLNVXONEF-PYBSMVOOSA-J	CC\C=C/C\C=C/C\C=C/C\C=C/C\C=C/CCC[C@@H](O)CC(=O)SCCNC(=O)CCNC(=O)[C@H](O)C(C)(C)COP(=O)(OP(=O)(OC[C@@H]1([C@@H](OP([O-])(=O)[O-])[C@@H](O)[C@@H](O1)N2(C3(\N=C/N=C(C(\N=C/2)=3)/N))))[O-])[O-]
3-oxo-2-(cis-2'-pentenyl)-cyclopentane-1-(3R-hydroxyoctanoyl)-CoA	-0.0169378	down	6.05702	up	17.6797	up	0.0493205	up	(1073.2994, 5393.838)(1074.2981, 4998.895)(1075.2987, 940.645)	a coenzyme A-activated compound	jasmonic acid biosynthesis	InChIKey=PDDHCVXPABQISO-XJJFHSEKSA-J	CC\C=C/C[C@H]1([C@H](CCC(=O)1)CCCCC[C@H](O)CC(SCCNC(=O)CCNC(=O)[C@H](O)C(C)(C)COP(=O)(OP(=O)(OC[C@@H]2([C@@H](OP([O-])(=O)[O-])[C@@H](O)[C@@H](O2)N3(C4(\N=C/N=C(C(\N=C/3)=4)/N))))[O-])[O-])=O)
auricoloyl-CoA	-0.0122337	down	8.84761	up	2.01895	up	18.1619	up	(1074.298, 6394.4634)(1075.298, 2488.949)	a coenzyme A-activated compound	hydroxylated fatty acid biosynthesis (plants)	InChIKey=YXBOBEUNDFMUCP-UBNAOBJYSA-J	CC\C=C/CC[C@@H](O)C\C=C/CCCCCCCCCC(=O)SCCNC(=O)CCNC(=O)[C@H](O)C(C)(C)COP(=O)(OP(=O)(OC[C@@H]1([C@@H](OP([O-])(=O)[O-])[C@@H](O)[C@@H](O1)N2(C3(\N=C/N=C(C(\N=C/2)=3)/N))))[O-])[O-]
4-hydroxybutanoate	12.1252	up	20.775	up	-0.0981367	down	0.0951979	up	(108.056595, 990.62)(121.07658, 72083.18)(122.07872, 5595.9463)(104.45262, 7324.201)(105.06768, 3762.55)(127.03548, 2055.048)	an &omega;-hydroxy short-chain fatty acid	ceramide degradation // fatty acid &alpha;-oxidation I // acyl-[acyl-carrier protein] thioesterase pathway // phospholipases // triacylglycerol degradation // alkane oxidation // methyl ketone biosynthesis (engineered) // crotonyl-CoA/ethylmalonyl-CoA/hydroxybutyryl-CoA cycle (engineered) // L-glutamate degradation IV	InChIKey=SJZRECIVHVDYJC-UHFFFAOYSA-M	C(CCC([O-])=O)O
3-sulfanylpropanoate	11.2233	up	13.579	up	13.4694	up	13.6552	up	(110.00813, 87932.375)(111.009315, 12772.969)(124.03802, 3285.2832)(112.97756, 11825.445)(114.98289, 1565.8252)	an organosulfur compound		InChIKey=DKIDEFUBRARXTE-UHFFFAOYSA-M	C(CC([O-])=O)S
(<i>E</i>) 1-propenylsulfenate	3.59723	up	-13.1149	down	-3.09647	down	-15.6153	down	(110.499245, 6198.706)(110.54415, 5577.33)(113.00069, 5861.9893)	an <i>S</i>-alkylsulfenate	propanethial <i>S</i>-oxide biosynthesis // superpathway of Allium flavor precursors	InChIKey=MJPOWQTYEJVYKF-NSCUHMNNSA-N	C/C=C/SO
2-oxohexanoate	0	down	7.10857	up	0	down	11.4757	up	(111.04425, 10654.833)(112.0445, 771.65)(113.0432, 320.2)(113.72293, 8965.405)(114.3915, 468.24338)(148.0959, 2101.83)(130.51439, 2558.84)(133.0907, 579.4)(153.04877, 4843.7466)(154.0479, 1938.41)(137.84254, 6106.732)	a 2-oxo carboxylate	aliphatic glucosinolate biosynthesis, side chain elongation cycle // Organic Nitrogen Assimilation // dimethylsulfoniopropanoate biosynthesis I (Wollastonia) // L-asparagine degradation II // L-homomethionine biosynthesis	InChIKey=XNIHZNNZJHYHLC-UHFFFAOYSA-M	CCCCC(=O)C(=O)[O-]
3,4-dihydroxypyridin	-11.7869	down	-18.4015	down	-7.22744	down	-18.359	down	(113.89358, 1411.2042)(113.043526, 1195.083)(111.39116, 4401.4165)(113.0593, 296.54)(137.59872, 6860.863)(116.21372, 8325.656)	a small molecule	mimosine biosynthesis	InChIKey=ZCUUVWCJGRQCMZ-UHFFFAOYSA-N	C1(\N=C/C(/O)=C(\C=1)/O)
sulfamate	-9.00279	down	-8.95032	down	-9.08869	down	-8.95032	down	(115.00622, 16600.615)(122.963104, 15541.178)(100.9551, 1769.73)	a sulfamate		InChIKey=IIACRCGMVDHOTQ-UHFFFAOYSA-M	NS([O-])(=O)=O
3-methyl-2-oxobutanoate	-0.528957	down	-21.6393	down	-3.62917	down	-21.6266	down	(115.03833, 42627.55)(116.04193, 452.63284)(100.0337, 172.41)(119.056595, 1446.755)(141.24818, 303.12787)	a 2-oxo carboxylate	L-valine biosynthesis // superpathway of isoleucine and valine biosynthesis // aliphatic glucosinolate biosynthesis, side chain elongation cycle // Organic Nitrogen Assimilation // dimethylsulfoniopropanoate biosynthesis I (Wollastonia) // L-asparagine degradation II // L-homomethionine biosynthesis // phosphopantothenate biosynthesis I // superpathway of coenzyme A biosynthesis II (plants) // 2-…	InChIKey=QHKABHOOEWYVLI-UHFFFAOYSA-M	CC(C(C([O-])=O)=O)C
2-oxopent-4-enoate	12.8171	up	10.9772	up	12.6129	up	12.8973	up	(115.270836, 1364.5322)(116.02946, 2178.79)(116.3407, 11448.288)(117.79056, 1843.6908)(100.030975, 85648.48)(135.0672, 19975.986)(136.0702, 14551.79)(113.17061, 1911.0231)(136.01326, 1615.2913)	a 2-oxo carboxylate	aliphatic glucosinolate biosynthesis, side chain elongation cycle // Organic Nitrogen Assimilation // dimethylsulfoniopropanoate biosynthesis I (Wollastonia) // L-asparagine degradation II // L-homomethionine biosynthesis // hypoglycin biosynthesis	InChIKey=NOXRYJAWRSNUJD-UHFFFAOYSA-M	C=CCC(=O)C(=O)[O-]
indole	-1.54601	down	-2.42576	down	-1.4292	down	-0.742266	down	(117.0566, 6649.861)(118.0647, 35795.17)(137.0945, 488.18668)(141.05132, 1305.4655)	an indole	DIBOA-glucoside biosynthesis // superpathway of benzoxazinoid glucosides biosynthesis // indigo biosynthesis // indican biosynthesis // indole degradation to anthranil and anthranilate // L-tryptophan biosynthesis	InChIKey=SIKJAQJRHWYJAI-UHFFFAOYSA-N	C1(\C=C/C2(N\C=C/C(\C=1)=2))
phenylacetonitrile	-1.7597	down	-2.50397	down	-1.59407	down	-0.87329	down	(117.056625, 6256.774)(118.06474, 34504.156)(119.0582, 2197.11)(137.09448, 444.775)(141.05153, 1159.9526)	an aromatic nitrile	aromatic glucosinolate activation // glucosinolate activation // prunasin and amygdalin biosynthesis	InChIKey=SUSQOBVLVYHIEX-UHFFFAOYSA-N	C1(\C=C/C(\CC#N)=C\C=1)
L-proline	-0.15784	down	21.3263	up	-2.71046	down	21.2276	up	(117.06508, 619.658)(116.47068, 23414.219)(117.07085, 848.9167)(134.04187, 9109.283)(134.32697, 386.87888)(117.3911, 2903.4448)(138.05428, 856631.1)(139.05554, 66960.57)(140.056, 35.19)(123.04877, 1373.6001)	a proteinogenic amino acid // a non-polar amino acid // a neutral amino acid // an L-amino acid	L-asparagine degradation II // dimethylsulfoniopropanoate biosynthesis I (Wollastonia) // Organic Nitrogen Assimilation // &gamma;-glutamyl cycle // L-homomethionine biosynthesis // aliphatic glucosinolate biosynthesis, side chain elongation cycle // L-<i>N<sup>&delta;</sup></i>-acetylornithine biosynthesis // L-citrulline biosynthesis // superpathway of L-citrulline metabolism // L-proline degra…	InChIKey=ONIBWKKTOPOVIA-BYPYZUCNSA-N	C1([NH2+][C@@H](CC1)C(=O)[O-])
phenylacetaldehyde	0.562723	up	1.02846	up	1.08083	up	1.17594	up	(120.058945, 286.775)(102.04761, 5974.7173)(121.06417, 1219356.8)(122.357956, 88993.98)(123.06853, 7391.4766)(103.05342, 105511.39)(104.05659, 2843.8113)(105.068954, 232.13)(138.09044, 204828.69)(139.0934, 17863.828)(140.10474, 397.17557)(120.0801, 213031.62)(145.2754, 2795.5806)(147.74081, 3464.6182)(148.06093, 5793.6953)(125.036835, 635.2675)	an aromatic aldehyde	phenylethanol biosynthesis // L-phenylalanine degradation III // ceramide degradation	InChIKey=DTUQWGWMVIHBKE-UHFFFAOYSA-N	C(=O)CC1(\C=C/C=C\C=1)
(<i>S</i>)-3-hydroxy-isobutanoate	12.1252	up	0.0525877	up	-0.0981367	down	0.188776	up	(121.07676, 38802.96)(104.66801, 4964.5117)(127.03553, 2711.91)	3-hydroxy-isobutanoate	L-valine degradation I	InChIKey=DBXBTMSZEOQQDU-VKHMYHEASA-M	C[C@H](C([O-])=O)CO
O-aminobenzaldehyde	-0.747239	down	1.72319	up	-0.568234	down	-1.21367	down	(123.054886, 9281.423)(106.55237, 1215.5162)(126.338356, 3438.9626)(108.06157, 807.39197)(144.10078, 13205.073)(121.07652, 75047.69)(122.07872, 5347.65)(145.42429, 3186.2612)(148.80814, 4936.3057)(149.0592, 2161.85)(129.14175, 13112.734)(131.04622, 10441.615)	a small molecule	indole degradation to anthranil and anthranilate	InChIKey=FXWFZIRWWNPPOV-UHFFFAOYSA-N	C(C1(\C(\N)=C/C=C\C=1))=O
1-piperideine-2-carboxylate	1.19053	up	0.51547	up	0.487974	up	-4.52208	down	(127.05805, 6627.6904)(108.04493, 15382.718)(109.03956, 13406.974)(111.056984, 2734.4893)(112.06026, 504.39832)(147.72105, 209.0275)(130.08525, 148.98833)(151.04865, 44.64)(131.63667, 133.14601)	a small molecule	L-pipecolate biosynthesis	InChIKey=GEJXSVNGWOSZPC-UHFFFAOYSA-M	C1(/N=C(CCC1)/C(=O)[O-])
sulcatone	-2.36552	down	-5.80411	down	-4.26167	down	-0.44937	down	(128.10606, 7780.145)(109.10015, 4617.1055)(129.13728, 5395.0854)(149.09482, 5668.419)(132.80476, 1577.4584)	a methyl ketone	bixin biosynthesis // carotenoid cleavage // cuticular wax biosynthesis // methyl ketone biosynthesis (engineered)	InChIKey=UHEPJGULSIKKTP-UHFFFAOYSA-N	CC(C)=CCCC(C)=O
2-oxohexa-4,5-cyclopropyl-5-enoate	6.54555	up	-8.14024	down	4.25077	up	-8.14024	down	(129.86478, 32744.812)(131.04453, 33112.9)(111.030014, 8040.154)(113.0348, 7410.3525)(145.06158, 5652.403)(144.06476, 636.14)(125.0434, 350.1)(151.0226, 2162.9)(152.0202, 2192.3)(133.50923, 6809.9775)(135.0117, 10883.84)	a 2-oxo carboxylate	aliphatic glucosinolate biosynthesis, side chain elongation cycle // Organic Nitrogen Assimilation // dimethylsulfoniopropanoate biosynthesis I (Wollastonia) // L-asparagine degradation II // L-homomethionine biosynthesis // hypoglycin biosynthesis	InChIKey=IZYQYTLECIJWMX-UHFFFAOYSA-M	C=C1(CC(C(C([O-])=O)=O)1)
5-hydroxy-2-oxopentanoate	13.4936	up	13.2583	up	13.5695	up	13.9385	up	(133.04031, 5420.5454)(135.04248, 5037.182)(115.44396, 1011.02893)(116.02952, 1358.379)(132.22491, 8407.141)(116.03653, 6848.1875)(117.43958, 1797.6118)(118.04177, 477.38333)(150.33263, 2970.2295)(151.74461, 3118.47)(134.38461, 3973.3928)(136.07034, 4057.395)(156.11128, 286.32166)(158.0286, 222.29)(136.01303, 845.972)	a 2-oxo carboxylate	aliphatic glucosinolate biosynthesis, side chain elongation cycle // Organic Nitrogen Assimilation // dimethylsulfoniopropanoate biosynthesis I (Wollastonia) // L-asparagine degradation II // L-homomethionine biosynthesis // hypoglycin biosynthesis	InChIKey=MMTYWJNSFWVPPS-UHFFFAOYSA-M	C(C(CCCO)=O)(=O)[O-]
indolin-2-one	-3.58887	down	-9.31515	down	-4.03838	down	2.38255	up	(133.9461, 7510.09)(136.06223, 3203.3228)(115.30599, 20079.102)(116.042, 486.2)(136.06314, 1801.5602)(118.90824, 2899.3765)(121.06755, 2359.73)(135.0819, 543.3525)(158.24951, 16607.941)(157.03853, 466.1067)(139.25456, 12784.404)(141.26215, 24551.168)(142.79625, 3117.6375)	an indole derivative	DIBOA-glucoside biosynthesis // superpathway of benzoxazinoid glucosides biosynthesis	InChIKey=JYGFTBXVXVMTGB-UHFFFAOYSA-N	C1(CC2(\C(\N1)=C/C=C\C=2))(=O)
(<i>E</i>)-4-(methylsulfanyl)butanal oxime	14.8158	up	14.8764	up	14.6591	up	14.8832	up	(134.73203, 191227.42)(117.00682, 8478.433)(118.04126, 1007.39856)(136.09235, 18480.795)(137.06068, 6074.4844)(119.050865, 3281.728)(155.09065, 223.86334)(135.87735, 471.95596)(156.04373, 20933.418)(157.03883, 791.46014)(140.81183, 1365.1489)(141.70099, 1474.4698)(143.03659, 4460.005)	an (<i>E</i>)-&omega;-(methylsulfanyl)alkanal oxime	glucosinolate biosynthesis from homomethionine	InChIKey=DNYWTMVKWUGHCB-GQCTYLIASA-N	CSCCC/C=N/O
(4-hydroxyphenyl)acetonitrile	4.94372	up	-2.40441	down	9.82408	up	-2.40441	down	(135.18022, 3660.9248)(136.06223, 3203.3228)(115.03868, 1687.1824)(136.06305, 6026.45)(118.7245, 5055.6777)(121.06755, 2359.73)(135.0819, 543.3525)(156.04411, 34540.797)(157.03853, 466.1067)(139.25456, 12784.404)(141.26215, 24551.168)(142.79625, 3117.6375)	an aromatic nitrile	glucosinolate activation // dhurrin biosynthesis // taxiphyllin biosynthesis	InChIKey=AYKYOOPFBCOXSL-UHFFFAOYSA-N	C(CC1(\C=C/C(/O)=C\C=1))#N
(<i>R</i>)-mandelonitrile	9.45839	up	-2.40441	down	11.6467	up	-2.40441	down	(135.18022, 3660.9248)(136.06223, 3203.3228)(115.03868, 1687.1824)(136.06305, 6026.45)(118.7245, 5055.6777)(121.06755, 2359.73)(135.0819, 543.3525)(156.04411, 34540.797)(157.03853, 466.1067)(139.25456, 12784.404)(141.26215, 24551.168)(142.79625, 3117.6375)	mandelonitrile	glucosinolate activation // prunasin and amygdalin biosynthesis // vicianin bioactivation // amygdalin and prunasin degradation	InChIKey=NNICRUQPODTGRU-QMMMGPOBSA-N	C([C@@H](C1(\C=C/C=C\C=1))O)#N
adenine	-5.56043	down	-10.5549	down	-3.70346	down	-23.3088	down	(135.92416, 29048.307)(139.72615, 42192.18)(140.0574, 14633.835)(136.06186, 120384.57)(137.06213, 12561.225)(154.58815, 102.04)(161.30287, 1915.3125)	a purine // a purine base	cytokinins degradation // <i>S</i>-methyl-5'-thioadenosine degradation I // L-methionine salvage cycle I (bacteria and plants) // L-methionine salvage cycle II (plants) // adenine and adenosine salvage II // purine nucleosides salvage II (plant) // purine uptake // Organic Nitrogen Assimilation	InChIKey=GFFGJBXGBJISGV-UHFFFAOYSA-N	C2(N)(\N=C/N=C1(C(/N=C\N1)=2))
8-hydroxypurine	-2.72624	down	-1.71994	down	-0.814872	down	-0.733232	down	(137.0399, 1492.4989)(119.029495, 19534.518)(140.05373, 34428.023)(141.05473, 13451.09)(120.36903, 7633.474)(123.041985, 4486.273)(124.0397, 737.72)(156.35637, 1279.9171)(157.76112, 4794.832)(158.22319, 9822.514)(159.0814, 1923.7767)(136.06181, 177896.88)(137.06064, 16341.211)(160.18726, 359.1063)(161.61436, 527.4925)(163.03865, 2162.815)(143.01692, 3730.3967)	an aromatic compound		InChIKey=YPDSIEMYVQERLJ-UHFFFAOYSA-N	C1(\N=C/C2(NC(/O)=N\C(\N=1)=2))
hypoxanthine	-2.72624	down	-1.91498	down	-0.814872	down	-1.91498	down	(137.03992, 1499.0219)(119.029495, 19534.518)(140.05373, 34428.023)(141.05473, 13451.09)(120.44762, 7462.0938)(123.041985, 4486.273)(124.0397, 737.72)(156.36806, 1274.7562)(157.74602, 4963.319)(158.22319, 9822.514)(159.0814, 1923.7767)(136.06181, 178039.81)(137.06064, 16341.211)(160.19609, 358.91553)(161.61436, 527.4925)(163.03865, 2162.815)(143.01692, 3730.3967)	a purine base // a nucleic acid component	Organic Nitrogen Assimilation // adenosine nucleotides degradation I // purine nucleotides degradation I (plants) // superpathway of purines degradation in plants	InChIKey=FDGQSTZJBFJUBT-UHFFFAOYSA-N	C1(\NC2(C(=O)N\C=N/C(\N=1)=2))
(4-hydroxyphenyl)acetaldehyde	-9.57293	down	-10.7384	down	-0.899926	down	-10.7384	down	(137.90459, 1513320.2)(138.95685, 214729.8)(139.87804, 26523.336)(122.81789, 17073.936)(123.0532, 29197.52)(137.06152, 15792.603)(119.357666, 3510.5847)(154.08495, 584.98004)(136.37361, 7728.089)(162.55545, 1847.32)(143.2349, 1337.0271)	an aromatic aldehyde	salidroside biosynthesis // ceramide degradation // (<i>S</i>)-reticuline biosynthesis I	InChIKey=IPRPPFIAVHPVJH-UHFFFAOYSA-N	C(=O)CC1(\C=C/C(/O)=C\C=1)
methyl benzoate	-9.57293	down	-19.7703	down	-0.899926	down	-19.7576	down	(137.90459, 1513320.2)(138.95685, 214729.8)(139.87804, 26523.336)(122.81789, 17073.936)(123.0532, 29197.52)(137.06152, 15792.603)(119.357666, 3510.5847)(154.08495, 584.98004)(136.37361, 7728.089)(162.55545, 1847.32)(143.2349, 1337.0271)	an aromatic compound	volatile benzenoid biosynthesis I (ester formation)	InChIKey=QPJVMBTYPHYUOC-UHFFFAOYSA-N	COC(C1(\C=C/C=C\C=1))=O
3-hydroxybenzoate	13.8291	up	13.8231	up	13.8313	up	11.7301	up	(138.02657, 16700.201)(139.03017, 8836.384)(123.568596, 2490.2156)(139.72133, 14788.619)(159.06915, 21678.033)(160.06615, 1491.9335)(139.50903, 52457.418)(140.38843, 70104.18)(161.11002, 2067.0105)(162.81795, 2106.7407)(144.42792, 5899.1353)(145.00803, 2783.8813)	a benzoate	tetrahydroxyxanthone biosynthesis (from 3-hydroxybenzoate) // superpathway of tetrahydroxyxanthone biosynthesis	InChIKey=IJFXRHURBJZNAO-UHFFFAOYSA-M	C([O-])(=O)C1(\C=C/C=C(/C=1)/O)
carbamoyl phosphate	-13.2197	down	-15.5387	down	-15.7073	down	-15.5387	down	(138.96379, 21651.139)(121.95776, 8930.645)(122.963165, 13644.991)(126.97211, 3947.575)(158.00179, 48777.074)(159.0044, 3275.737)(142.85632, 175752.27)(143.85818, 81046.266)(144.0012, 30960.34)	a primary amine	UMP biosynthesis I // superpathway of pyrimidine ribonucleotides <i>de novo</i> biosynthesis // superpathway of pyrimidine deoxyribonucleotides <i>de novo</i> biosynthesis // L-citrulline degradation // L-arginine degradation V (arginine deiminase pathway) // ornithine-citrulline shuttle // urea cycle // L-arginine biosynthesis II (acetyl cycle) // L-citrulline biosynthesis // superpathway of L-c…	InChIKey=FFQKYPRQEYGKAF-UHFFFAOYSA-L	C(=O)(N)OP(=O)([O-])[O-]
chromate	-11.7314	down	3.37671	up	-14.3743	down	-14.1543	down	(138.9638, 760.5638)(120.95287, 4647.4297)(139.91364, 13050.64)(140.911, 1374.9475)(141.91176, 507.71)	an inorganic anion		InChIKey=MLRLOWJKLCLSNH-UHFFFAOYSA-M	[Cr](=O)(O)([O-])=[O-]
<i>S</i>-methyl-L-cysteine	7.23722	up	18.9349	up	-0.0981367	down	13.8097	up	(139.03168, 3179.0525)(119.018654, 501.64377)(139.045, 61.0)(119.58739, 310.58664)(120.026, 1367.6133)(157.1369, 93935.586)(158.07158, 20988.375)(136.11987, 9406.687)(138.80609, 21723.664)(139.30524, 85005.89)(140.05525, 16971.88)(158.94847, 8111.329)(160.7698, 1750.2375)(143.81136, 882.013)(143.76488, 949.73505)(144.34692, 717.1567)(145.0136, 158.29)	a methylated amino acid // an S-alkyl-L-cysteine	glutathione-mediated detoxification II // methiin metabolism	InChIKey=IDIDJDIHTAOVLG-VKHMYHEASA-N	CSC[C@@H](C([O-])=O)[NH3+]
arsenate	0	down	18.474	up	0	down	0.166263	up	(140.91098, 2034.85)(141.91176, 512.265)	an inorganic anion		InChIKey=DJHGAFSJWGLOIV-UHFFFAOYSA-L	[As](=O)(O)([O-])[O-]
mesifurane (enol form)	12.4286	up	18.0622	up	18.0896	up	18.1837	up	(142.06322, 2541.8286)(126.055534, 2463.5444)(143.27151, 2335.12)(160.09256, 442.60498)(165.05444, 784.0589)(147.04211, 42121.02)(148.04636, 2955.3206)	an aldehyde or ketone	furaneol and mesifurane biosynthesis	InChIKey=DFXVSSDSXIHULO-UHFFFAOYSA-N	CC1(/OC(\C)=C(C(/O)=1)/OC)
hypoglycin A	-3.0947	down	-2.26266	down	-2.68123	down	-1.77843	down	(142.74211, 856.2331)(146.09044, 2653.5251)(123.06854, 6106.805)(124.07467, 154.77)(142.08595, 621.52997)(159.1145, 2249.644)(146.11642, 6968.7974)(164.36745, 2409.2603)(165.06783, 94.70333)(147.56169, 22239.953)(149.70502, 4207.799)	a non-proteinogenic &alpha;-amino acid	hypoglycin biosynthesis	InChIKey=OOJZCXFXPZGUBJ-UHFFFAOYSA-N	C=C1(C(CC([NH3+])C([O-])=O)C1)
indole-3-carboxaldehyde	16.4921	up	16.6931	up	16.4843	up	16.5729	up	(146.66211, 577.3157)(148.05885, 800.4325)(130.04813, 8283.795)(148.5391, 2834.7012)(170.04831, 59134.527)(171.0496, 16573.65)(172.0566, 26707.965)(173.05388, 721.185)(151.03415, 20383.793)(152.16823, 4287.147)(153.12819, 7424.2637)(154.04034, 294.795)	an indole-phytoalexin	indole glucosinolate activation (herbivore attack)	InChIKey=OLNJUISKUQQNIM-UHFFFAOYSA-N	C(=O)C1(\C2(/C=C\C=C/C(/N/C=1)=2))
L-glutamine	2.52464	up	1.74919	up	1.1999	up	1.23058	up	(146.7821, 11132.477)(148.92986, 8640.253)(150.7437, 4260.105)(151.0765, 1907.1399)(132.56589, 248.53)(147.07515, 35432.008)(148.07565, 615.25)(134.07953, 873.0939)(146.89261, 2042.4309)(172.93927, 22565.35)(174.06651, 7853.9766)(153.05077, 3230.7366)	an uncharged polar amino acid // a proteinogenic amino acid // a neutral amino acid // an L-amino acid	nitrate reduction II (assimilatory) // L-glutamine biosynthesis I // L-asparagine degradation II // dimethylsulfoniopropanoate biosynthesis I (Wollastonia) // &gamma;-glutamyl cycle // L-homomethionine biosynthesis // aliphatic glucosinolate biosynthesis, side chain elongation cycle // <i>S</i>-methyl-5-thio-&alpha;-D-ribose 1-phosphate degradation I // L-methionine salvage cycle I (bacteria and …	InChIKey=ZDXPYRJPNDTMRX-VKHMYHEASA-N	C(=O)(N)CC[C@H]([NH3+])C([O-])=O
pseudoephedrine	0.134427	up	3.50122	up	-0.108027	down	0.0902671	up	(148.1126, 8147.6)(174.1116, 1598.66)	an alkaloid	ephedrine biosynthesis	InChIKey=KWGRBVOPPLSCSI-WCBMZHEXSA-N	C[C@H](NC)[C@@H](O)C1(\C=C/C=C\C=1)
(<i>R</i>)-2,3-dihydroxy-3-methylpentanoate	17.086	up	-3.25474	down	14.2032	up	4.43039	up	(148.3434, 10021.443)(149.73842, 3102.5417)(150.5755, 4579.285)(151.0743, 1233.1699)(133.06105, 2387.5752)(130.06366, 5409.325)(148.09593, 2461.2659)(171.83447, 21411.916)(172.841, 23880.102)(173.79755, 6816.944)(153.0512, 3424.4932)(154.0478, 1099.9967)	a small molecule	L-isoleucine biosynthesis I (from threonine) // superpathway of isoleucine and valine biosynthesis // superpathway of branched chain amino acid biosynthesis // superpathway of L-isoleucine biosynthesis I	InChIKey=PDGXJDXVGMHUIR-UJURSFKZSA-M	CC[C@](O)(C)[C@H](C([O-])=O)O
(R)-pantoate	13.788	up	-6.54891	down	13.4687	up	3.04804	up	(148.3434, 10021.443)(149.73842, 3102.5417)(150.5755, 4579.285)(151.0743, 1233.1699)(133.06105, 2387.5752)(130.06366, 5409.325)(148.09593, 2461.2659)(171.83447, 21411.916)(172.841, 23880.102)(173.79755, 6816.944)(153.0512, 3424.4932)(154.0478, 1099.9967)	a monocarboxylate	phosphopantothenate biosynthesis I // superpathway of coenzyme A biosynthesis II (plants)	InChIKey=OTOIIPJYVQJATP-BYPYZUCNSA-M	CC(C)(CO)[C@H](C([O-])=O)O
indole-3-carbinol	7.86779	up	5.99074	up	6.46977	up	7.37924	up	(149.25482, 10755.493)(150.4513, 4525.5747)(130.06285, 4203.3164)(152.2121, 11478.053)(149.0695, 4842.49)(133.34935, 2499.11)(131.068, 136.48)(167.1045, 583.99)(148.42589, 518.58)(171.1904, 8759.726)(172.79283, 1004.35004)(172.72913, 973.49)(152.96672, 2311.1958)	an indole-phytoalexin	indole glucosinolate activation (herbivore attack)	InChIKey=IVYPNXXAYMYVSP-UHFFFAOYSA-N	C(O)C1(\C2(/C=C\C=C/C(/N/C=1)=2))
(2-hydroxyphenyl)acetate	-11.2243	down	6.83286	up	-9.07912	down	4.90292	up	(152.54213, 5388.286)(154.04782, 2166.5027)(135.89336, 4293.5747)(153.05038, 4085.891)(154.04887, 3196.8232)(136.37851, 8911.019)(170.07991, 2474.9397)(152.46521, 878.693)(175.4543, 38989.523)(176.14737, 17166.63)(177.03363, 44463.35)(178.035, 6215.9937)(158.45114, 9204.952)(159.59622, 10948.886)(160.52975, 888.0)(161.02808, 3778.23)	a small molecule		InChIKey=CCVYRRGZDBSHFU-UHFFFAOYSA-M	C(=O)([O-])CC1(/C=C\C=C/C(/O)=1)
3-phenylpropionaldoxime	-4.33282	down	-19.9726	down	-1.91718	down	-1.17186	down	(152.6891, 11037.294)(132.08022, 17606.607)(133.08336, 2138.8562)(169.11905, 2205.9326)(173.07413, 806.525)(157.07503, 12059.302)(158.07141, 856.2175)	a small molecule		InChIKey=WSTRHGOVAOUOJW-CSKARUKUSA-N	C(/CCC1(\C=C/C=C\C=1))=N\O
azaguanine	-9.84099	down	9.74912	up	-1.9629	down	7.55085	up	(153.5476, 7040.215)(154.54749, 684.32)(137.4365, 4204.482)(153.0523, 10444.68)(154.0457, 325.1)(136.37543, 3018.0667)(171.28223, 2213.966)(156.356, 39633.688)(175.28323, 32360.137)(176.0352, 10094.045)(158.8553, 4909.898)(159.02191, 10217.89)	a modified nucleobase		InChIKey=LPXQRXLUHJKZIE-UHFFFAOYSA-N	C1(=O)(C2(\N=N/NC(/NC(N1)=N)=2))
benzylisothiocyanate	14.203	up	13.991	up	15.1908	up	15.404	up	(155.0417, 281.61667)(167.06717, 10559.496)(175.01785, 145624.84)(176.02281, 9325.046)	an isothiocyanate	aromatic glucosinolate activation // glucosinolate activation	InChIKey=MDKCFLQDBWCQCV-UHFFFAOYSA-N	C(C1(\C=C/C=C\C=1))/N=C=S
(indole-3-yl)acetonitrile	6.6347	up	-4.95961	down	-0.16528	down	-4.78416	down	(158.08026, 48236.938)(159.08214, 4157.0854)(180.06256, 965.424)	an indole derivative // a nitrile	indole glucosinolate activation (herbivore attack) // glucosinolate activation // 4-hydroxyindole-3-carbonyl nitrile biosynthesis // camalexin biosynthesis // indole-3-acetate biosynthesis II	InChIKey=DMCPFOBLJMLSNX-UHFFFAOYSA-N	C(#N)CC1(\C2(/C=C\C=C/C(/N\C=1)=2))
(3Z,6Z)-nonadienal	-18.9293	down	-0.719532	down	-0.992786	down	-1.05907	down	(161.09502, 4838.9053)(121.10032, 5109.835)(122.0962, 43.9)(141.11252, 6692.2754)(142.12088, 104.626)	an aldehyde	ceramide degradation	InChIKey=FIDBXHOCOXRPRO-CWWKMNTPSA-N	CC\C=C/C\C=C/CC=O
umbelliferone	-0.0122337	down	21.4608	up	-0.0981367	down	18.698	up	(163.03763, 24535.406)(148.03308, 408.67)(163.03813, 25319.604)(164.04158, 2907.3762)(148.0363, 113.18667)(180.06284, 840.37634)(162.41298, 1781.8171)(188.95094, 471.9075)(167.01126, 5093.8984)	a simple coumarin	coumarins biosynthesis (engineered) // umbelliferone biosynthesis // superpathway of scopolin and esculin biosynthesis // simplecoumarins biosynthesis // linear furanocoumarin biosynthesis	InChIKey=ORHBXUUXSCNDEV-UHFFFAOYSA-N	C1(\C2(\C=C/C(OC(/C=C(\C=1)/O)=2)=O))
3-phenyl-2-oxopropanoate	-1.99823	down	-17.8952	down	-5.34124	down	-17.8952	down	(163.03802, 25909.244)(164.04167, 1422.8906)(165.05154, 75.409996)(146.0282, 117.40333)(165.71852, 473.82004)(147.04182, 11120.538)(148.0436, 925.94995)(182.07974, 2763.7239)(165.18486, 2277.5334)(166.73915, 1660.0801)(188.03647, 3145.3193)(169.0171, 590.78)	an aromatic 2-oxo-acid // a 2-oxo carboxylate	aliphatic glucosinolate biosynthesis, side chain elongation cycle // Organic Nitrogen Assimilation // dimethylsulfoniopropanoate biosynthesis I (Wollastonia) // L-asparagine degradation II // L-homomethionine biosynthesis // L-phenylalanine degradation III // L-phenylalanine biosynthesis III (cytosolic, plants)	InChIKey=BTNMPGBKDVTSJY-UHFFFAOYSA-M	C([O-])(=O)C(=O)CC1(\C=C/C=C\C=1)
&beta;-L-rhamnopyranose	-2.77061	down	-0.810375	down	-1.87195	down	-1.87893	down	(166.18326, 3170.9058)(167.0717, 1408.77)(146.1148, 49559.39)(147.05988, 10343.454)(166.65526, 5901.253)(148.07156, 3136.5134)(151.0743, 679.41)(183.5031, 2868.144)(185.1142, 22401.33)(190.81438, 3638.2224)(169.04977, 13944.467)(170.04915, 36509.082)	L-rhamnopyranose	rutin degradation (plants) // ceramide degradation	InChIKey=SHZGCJCMOBCMKK-YJRYQGEOSA-N	C[C@@H]1(O[C@@H]([C@@H]([C@@H]([C@H]1O)O)O)O)
3-sulfopyruvate	-9.3425	down	-11.3408	down	-11.4915	down	-11.3408	down	(166.6253, 7200.955)(186.99352, 5402.463)(187.99217, 2649.0725)(188.9907, 707.44)(190.94295, 1334.9033)(172.93271, 2580.084)(174.26634, 568.9167)	a sulfonate		InChIKey=BUTHMSUEBYPMKJ-UHFFFAOYSA-L	C(=O)([O-])C(=O)CS(=O)(=O)[O-]
2-oxoglutaramate	2.91987	up	-19.3077	down	2.62276	up	-19.523	down	(167.5892, 3394.0964)(127.02336, 3037825.2)(128.0249, 326652.7)(129.0216, 255752.66)(164.93596, 1443.9)(165.0686, 1058.88)(145.0334, 35156.137)(146.03535, 5215.917)(147.03127, 1829.0967)(151.42696, 2418.606)(152.01492, 5341.7705)(146.924, 964.1067)(148.0585, 320.36)	a 2-oxo carboxylate	aliphatic glucosinolate biosynthesis, side chain elongation cycle // Organic Nitrogen Assimilation // dimethylsulfoniopropanoate biosynthesis I (Wollastonia) // L-asparagine degradation II // L-homomethionine biosynthesis // <i>S</i>-methyl-5-thio-&alpha;-D-ribose 1-phosphate degradation I // L-methionine salvage cycle I (bacteria and plants) // L-methionine salvage cycle II (plants)	InChIKey=COJBGNAUUSNXHX-UHFFFAOYSA-M	C(CC(N)=O)C(=O)C(=O)[O-]
L-dihydrophenylalanine	-14.3326	down	-14.2101	down	-14.4437	down	-7.25456	down	(167.80705, 5975.523)(155.1051, 4407.91)(172.13184, 1347.7925)(192.0839, 1598.48)(174.07785, 396.255)	a small molecule		InChIKey=IZKPUUZAGQLNCR-UHFFFAOYSA-N	C(=O)(O)C(N)CC1(\C=C/C\C=C/1)
glyphosate	-17.7427	down	-17.5544	down	-17.8286	down	-17.5417	down	(167.99911, 1034.4225)(154.0022, 456.05)(171.0155, 320.79)(153.50555, 884.9925)(185.03146, 6332.154)(186.0242, 168.02)(167.01784, 4492.874)(172.97762, 4017.6401)	an organophosphonate // an amino acid or its derivative		InChIKey=XDDAORKBJWWYJS-UHFFFAOYSA-L	C(NCC(=O)[O-])P(O)([O-])=O
<i>sn</i>-glycerol 3-phosphate	14.7119	up	14.8306	up	14.7408	up	12.4588	up	(169.9951, 151.51833)(154.99023, 5890.8276)(172.00607, 2185.5564)(175.01785, 304780.53)(156.28809, 79776.016)(188.03511, 11084.044)(189.03435, 182.776)(174.85152, 12674.213)(174.0252, 119.12)(198.00484, 10639.938)(176.94916, 4401.9297)(179.98933, 14100.782)	glycerol 1-phosphate	triacylglycerol biosynthesis (Chlamydomonas) // glycerol degradation I // stigma estolide biosynthesis // CDP-diacylglycerol biosynthesis IV // glycerol-3-phosphate shuttle // CDP-diacylglycerol biosynthesis II // CDP-diacylglycerol biosynthesis I // phosphatidylglycerol biosynthesis II (non-plastidic) // phosphatidylglycerol biosynthesis I (plastidic) // superpathway of phospholipid biosynthesis…	InChIKey=AWUCVROLDVIAJX-GSVOUGTGSA-L	C(OP([O-])(=O)[O-])[C@H](O)CO
3-amino-1-hydroxyacetone 1-phosphate	13.6143	up	13.7332	up	14.1913	up	14.834	up	(171.96904, 534.4305)(172.0121, 392.9)(153.64914, 7256.2437)(154.0026, 10803.75)(173.02397, 383.13333)(153.10544, 719.061)(188.08955, 688.7624)(189.0433, 536.79)(169.03432, 24151.523)(170.6361, 2426.2349)(173.91812, 9706.359)	a small molecule		InChIKey=HIQNVODXENYOFK-UHFFFAOYSA-M	C(C(=O)C[NH3+])OP(=O)([O-])[O-]
plumbagin	-1.95648	down	-2.559	down	-1.82317	down	-1.03874	down	(173.0464, 267.6557)(192.0639, 153.97)(173.0506, 758.03)(211.0899, 1045.8392)(188.06978, 428433.9)(189.07234, 56842.0)(190.07501, 3850.5144)(198.04218, 4786.2)	a small molecule	plumbagin biosynthesis	InChIKey=VCMMXZQDRFWYSE-UHFFFAOYSA-N	CC1(\C(C2(\C(\C(\C=1)=O)=C(\C=C/C=2)\O))=O)
(<i>E</i>)-7-(methyltsulfanyl)heptanal oxime	-2.44839	down	-1.37182	down	-2.34071	down	-1.58946	down	(177.70253, 5204.0425)(177.0959, 1125.55)(159.09087, 4476.4673)(160.09212, 1273.9886)(176.1111, 918.29)(160.0987, 994.78503)(193.13235, 19910.383)(194.13293, 2920.17)(177.94574, 91898.69)(179.12488, 12302.624)(201.50537, 876.8037)(180.88315, 5327.011)	an (<i>E</i>)-&omega;-(methylsulfanyl)alkanal oxime	glucosinolate biosynthesis from tetrahomomethionine	InChIKey=LLTRNSKZFVUNLQ-VQHVLOKHSA-N	CSCCCCCC/C=N/O
(-)-<i>endo</i>-fenchol	0.371983	up	-20.3471	down	0.975913	up	-20.3345	down	(178.27072, 8110.569)(137.1313, 8285.043)(156.13724, 739.41)(172.1685, 10372.08)(154.15802, 55908.527)(155.16069, 5685.3833)	a monoterpenol	fenchol biosynthesis II // phosphate acquisition // fenchone biosynthesis // fenchol biosynthesis I	InChIKey=IAIHUHQCLTYTSF-QXFUBDJGSA-N	C[C@@]2(C)([C@@H]1(C[C@@](C)(CC1)[C@H](O)2))
&alpha;-aminooxy-&beta;-phenylpropanoate	-1.29151	down	-1.63911	down	-1.4488	down	-1.89695	down	(181.01515, 1953.3274)(184.0722, 16322.84)(162.22902, 12939.896)(163.50224, 1010.7906)(164.0687, 125.53)(182.07982, 9110.814)(183.0827, 3392.2148)(165.18015, 1529.1267)(167.07133, 2731.205)(201.83087, 1182.8062)(202.10739, 1201.262)(180.94766, 3247.9292)(203.05238, 14390.5)(204.06093, 1408.5117)(205.0618, 137.695)(188.05591, 149.095)	a small molecule		InChIKey=BRKLOAHUJZWUQQ-QMMMGPOBSA-M	C([C@H](CC1(\C=C/C=C\C=1))ON)(=O)[O-]
lathyrine	-0.856169	down	-2.07585	down	-0.739869	down	0.344056	up	(182.07996, 37890.348)(183.08167, 4506.02)(184.0947, 153.75)(164.17256, 2942.117)(165.06865, 159.325)(166.0667, 672.23)(184.09404, 2102.3638)(166.50273, 4957.841)(168.0867, 1769.7161)(202.65215, 1973.9492)(204.12793, 971.67334)(186.1103, 144.7)(205.73328, 1207.1517)(210.0747, 75.38)(187.46448, 6435.4253)(189.7634, 1031.2931)(192.0654, 2099.6)	a small molecule	lathyrine biosynthesis	InChIKey=LIRGSTWGMWYHBN-UHFFFAOYSA-N	C1(\C=C(CC([NH3+])C(=O)[O-])/N=C(N)\N=1)
&beta;-D-galactopyranose	-10.6151	down	-10.5405	down	-8.15646	down	-10.5405	down	(182.46823, 12111.954)(166.0596, 420.71)(183.0803, 2407.3)(165.0673, 2677.72)(199.43257, 2263.9634)(180.0863, 6650.2773)(203.05128, 54555.664)(204.05441, 2458.916)(188.054, 2607.995)	D-galactopyranose	ceramide degradation // indole-3-acetate activation II // melibiose degradation // D-galactose degradation I (Leloir pathway)	InChIKey=WQZGKKKJIJFFOK-FPRJBGLDSA-N	C(O)[C@H]1(O[C@@H](O)[C@H](O)[C@@H](O)[C@@H](O)1)
&alpha;-D-glucopyranose	-5.711	down	2.5483	up	-0.587833	down	-8.59161	down	(182.4879, 6135.34)(184.07227, 13771.68)(163.80832, 597.3)(165.0552, 978.52)(183.07858, 1422.3225)(163.86241, 4323.732)(164.0622, 165.04)(198.82466, 2072.5764)(180.0861, 3227.0908)(203.15201, 50206.44)(204.05376, 2856.6833)(205.05617, 267.64667)(188.55423, 1484.0675)	D-glucopyranose	trehalose degradation II (cytosolic) // ceramide degradation // ginsenoside degradation III // dalcochinin biosynthesis // rutin degradation (plants) // anthocyanidin modification (<i>Arabidopsis</i>) // daphnin interconversion // abscisic acid degradation by glucosylation // ajmaline and sarpagine biosynthesis // vindoline, vindorosine and vinblastine biosynthesis // aromatic glucosinolate activ…	InChIKey=WQZGKKKJIJFFOK-DVKNGEFBSA-N	C(O)[C@H]1(O[C@@H]([C@@H]([C@H]([C@@H]1O)O)O)O)
3-phosphooxypyruvate	-13.5163	down	-13.4504	down	-13.6022	down	-13.4504	down	(182.96143, 9844.327)(183.96222, 2401.8367)(184.95964, 2636.0867)(185.961, 420.34497)(182.9621, 8725.17)(183.9628, 2067.03)(166.95798, 5067.874)(198.99232, 6376.5938)(180.97495, 7295.7925)	a small molecule	L-serine biosynthesis I	InChIKey=LFLUCDOSQPJJBE-UHFFFAOYSA-K	C(OP([O-])(=O)[O-])C(=O)C(=O)[O-]
1-deoxy-L-glycero-tetrulose 4-phosphate	14.1417	up	14.98	up	13.7932	up	15.1798	up	(183.0038, 16110.591)(185.0094, 162.64)(183.00313, 11856.406)(184.02432, 1700.946)(186.10292, 1060.0894)(187.03386, 174.48668)(206.58691, 153.63199)	a small molecule	flavin biosynthesis I (bacteria and plants)	InChIKey=OKYHYXLCTGGOLM-SCSAIBSYSA-L	CC(=O)[C@H](O)COP(=O)([O-])[O-]
chloroacetol-phosphate	1.3736	up	2.05654	up	2.16086	up	2.59896	up	(186.95822, 7789.5264)(210.27588, 4530.7656)(210.93964, 43581.36)(212.61618, 3788.6724)(212.93797, 7853.747)	a small molecule		InChIKey=OAZBZQJUELMYST-UHFFFAOYSA-L	C(C(COP([O-])(=O)[O-])=O)Cl
1-(methylsulfanyl)-8-<i>aci</i>-nitrooctane	4.48397	up	0.186464	up	18.1687	up	0.188776	up	(187.10574, 7806.884)(207.13692, 2080.918)(214.08926, 6450.2183)	a 1-(methylsulfanyl)-n-<i>aci</i>-nitroalkane	glucosinolate biosynthesis from pentahomomethionine	InChIKey=LXZOOYJPYFVQFL-UHFFFAOYSA-N	CSCCCCCCCC=[N+](O)[O-]
iridotrial	15.0115	up	-2.49781	down	13.3432	up	-2.396	down	(187.10968, 216.99223)(187.1312, 25.19)(205.0843, 13933.586)(206.08847, 93.80556)	an iridoid monoterpenoid	secologanin and strictosidine biosynthesis	InChIKey=VWIYAPDYXJYDDI-JZKKDOLYSA-N	C[C@H]1(CC[C@@H]2(C(/C=O)=C\O[C@@H](O)[C@H]12))
indolylmethylisothiocyanate	19.6095	up	11.7466	up	18.0095	up	19.3427	up	(188.04004, 9775.741)(189.03644, 318.515)(191.51125, 3876.9724)(193.59291, 847.8582)(194.0474, 144.11)(207.54976, 326.96317)(211.07436, 590.38)(211.0318, 568.75543)	an indole-phytoalexin	indole glucosinolate activation (herbivore attack) // indole glucosinolate activation (intact plant cell)	InChIKey=IUGVJHWSHLFGAU-UHFFFAOYSA-N	C(C1(\C2(/C=C\C=C/C(/N/C=1)=2)))/N=C=S
(E)-&alpha;-monofluoromethyldehydroarginine	2.61334	up	-4.34423	down	-8.91707	down	-8.85571	down	(189.98138, 16732.547)(190.1063, 10547.51)(190.10706, 24168.244)(225.14676, 2446.5552)(207.1366, 4527.225)(232.11087, 16370.129)(233.1048, 186.83)(214.10056, 3373.0476)(215.096, 380.78333)	a small molecule		InChIKey=UDWPEHOXJIIOEY-QOHHWTFISA-O	C(NC(N)=[NH2+])/C=C/[C@](CF)([NH3+])C(=O)[O-]
2-carboxy-L-<i>threo</i>-pentonate	8.49805	up	-9.18481	down	11.0143	up	-9.21124	down	(190.94711, 9883.083)(191.0137, 3347.005)(227.0579, 135.2)(213.05829, 376.065)(231.01562, 18420.482)(232.01732, 342.73502)(213.28911, 719.3851)(214.0008, 121.7)	a small molecule		InChIKey=CQIRJDZGDXTXKF-UHFFFAOYSA-L	C(C(C(O)C(C([O-])=O)(C([O-])=O)O)O)O
L-trihomomethionine	16.4838	up	16.7953	up	13.6167	up	16.8134	up	(191.10066, 1956.7104)(192.1082, 336.64)(175.0874, 18.17)(192.10805, 1221.0829)(176.0949, 37.01)(211.13167, 83.72667)(194.11647, 19991.758)(195.12067, 602.4477)(214.08888, 9762.101)(215.09627, 33.806667)	an L-polyhomomethionine	aliphatic glucosinolate biosynthesis, side chain elongation cycle // glucosinolate biosynthesis from trihomomethionine	InChIKey=UKDJCWUSWYBRDM-ZETCQYMHSA-N	CSCCCCC[C@@H](C([O-])=O)[NH3+]
L-<i>N</i><sup>6</sup>-methyl-L-arginine	-17.081	down	-14.212	down	-14.6184	down	-16.9001	down	(191.13785, 2167.0977)(191.142, 13336.55)(192.1452, 841.95)(173.1314, 192.81)(189.27075, 28123.498)(190.16241, 1542.6562)(215.1249, 70.03)(194.11621, 8040.279)(195.1164, 41.5)	an <i>N</i>-methyl L-amino acid	&gamma;-glutamyl cycle	InChIKey=NTNWOCRCBQPEKQ-YFKPBYRVSA-O	C/[NH+]=C(N)/NCCC[C@@H](C(=O)[O-])[NH3+]
pseudoionone	12.0343	up	-4.28955	down	15.1533	up	-4.27687	down	(192.23726, 2948.8555)(193.15707, 3814.7537)(175.14705, 5994.6694)(176.14409, 515.999)(219.1466, 7994.42)	a methyl ketone	carotenoid cleavage // cuticular wax biosynthesis // methyl ketone biosynthesis (engineered)	InChIKey=JXJIQCXXJGRKRJ-KOOBJXAQSA-N	CC(C)=CCCC(\C)=C/C=C/C(C)=O
2-undecanone	10.9865	up	13.73	up	13.8297	up	13.4393	up	(193.15709, 3814.67)(175.14702, 5673.305)(176.1439, 604.2672)	a small molecule	2-methylketone biosynthesis	InChIKey=KYWIYKKSMDLRDC-UHFFFAOYSA-N	CCCCCCCCCC(=O)C
(<i>E</i>)-&omega;-(methylsulfanyl)hexyl-thiohydroximate	5.27163	up	3.69202	up	2.99424	up	3.69202	up	(193.19852, 667.68)(196.0627, 76495.45)(197.0524, 558.3)(179.54596, 1080.41)(181.0437, 14526.63)(195.76923, 50337.734)(197.06377, 4473.222)(198.05725, 1018.74664)(180.05415, 5481.77)(211.0935, 8858.893)(197.91325, 3268.3813)(199.0798, 2264.95)(218.04286, 4993.7837)(220.04086, 294.93)(198.72375, 8806.565)	an (<i>E</i>)-&omega;-(methylsulfanyl)alkyl-thiohydroximate	glucosinolate biosynthesis from trihomomethionine	InChIKey=HZGWSMQRHPTXFL-UHFFFAOYSA-N	CSCCCCCC(/S)=N\O
benzylbenzoate	12.8725	up	-7.027	down	13.2591	up	-7.01432	down	(198.0858, 476.92)(237.50166, 2820.8652)(239.08615, 6317.9805)(199.0923, 1039.04)(217.10167, 7493.136)(219.5705, 886.62994)(213.10818, 335.29736)	a carboxylic ester	volatile esters biosynthesis (during fruit ripening) // volatile benzenoid biosynthesis I (ester formation) // benzoate biosynthesis I (CoA-dependent, &beta;-oxidative) // salicortin biosynthesis	InChIKey=SESFRYSPDFLNCH-UHFFFAOYSA-N	C(C1(\C=C/C=C\C=1))(=O)OCC2(\C=C/C=C\C=2)
3-(3,4-dihydroxyphenyl)pyruvate	0	down	4.67361	up	0	down	11.7607	up	(198.2336, 6547.404)(200.0448, 5171.3833)(177.73485, 9087.812)(178.0093, 3006.8665)(200.04735, 2708.545)(201.0439, 8750.54)(179.032, 2048.15)(180.0353, 288.34)(213.89626, 1053.6133)(217.0734, 687.81)(197.05627, 1116.4929)(198.0573, 855.78)(219.02573, 246116.11)(220.02736, 23089.385)(221.02397, 23416.354)(222.0273, 5137.482)(204.01561, 15730.208)(205.01602, 1828.4724)	an aromatic 2-oxo-acid // a 2-oxo carboxylate	rosmarinic acid biosynthesis II // superpathway of rosmarinic acid biosynthesis // aliphatic glucosinolate biosynthesis, side chain elongation cycle // Organic Nitrogen Assimilation // dimethylsulfoniopropanoate biosynthesis I (Wollastonia) // L-asparagine degradation II // L-homomethionine biosynthesis	InChIKey=LQQFFJFGLSKYIR-UHFFFAOYSA-M	C(C(CC1(\C=C/C(/O)=C(\C=1)/O))=O)(=O)[O-]
pinosylvin	12.8725	up	13.2921	up	13.2591	up	13.2676	up	(198.4209, 344.68668)(237.47966, 2614.2942)(239.08568, 6703.1885)(199.09117, 404.16)(217.10172, 7292.6147)(219.73897, 1056.5044)(221.0768, 1200.93)(213.10796, 279.83456)(215.1219, 250.61)	a small molecule	pinosylvin metabolism	InChIKey=YCVPRTHEGLPYPB-VOTSOKGWSA-N	C2(\C=C/C(/C=C/C1(/C=C(/C=C(C=1)/O)/O))=C\C=2)
Hg<SUP>2+</SUP>	1.60773	up	1.81008	up	1.62727	up	1.82931	up	(200.97096, 12595.232)(201.97244, 2637.5977)(200.75009, 50617.453)(201.91788, 15606.067)(201.9729, 5994.55)(215.99635, 1154.3015)	a post transition metal cation // a divalent inorganic cation		InChIKey=BQPIGGFYSBELGY-UHFFFAOYSA-N	[Hg+2]
1-chloro-2,4-dinitrobenzene	-1.83462	down	-2.70908	down	-3.17045	down	-3.16701	down	(201.97322, 11181.028)(183.96265, 43562.88)(206.84322, 2133.6921)(207.98575, 328.385)(184.9802, 54.41)(224.00922, 1384.3)(204.03818, 50667.97)(205.16902, 9557.29)(230.75722, 12638.9795)(231.97502, 4112.533)(209.95493, 356.01752)	a C-nitro compound		InChIKey=VYZAHLCBVHPDDF-UHFFFAOYSA-N	C1(/C=C(C(/[N+]([O-])=O)=C\C(\[N+]([O-])=O)=1)/Cl)
3-oxalomalate	1.54174	up	1.9772	up	1.76567	up	2.18739	up	(206.48996, 171.795)(207.5024, 711.42505)(208.50435, 109.455)(188.99121, 341.2993)(221.78993, 7885.557)(223.52899, 2509.5999)(203.00352, 23269.738)(204.0068, 2691.9749)(205.00098, 1262.828)(230.98938, 285516.4)(211.52118, 920.7018)	a small molecule		InChIKey=YILAUJBAPQXZGM-UHFFFAOYSA-K	C([O-])(=O)C(C(C([O-])=O)O)C(C(=O)[O-])=O
7-hydroxy-2-oxindole-3-acetate	17.7879	up	16.5272	up	18.2642	up	17.5423	up	(206.79237, 852.3275)(210.06, 8427.92)(211.0625, 23362.01)(188.3923, 6836.636)(190.28796, 381.97375)(193.0492, 3431.31)(210.60864, 15520.713)(211.06252, 14475.339)(212.0639, 1979.4166)(189.69728, 5260.1445)(192.29752, 474.95752)(227.82864, 2646.1091)(210.65077, 1203.1287)(229.33737, 1823.2656)(233.038, 1243.73)(214.53645, 11891.353)(216.03911, 6324.829)	a small molecule	indole-3-acetate inactivation I	InChIKey=RBODBEHKWJZUBG-UHFFFAOYSA-M	C([O-])(=O)CC1(C(=O)NC2(/C/1=C\C=C/C(/O)=2))
triacsin C	0.500955	up	1.08107	up	1.41262	up	1.19048	up	(207.13687, 36239.117)(208.13948, 4365.2803)(189.12616, 12046.986)(190.12961, 176.4557)(192.04675, 4236.0425)(192.13757, 3087.7734)(227.17375, 584.3825)(207.1555, 68.03)(234.13496, 1852.2457)(234.80334, 2349.2148)(235.1391, 1684.31)(215.12439, 1627.9316)	a nitroso compound		InChIKey=NKTGCVUIESDXPU-YLEPRARLSA-N	CCC/C=C/C/C=C/C=C/C=N/NN=O
traumatin	9.08013	up	-9.89738	down	9.58992	up	-9.8847	down	(211.13187, 10997.148)(193.12154, 5376.2114)(213.1451, 48042.65)(214.14742, 5846.677)(195.13556, 7284.634)(235.12935, 1383.53)(216.10686, 651.61597)	a medium-chain 2,3,4-saturated fatty acid // a monounsaturated fatty acid // an &omega;-oxo fatty acid	traumatin and (<i>Z</i>)-3-hexen-1-yl acetate biosynthesis // superpathway of lipoxygenase // ceramide degradation // acyl-[acyl-carrier protein] thioesterase pathway // phospholipases // triacylglycerol degradation // acyl-CoA hydrolysis // fatty acid &alpha;-oxidation I // fatty acid &beta;-oxidation II (peroxisome) // superpathway of glyoxylate cycle and fatty acid degradation // methyl ketone…	InChIKey=INMKWUNQKOWGEZ-VQHVLOKHSA-M	C(/C=C/CCCCCCCCC(=O)[O-])=O
arabidopate	2.02324	up	2.84227	up	2.47735	up	3.11971	up	(212.00735, 13932.244)(213.01329, 2240.7854)(213.021, 4164.379)(209.0243, 329.52)(230.98938, 395913.72)(231.99284, 29459.248)(232.98888, 35835.22)(233.99228, 1028.052)(216.9917, 278.44)	a phenylpropanoid	arabidopyrone biosynthesis	InChIKey=QIUPXFMYYHJWSC-OWOJBTEDSA-L	C([O-])(=O)/C=C/C1(\C=C(C([O-])=O)/OC(=O)C=1)
2-hydroxylamino-4,6-dinitrotoluene	-14.0655	down	-13.8976	down	-0.727283	down	-18.1111	down	(215.4886, 21330.32)(216.50214, 8494.431)(218.04399, 9898.868)(197.75938, 4695.649)(198.75089, 6984.085)(199.03494, 2318.775)(200.0411, 3723.5)(199.27396, 2552.12)(200.29417, 7035.8223)(200.713, 6281.5405)(201.0456, 7238.2)(233.0767, 2057.14)(213.92735, 854.10925)(217.0666, 856.44)(237.03061, 36711.66)(238.03162, 7205.8096)(239.02946, 8829.333)(218.975, 189157.62)(220.55179, 18420.059)(221.46948,…	a C-nitro compound // an aromatic compound	2,4,6-trinitrotoluene degradation	InChIKey=KONVLHWTMAMGAA-UHFFFAOYSA-N	CC1(/C(/NO)=C\C(\[N+](=O)[O-])=C/C(/[N+](=O)[O-])=1)
2-C-methyl-D-erythritol 4-phosphate	2.00626	up	2.16252	up	2.1997	up	2.24413	up	(216.02902, 3453.8987)(218.0302, 345.51)(198.35576, 1688.1051)(199.0251, 589.44)(215.95389, 12893.433)(217.03346, 11081.664)(218.0404, 4303.7417)(197.29193, 2756.3784)(199.0279, 236.06)(233.05876, 1042.6996)(239.0178, 3502.39)(223.79895, 980.7578)	a small molecule	methylerythritol phosphate pathway I // taxadiene biosynthesis (engineered) // superpathway of ergosterol biosynthesis II // superpathway of geranylgeranyl diphosphate biosynthesis II (via MEP) // isoprene biosynthesis I // methylerythritol phosphate pathway II	InChIKey=XMWHRVNVKDKBRG-UHNVWZDZSA-L	C[C@](O)(CO)[C@H](O)COP([O-])([O-])=O
2-[(4'-methylsulfanyl)butyl]malate	12.6826	up	15.8357	up	15.1311	up	15.2084	up	(216.32559, 3174.1287)(220.0399, 216.37)(218.24043, 243.37363)(219.0541, 155.59)(254.71329, 639.2028)(255.09604, 1342.9)(234.29132, 466.32666)(237.0852, 2762.03)(260.4885, 943.32153)(260.79822, 808.1775)(261.0461, 2397.96)(239.3522, 7667.437)(240.0305, 294.68)	a 2-[(&omega;-methylsulfanyl)alkyl]malate	alkane oxidation // aliphatic glucosinolate biosynthesis, side chain elongation cycle	InChIKey=MHYITDUVXNMMNZ-UHFFFAOYSA-L	CSCCCCC(O)(CC([O-])=O)C(=O)[O-]
coniferyl acetate	-7.24111	down	8.07375	up	-9.62486	down	-11.931	down	(222.89233, 9889.836)(224.0957, 192.805)(205.36421, 7035.944)(206.08069, 1678.8)(223.09265, 11228.234)(205.08615, 10933.87)(206.0892, 41.15)(227.12611, 2996.881)(246.83446, 543.185)(229.07288, 285.74332)	a coniferyl ester // a secondary metabolite	eugenol and isoeugenol biosynthesis	InChIKey=XLZFUNZRKIQHOL-ONEGZZNKSA-N	CC(OC/C=C/C1(\C=C/C(/O)=C(C=1)/OC))=O
L-histidinol phosphate	2.69588	up	19.9724	up	4.83345	up	14.9338	up	(223.061, 939.63)(205.84244, 2437.58)(203.60725, 22781.957)(204.45248, 2023.5641)(238.41232, 2541.0188)(240.092, 1427.53)(241.0826, 1335.65)(242.0975, 659.16)(221.69081, 685.7569)(223.57614, 350.83252)(246.29956, 12401.522)(227.28549, 438.755)(229.0367, 166.69)	a small molecule	L-histidine biosynthesis	InChIKey=CWNDERHTHMWBSI-YFKPBYRVSA-M	C1(\N\C=N/C(\C[C@@H](COP([O-])(=O)[O-])[NH3+])=1)
2,4,6-trinitrotoluene	14.1321	up	15.2055	up	14.6658	up	15.5174	up	(229.31111, 5489.319)(212.66734, 8180.818)(213.0161, 1846.7115)(229.02823, 6016.069)(213.01985, 2930.3699)(247.05524, 16311.215)(248.05655, 382.93198)(228.19243, 451.3057)(250.81064, 1745.3639)(255.0245, 171.54)(231.99275, 31905.838)(232.98877, 37873.32)(233.99245, 970.8194)	a C-nitro compound // an aromatic compound	2,4,6-trinitrotoluene degradation	InChIKey=SPSSULHKWOKEEL-UHFFFAOYSA-N	CC1(/C(/[N+](=O)[O-])=C\C(\[N+](=O)[O-])=C/C(/[N+]([O-])=O)=1)
pyrimidin-2-one-ribonucleoside	2.9323	up	4.08048	up	5.76589	up	4.08048	up	(229.47502, 3066.8013)(232.91663, 6348.3716)(210.06448, 11086.856)(211.07219, 543.7975)(231.0867, 2308.62)(212.4601, 10782.896)(214.08354, 1433.46)(249.61516, 1760.165)(251.12465, 1282.9551)(229.24724, 1843.0612)(234.72868, 212.10667)	a pyrimidine nucleoside		InChIKey=RPQZTTQVRYEKCR-WCTZXXKLSA-N	C2(\C=C/N([C@@H]1(O[C@H](CO)[C@@H](O)[C@@H](O)1))C(=O)\N=2)
<i>trans</i>-resveratrol	14.871	up	15.0572	up	14.3424	up	14.9297	up	(232.01576, 1452.6625)(233.0916, 1484.79)(210.13202, 10969.745)(211.07207, 637.0567)(232.42511, 1526.6334)(211.57784, 7203.7026)(213.68465, 1844.9459)(250.79231, 1983.7933)(230.40927, 976.1361)(256.08026, 9352.686)(234.02959, 773.57513)	a phytoalexin // a polyphenol	resveratrol biosynthesis // pterostilbene biosynthesis	InChIKey=LUKBXSAWLPMMSZ-OWOJBTEDSA-N	C(/C1(\C=C/C(/O)=C\C=1))=C\C2(/C=C(/C=C(C=2)/O)/O)
2,4,6-trihydroxybenzophenone	13.9069	up	14.5298	up	14.9701	up	14.6203	up	(233.07692, 812.416)(249.08794, 3816.1973)(231.08731, 6557.339)(233.08731, 2478.815)(255.04645, 6530.3223)(257.06235, 8581.947)(239.05296, 5119.4556)	a small molecule	hyperxanthone E biosynthesis // tetrahydroxyxanthone biosynthesis (from benzoate) // superpathway of tetrahydroxyxanthone biosynthesis	InChIKey=CPEXFJVZFNYXGU-UHFFFAOYSA-N	C2(\C=C/C(/C(C1(/C(/O)=C\C(\O)=C/C(/O)=1))=O)=C\C=2)
ferricyanide	-11.4128	down	-11.3512	down	-11.4987	down	-11.3512	down	(233.3447, 5016.1143)(233.94244, 1600.815)(213.9585, 240.35)(215.956, 57.29)(216.9646, 77.84)	a small molecule		InChIKey=CRWNKXHVYMVLCY-UHFFFAOYSA-N	C(#N)[Fe-3](C#N)(C#N)(C#N)(C#N)C#N
1-deoxy-D-xylulose 5-phosphate	14.4485	up	15.3005	up	14.9423	up	15.7542	up	(235.003, 973.69415)(197.0059, 2641.5012)(212.00723, 27145.016)(213.0125, 2777.5994)(214.007, 407.51498)(233.05632, 825.5833)(213.68407, 57443.223)(216.01959, 11241.605)(217.99226, 310.40665)(215.18436, 16204.856)(216.03833, 9089.513)	a pentose 5-phosphate	methylerythritol phosphate pathway I // taxadiene biosynthesis (engineered) // superpathway of ergosterol biosynthesis II // superpathway of geranylgeranyl diphosphate biosynthesis II (via MEP) // isoprene biosynthesis I // methylerythritol phosphate pathway II	InChIKey=AJPADPZSRRUGHI-RFZPGFLSSA-L	CC(=O)[C@@H](O)[C@H](O)COP([O-])(=O)[O-]
pterostilbene	0.150358	up	-19.1041	down	-0.170538	down	-19.0914	down	(238.53275, 1193.7229)(239.10904, 171.465)(257.1112, 15333.44)(261.09024, 8147.9595)(257.08615, 543.6481)(261.1426, 2032.16)	a small molecule	pterostilbene biosynthesis	InChIKey=VLEUZFDZJKSGMX-ONEGZZNKSA-N	COC1(\C=C(C=C(/C=1)/C=C/C2(\C=C/C(/O)=C\C=2))\OC)
indolepropanol phosphate	-13.2495	down	-17.3928	down	-0.0929756	down	-4.04463	down	(239.05159, 11562.529)(271.07733, 9445.593)(256.9511, 17079.977)(257.0621, 21344.46)	an indole derivative		InChIKey=NKEZSFZOUIIZFL-UHFFFAOYSA-L	C(OP([O-])(=O)[O-])CCC1(\C2(/C=C\C=C/C(/N\C=1)=2))
chrysin	-11.1171	down	-17.3928	down	-0.0929756	down	-4.04463	down	(239.0516, 11635.099)(271.07733, 9345.05)(256.95694, 17096.57)(257.0621, 21344.46)	a flavone	chrysin biosynthesis // baicalein metabolism	InChIKey=RTIXKCRFFJGDFG-UHFFFAOYSA-M	C3(\C=C/C(/C1(/OC2(\C(\C(=O)\C=1)=C(/C=C(/C=2)/[O-])\O)))=C\C=3)
3-hydroxy-15-dihydrolubimin	-0.488807	down	-1.3521	down	-1.33619	down	-1.78033	down	(240.1944, 3536.3452)(277.1765, 7559.5327)(278.1816, 331.47168)(255.19267, 4084.5332)(260.67142, 8207.0625)(263.1813, 2186.9648)	a sesquiterpenoid	sesquiterpenoid phytoalexins biosynthesis	InChIKey=NPIIWZCGVADPIE-OJVARPOJSA-N	C=C([C@H]2(C[C@]1([C@@H]([C@H]([C@@H](C[C@H](CO)1)O)O)C)CC2))C
6-hydroxyflavone	13.7705	up	11.916	up	14.0065	up	14.1013	up	(241.06949, 938.6886)(222.39523, 1670.5677)(223.63536, 1895.333)(225.06917, 585.33)(241.08249, 600.68994)(224.7563, 1403.4785)(225.07294, 453.84)(226.0767, 531.31)(257.38242, 12500.856)(258.96573, 3028.1187)(239.118, 5205.6025)(241.28062, 1635.9359)(241.67029, 952.5885)(242.09778, 1261.82)(263.05203, 9817.484)(264.05545, 611.955)(243.53265, 7752.569)(248.0585, 430.77)	a flavone		InChIKey=GPZYYYGYCRFPBU-UHFFFAOYSA-N	C3(\C=C/C(/C1(/OC2(\C(\C(=O)\C=1)=C/C(/O)=C\C=2)))=C\C=3)
&alpha;-(2,6-anhydro-3-deoxy-D-arabino-heptulopyranosid)onate 7-phosphonate	15.1724	up	16.1541	up	15.356	up	15.927	up	(241.70604, 11502.226)(243.04633, 10219.253)(275.74313, 22.623335)(277.0749, 13.37)(257.06158, 35753.918)(258.06305, 3783.183)(259.0731, 210.84)(282.0291, 447.63428)(283.0314, 112.57)(265.0221, 355.39252)	an organophosphonate // a carbohydrate derivative		InChIKey=RFDYJBWISAWOLP-MOJAZDJTSA-M	C(P(=O)(O)[O-])[C@@H]1([C@@H](O)[C@H](O)C[C@@H](C(O)O)O1)
1,3,5-trihydroxyxanthone	12.8303	up	13.831	up	13.2469	up	13.1175	up	(245.0314, 61.15)(229.03073, 4597.026)(249.04399, 43667.504)(228.99704, 3635.4167)(229.0368, 189.94)(263.2723, 273.292)(243.44772, 8344.461)(244.05536, 77.582504)(266.01605, 2845.562)(267.0118, 678.9)(252.56343, 841.3328)(253.0224, 434.0)	a small molecule	tetrahydroxyxanthone biosynthesis (from 3-hydroxybenzoate) // superpathway of tetrahydroxyxanthone biosynthesis	InChIKey=XESIWQIMUSNPRO-UHFFFAOYSA-M	C3(\C=C1(C(\OC2(\C(\C1=O)=C(/C=C(/C=2)/[O-])\O))=C(\C=3)\O))
2-[(6'-methylsulfanyl)hexyl]malate	5.48561	up	5.69306	up	-15.0127	down	-14.7872	down	(245.07771, 9965.844)(246.0807, 54.245)(268.89938, 9254.064)(269.0984, 10759.42)(245.08716, 2225.695)(284.52026, 884.672)(285.12744, 2907.9932)(262.39853, 7132.7656)	a 2-[(&omega;-methylsulfanyl)alkyl]malate	alkane oxidation // aliphatic glucosinolate biosynthesis, side chain elongation cycle	InChIKey=FEKMFSGDBKSRNR-UHFFFAOYSA-L	CSCCCCCCC(O)(CC([O-])=O)C(=O)[O-]
<i>N</i>-acetyl-&beta;-D-glucosaminyl group	2.66359	up	-17.3067	down	2.39262	up	-17.2941	down	(245.07887, 229.40427)(205.08437, 1489.7255)(243.00232, 3520.5547)(243.1337, 3637.1)(222.0906, 12538.54)(223.0943, 314.16)(222.29424, 4939.08)	a simple group			[C@@H]1(O)(O[C@@H](CO)C(O)[C@@H](O)C(NC(=O)C)1)
8-aminoethyl-2,6-anhydro-3,8-dideoxy-D-glycero-D-talo-octonate	2.66359	up	-17.3067	down	2.39262	up	-7.32678	down	(245.07892, 260.6405)(205.08434, 1623.432)(243.0217, 3555.8745)(243.1337, 3637.1)(222.0906, 12538.54)(223.0943, 314.16)(222.56573, 4512.5557)	a small molecule		InChIKey=JOMLPRUJCYAJKS-XUUWZHRGSA-N	C([NH3+])[C@@H](O)[C@H]1(O[C@H](C([O-])=O)C[C@@H](O)[C@@H](O)1)
pyridoxamine 5'-phosphate	13.5603	up	14.5509	up	14.656	up	14.7478	up	(247.26823, 11785.04)(248.0544, 192.54501)(230.78537, 6157.5967)(248.0594, 327.66)(233.05765, 639.4477)(270.09897, 84471.14)(252.0834, 140.595)(273.04388, 24884.037)(274.0455, 4409.509)(275.04257, 3514.71)(254.8868, 1461.2181)(256.02927, 3390.8943)	a vitamin B6	pyridoxal 5'-phosphate salvage I // pyridoxal 5'-phosphate salvage II (plants)	InChIKey=ZMJGSOSNSPKHNH-UHFFFAOYSA-M	CC1(\C(\O)=C(C(/COP([O-])([O-])=O)=C\N=1)\C[NH3+])
(<i>E</i>)-1-(L-cystein-<i>S</i>-yl)-<i>N</i>-hydroxy-&omega;-(methylsulfanyl)pentan-1-imine	0.686704	up	1.29245	up	1.38002	up	1.50851	up	(248.0594, 232.06999)(273.07974, 1072.4614)(287.0084, 2811.273)(287.10895, 2141.235)(267.0959, 13741.198)(268.1029, 607287.25)(269.10382, 142381.94)(270.22412, 93961.78)(271.097, 30002.4)(272.09656, 4697.6436)(289.06464, 2000.0376)(290.07468, 800.22595)(273.04395, 20052.762)(274.27216, 3506.4617)	an L-cysteine-<i>S</i>-conjugate	glutathione-mediated detoxification II // glucosinolate biosynthesis from dihomomethionine	InChIKey=LOOVXQAHWKSBOP-AHHRJZGPSA-N	CSCCCCC(/SC[C@H]([NH3+])C([O-])=O)=N\O
5,6-epoxy-3-hydroxy-9-apo-&beta;-caroten-9-one	0.584162	up	-0.128727	down	1.40481	up	-0.128727	down	(249.9557, 5508.1167)(250.71404, 4239.064)(252.14493, 3995.916)(207.1368, 52546.99)(208.13945, 6881.256)(243.18164, 10391.728)(245.18446, 8749.507)(225.14485, 2835.0413)(231.24644, 5121.755)(233.92484, 2788.4204)(234.13391, 7833.185)(227.17377, 682.93)	a 9-apo-carotenone	carotenoid cleavage	InChIKey=VYKLRWGPNUVKNC-AATRIKPKSA-N	CC(/C=C/C12(C(CC(CC1(O2)C)O)(C)C))=O
(-)-methyl jasmonate	0.584162	up	-20.2062	down	1.40481	up	-20.1935	down	(249.9557, 5508.1167)(250.71404, 4239.064)(252.14493, 3995.916)(207.1368, 52546.99)(208.13945, 6881.256)(243.18164, 10391.728)(245.18446, 8749.507)(225.14485, 2835.0413)(231.24644, 5121.755)(233.92484, 2788.4204)(234.13391, 7833.185)(227.17377, 682.93)	a methyl jasmonate		InChIKey=GEWDNTWNSAZUDX-WQMVXFAESA-N	CC\C=C/C[C@H]1(C(=O)CC[C@@H]1CC(OC)=O)
grasshopper ketone	0.584162	up	1.08281	up	1.40481	up	1.16182	up	(249.9557, 5508.1167)(250.71404, 4239.064)(252.14493, 3995.916)(207.1368, 54789.01)(208.13948, 7317.4033)(243.18169, 11018.58)(245.1845, 10058.62)(246.18619, 188.695)(225.14485, 2835.0413)(231.19624, 5436.5693)(234.01062, 1960.8453)(234.13391, 7833.185)(227.17377, 682.93)	a 9-apo-carotenone		InChIKey=QMXLZUOHZGYGDY-ANSXDHORSA-N	CC(=O)/C=C=C1(C(C)(C)C[C@H](O)C[C@](O)(C)1)
3,3'-di(indol-3-yl)methane	-16.3622	down	-15.5594	down	0.328081	up	0.690165	up	(250.12791, 1770.9166)(247.12762, 1754.8767)(264.79117, 2127.7961)(269.1049, 126391.63)(270.10693, 14155.243)(271.10593, 356.6383)	an indole-phytoalexin	indole glucosinolate activation (herbivore attack)	InChIKey=VFTRKSBEFQDZKX-UHFFFAOYSA-N	C3(\C=C/C4(/N\C=C(CC1(\C2(/C=C\C=C/C(/N\C=1)=2)))/C(\C=3)=4))
shikimate 3-phosphate	11.9141	up	12.0672	up	12.3758	up	12.616	up	(252.28903, 9759.4375)(254.9972, 298.68)(232.98889, 36760.67)(233.99208, 1319.0901)(253.00822, 7658.489)(254.0086, 253.32)(235.992, 1677.28)(272.55557, 27967.184)(273.88864, 6235.4863)(255.18445, 1790.638)(254.0215, 2701.27)(274.9812, 7307.41)(276.59036, 1195.932)(276.99554, 1310.0549)(256.1437, 13855.217)(257.9821, 13357.144)(258.98227, 8435.1045)	a small molecule	chorismate biosynthesis from 3-dehydroquinate // chorismate biosynthesis I	InChIKey=QYOJSKGCWNAKGW-PBXRRBTRSA-K	C(=O)([O-])C1(\C[C@@H](O)[C@H](O)[C@H](OP(=O)([O-])[O-])/C=1)
clorgyline	-11.5281	down	-15.7854	down	-16.0597	down	2.71093	up	(255.04631, 13706.623)(295.99988, 31307.383)(297.00345, 3353.3792)(297.09277, 38045.52)(298.0962, 4336.715)(271.07712, 8935.818)	a small molecule		InChIKey=BTFHLQRNAMSNLC-UHFFFAOYSA-N	C#CCN(CCCOC1(/C=C\C(\Cl)=C/C(/Cl)=1))C
isoliquiritigenin	-2.40302	down	-2.21469	down	14.7298	up	-2.20201	down	(256.07697, 23972.373)(241.06787, 664.53)(243.07947, 378.58002)(279.12012, 3467.8665)(257.09808, 1228.1324)	a chalcone	flavonoid biosynthesis // cuticular wax biosynthesis // hispidol and hispidol 4'-<i>O</i>-&beta;-<i>D</i>-glucoside biosynthesis // 6'-deoxychalcone metabolism // echinatin biosynthesis // isoflavonoid biosynthesis I	InChIKey=DXDRHHKMWQZJHT-FPYGCLRLSA-N	C2(/C=C(\C=C/C(/C=C/C(C1(\C(\O)=C/C(/O)=C\C=1))=O)=2)/O)
&beta;-D-ribosylnicotinate	15.9666	up	16.8817	up	6.80294	up	16.856	up	(256.0771, 19034.336)(257.0832, 1457.02)(241.06955, 659.08386)(256.08035, 12323.324)(257.08246, 892.7589)(241.27658, 435.396)(275.10873, 15059.919)(276.23303, 6524.029)(277.1119, 134.45)(256.65887, 1719.6821)(278.07013, 5543.337)(262.72107, 503.37668)	a small molecule	pyridine nucleotide cycling (plants)	InChIKey=PUEDDPCUCPRQNY-ZYUZMQFOSA-N	C(O)[C@@H]1([C@@H](O)[C@@H](O)[C@@H](O1)[N+]2(\C=C/C=C(/C=2)/C(=O)[O-]))
(+)-afzelechin	-2.31725	down	17.4581	up	2.43406	up	17.4724	up	(256.07953, 12787.765)(257.08246, 704.5725)(261.08997, 8978.47)(294.11594, 1721.2238)(296.13208, 612.34296)(275.68033, 7608.1475)(276.1076, 6538.2114)(277.10815, 255.23)(297.066, 397.21997)(298.06323, 283.72668)(279.05585, 6829.7007)	a (2<i>R</i>,3<i>S</i>)-flavan-3-ol	proanthocyanidins biosynthesis from flavanols // 2,3-<i>trans</i>-flavanols biosynthesis	InChIKey=RSYUFYQTACJFML-DZGCQCFKSA-N	C3(/C=C(\C=C/C(/[C@@H]1([C@@H](O)CC2(/C(/O1)=C\C(\O)=C/C(/O)=2)))=3)/O)
daidzein	2.03879	up	18.5433	up	6.33418	up	2.28535	up	(257.06192, 1272.1855)(239.04999, 628.59503)(241.07225, 918.16003)(273.01535, 8560.179)(274.09802, 1844.0087)(256.0803, 11193.136)(279.05585, 5958.898)(261.04202, 3994.8333)(263.0508, 8916.745)(264.048, 331.63)	an isoflavone // a 4'-hydroxyisoflavone	(-)-glycinol biosynthesis // superpathway of pterocarpan biosynthesis (via daidzein) // daidzein conjugates interconversion // coumestrol biosynthesis // isoflavonoid biosynthesis I // formononetin biosynthesis // superpathway of pterocarpan biosynthesis (via formononetin)	InChIKey=ZQSIJRDFPHDXIC-UHFFFAOYSA-N	C3(\C(\C1(\C(=O)C2(/C=C\C(\O)=C/C(/O\C=1)=2)))=C/C=C(\C=3)/O)
<i>N</i><sup>4</sup>-aminocytidine	0.131475	up	18.1055	up	0.0455723	up	20.9803	up	(257.38797, 6897.8584)(239.08464, 4956.0522)(240.0918, 1003.05)(258.49347, 17169.133)(259.9347, 1305.9364)(263.1243, 570.26)(240.09216, 2248.46)(241.09863, 452.30997)(261.1376, 4177.6367)(262.1383, 847.235)(284.09772, 10262.046)(285.09863, 2669.7668)(267.09595, 13447.034)	a small molecule		InChIKey=LZCNWAXLJWBRJE-ZOQUXTDFSA-N	CNC2(\C=C/N([C@H]1([C@@H]([C@@H]([C@H](O1)CO)O)O))C(/N=2)=O)
(2S)-pinocembrin	11.1888	up	-4.29145	down	14.483	up	12.6161	up	(258.8494, 565.40454)(241.0717, 359.74)(256.08017, 11693.2295)(257.08273, 673.9644)(241.07294, 1375.7253)(274.4797, 9574.671)(275.84457, 12908.212)(276.81357, 3576.626)(277.10745, 584.012)(255.09604, 2823.1274)(279.0575, 7059.6714)(281.06995, 1948.9099)(261.9659, 5497.477)(263.05127, 8417.218)	a (2S)-flavan-4-one	pinocembrin <i>C</i>-glucosylation // chrysin biosynthesis // pinobanksin biosynthesis	InChIKey=URFCJEUYXNAHFI-ZDUSSCGKSA-M	C3(\C=C/C(/[C@H]1(OC2(\C(\C(C1)=O)=C(/C=C(/C=2)/[O-])\O)))=C\C=3)
2-deoxy-6-phospho-D-gluconate	8.54726	up	17.4163	up	8.5318	up	17.7033	up	(261.0074, 5162.7)(241.0023, 1555.85)(242.0036, 147.08)(243.0025, 158.83)(263.0303, 323.94)(241.00304, 8952.925)(242.00421, 2060.2083)(275.0389, 7891.0073)(276.03775, 1747.585)(257.79053, 1711.0502)	a small molecule		InChIKey=LTHDIZOWAIGONP-KODRXGBYSA-K	C(OP([O-])(=O)[O-])[C@H]([C@H]([C@@H](CC([O-])=O)O)O)O
15-hydroxypentadecanoate	2.4358	up	-1.95261	down	2.68495	up	3.11799	up	(261.21945, 571.575)(261.93484, 849.7038)(263.23535, 1599.7001)(283.61298, 4930.154)(285.2189, 8437.05)(263.89264, 388.1387)	a small molecule		InChIKey=BZUNJUAMQZRJIP-UHFFFAOYSA-M	C(O)CCCCCCCCCCCCCC([O-])=O
nitecapone	14.0436	up	14.4379	up	14.5542	up	14.4465	up	(265.5547, 243.90001)(247.14525, 16217.153)(248.0544, 250.085)(248.0594, 343.7)(284.00848, 3773.3499)(286.3609, 1384.9634)(286.48273, 1279.7806)(287.10693, 1492.0176)(270.09888, 54874.94)(291.0538, 1203.5604)(293.03287, 31558.5)(293.0624, 19396.7)(273.0438, 31493.262)(274.04565, 6324.2944)(275.04327, 3424.06)	a C-nitro compound		InChIKey=UPMRZALMHVUCIN-UHFFFAOYSA-N	CC(C(C(C)=O)=CC1(/C=C(C(\O)=C(C=1)\[N+](=O)[O-])/O))=O
(2S,5R)-2-(2-hydroxypropan-2-yl)-5,9-dimethyl-1-oxaspiro[5.5]undec-8-ene-7,10-dione	-1.84393	down	0.592226	up	0.317664	up	-1.02531	down	(266.1584, 20534.244)(267.16168, 1443.704)(268.16306, 208.255)(249.14488, 21429.738)(250.14792, 1431.6324)(284.18817, 97335.734)(285.18982, 13729.809)(286.19247, 906.22626)(269.17853, 31848.309)(271.18655, 56737.285)	a sesquiterpenoid	heliannuol and heliespirone biosynthesis		CC2(\C(=O)CC1([C@@H](CC[C@H](O1)C(C)(C)O)C)(C(\C=2)=O))
uridine	19.1405	up	19.5723	up	15.8087	up	19.6337	up	(267.05356, 882.2255)(229.2312, 1458.043)(245.07738, 291.2825)(249.04364, 134055.25)(250.04605, 25370.61)(244.59355, 5737.875)	a pyrimidine ribonucleoside	UTP and CTP dephosphorylation I // pyrimidine ribonucleosides salvage I // pyrimidine ribonucleosides salvage II // superpathway of pyrimidine ribonucleosides salvage // pyrimidine salvage pathway	InChIKey=DRTQHJPVMGBUCF-XVFCMESISA-N	C(O)[C@H]1(O[C@H]([C@H](O)[C@H](O)1)N2(\C=C/C(=O)NC(=O)2))
adenosine	-18.7302	down	-24.5822	down	0.0957599	up	0.705894	up	(267.0959, 13120.67)(252.0852, 170.86)(268.1028, 846818.06)(269.10516, 106972.875)(270.10693, 14280.38)(271.10504, 529.7125)(252.1051, 151.62)(286.13782, 16238.224)(287.13605, 2246.1687)(291.0823, 48783.48)(292.08566, 4562.957)(293.0927, 28733.582)(294.10016, 3136.4785)(273.68054, 683.911)(277.0907, 307.67)	a purine ribonucleoside	L-methionine degradation I (to L-homocysteine) // <i>S</i>-adenosyl-L-methionine cycle II // cytokinins degradation // adenine and adenosine salvage II // purine nucleosides salvage II (plant) // adenine and adenosine salvage VI	InChIKey=OIRDTQYFTABQOQ-KQYNXXCUSA-N	C(O)[C@H]1(O[C@H]([C@H](O)[C@H](O)1)N2(\C=N/C3(C(/N)=N\C=N/C2=3)))
oxythiamine	0.286855	up	1.00587	up	0.923763	up	1.2513	up	(267.09592, 16680.87)(269.35193, 204008.5)(270.23245, 96408.27)(271.09695, 31165.666)(272.09647, 4914.416)(252.08391, 148.87999)(267.90118, 624605.1)(269.10522, 90283.61)(270.10764, 10807.51)(271.1077, 156.59)(251.0876, 5705.88)(288.50525, 2025.4799)(289.63754, 950.95416)(290.1411, 849.86)(268.1205, 568.6567)(269.1257, 491.58)(290.98264, 28975.098)(292.0858, 2833.0352)(293.08243, 4993.594)(273.07…	a small molecule		InChIKey=SRDGSXVLAVRBLU-UHFFFAOYSA-O	CC2(\[N+](/CC1(\C(\O)=N/C(\C)=N\C=1))=C/SC(/CCO)=2)
2-oxo-2'-deoxyadenosine	-2.65077	down	-3.08808	down	0.0957599	up	0.705894	up	(267.30365, 11784.945)(249.42038, 837.9944)(268.1028, 846818.06)(269.10516, 106972.875)(270.10693, 14280.38)(271.10504, 529.7125)(252.1051, 151.62)(286.06586, 15119.053)(287.13605, 2246.1687)(267.11887, 42707.273)(268.12198, 4901.554)(269.12814, 331.74332)(291.18726, 32714.26)(293.09088, 11975.144)(293.0927, 28733.582)(294.10016, 3136.4785)(273.68054, 683.911)(277.0907, 307.67)	a modified 2'-deoxyribonucleoside		InChIKey=SWFIFWZFCNRPBN-KVQBGUIXSA-N	C([C@@H]3([C@H](C[C@H](N1(C2(/NC(=O)/N=C(C(\N=C/1)=2)/N)))O3)O))O
UO<sup>2+</sup>	15.0586	up	17.3094	up	17.188	up	17.4777	up	(268.63928, 7690.8335)(272.43478, 10379.381)(273.74506, 15364.039)(274.0455, 8111.5366)(269.0435, 2085.1467)(270.0473, 299.49)(289.4504, 9100.436)(290.27557, 11749.74)(267.05344, 2037.8412)(289.27682, 25268.758)(290.30252, 33932.547)	a small molecule		InChIKey=WYICGPHECJFCBA-UHFFFAOYSA-N	O=[U+2]=O
&alpha;-(2,6-anhydro-3-deoxy-D-arabino-heptulopyranosid)onate 7-phosphate	13.7378	up	14.1563	up	13.82	up	14.0627	up	(271.01526, 7544.728)(272.0059, 7729.2847)(252.06392, 960.10266)(271.0158, 6710.8643)(272.01892, 536.17004)(253.00739, 2739.0835)(255.41751, 1504.912)(287.04395, 13820.048)(288.0447, 4464.16)(289.0406, 1334.4316)(269.5271, 2115.7668)(293.00735, 3054.7366)(274.9819, 4978.8037)(276.59546, 1310.3125)(276.99277, 1127.3075)	a carbohydrate derivative		InChIKey=ICIUJGMQSZZMJS-MOJAZDJTSA-K	C(OP(=O)([O-])[O-])[C@@H]1([C@@H](O)[C@H](O)C[C@@H](C([O-])=O)O1)
3-deoxy-D-<i>glycero</i>-D-<i>galacto</i>-non-2-ulopyranosonate	0.701909	up	1.60585	up	1.151	up	1.4425	up	(272.429, 5225.0024)(273.09283, 1068.5475)(286.4555, 2372.023)(287.35452, 373.10083)(267.0959, 16331.56)(293.2724, 2396.06)(277.0672, 7285.117)	a ketoaldonate		InChIKey=CLRLHXKNIYJWAW-QBTAGHCHSA-M	C(O)[C@@H](O)[C@H]([C@@H]1(OC(C([O-])=O)(O)C[C@@H]([C@H]1O)O))O
(10b<i>R</i>,4a<i>S</i>)-oxomaritinamine	-14.0628	down	5.75072	up	-14.0857	down	4.37281	up	(273.12906, 8364.613)(255.11855, 3551.1724)(257.1348, 775.7447)(291.9632, 7853.964)(292.17303, 788.558)(273.1661, 12579.75)(274.16888, 3515.1475)(275.1726, 321.56)(297.37955, 976.5925)(299.14252, 132.06)(279.11856, 4829.2773)	oxomaritinamine	<i>Amaryllidacea</i> alkaloids biosynthesis	InChIKey=PYHUCQARENXJND-HOTGVXAUSA-N	COC4(/C=C1(C(/CN3(CC[C@]21(CCC(C[C@@H]23)=O)))=C\C(\O)=4))
(10b<i>S</i>, 4a<i>R</i>)-normaritidine	-12.314	down	7.52346	up	-12.3999	down	6.14555	up	(273.12906, 8364.613)(255.11855, 3551.1724)(257.1348, 775.7447)(291.9632, 7853.964)(292.17303, 788.558)(273.1661, 12579.75)(274.16888, 3515.1475)(275.1726, 321.56)(297.37955, 976.5925)(299.14252, 132.06)(279.11856, 4829.2773)	normaritidine	<i>Amaryllidacea</i> alkaloids biosynthesis	InChIKey=TZTBAJFJEZRQCV-IUIKQTSFSA-N	COC4(/C=C1(C(/CN3(CC[C@@]21(\C=C/[C@@H](C[C@H]23)O)))=C\C(\O)=4))
4'-<i>O</i>-methylnorbelladine	-19.7747	down	0.0727081	up	-19.7282	down	-1.3052	down	(273.12906, 8364.613)(255.11855, 3551.1724)(257.1348, 775.7447)(291.9632, 7853.964)(292.17303, 788.558)(273.1661, 12579.75)(274.16888, 3515.1475)(275.1726, 321.56)(297.37955, 976.5925)(299.14252, 132.06)(279.11856, 4829.2773)	a small molecule	<i>Amaryllidacea</i> alkaloids biosynthesis	InChIKey=SDLILULALIDNSO-UHFFFAOYSA-N	COC2(/C=C\C(\CNCCC1(\C=C/C(/O)=C\C=1))=C/C(/O)=2)
hexanediol 1,6-bisphosphate	13.2207	up	13.7957	up	13.8356	up	13.8679	up	(273.99945, 6351.736)(274.9978, 648.9937)(275.9917, 337.73)(260.57645, 3527.8914)(261.0069, 6452.86)(277.816, 875.13196)(259.85834, 6084.5967)(260.5096, 3589.23)(261.0099, 3777.9019)(294.0373, 513.56)(276.30228, 9990.833)(277.67126, 1691.1364)(279.0335, 1381.9651)(298.15536, 1136.5583)(278.98096, 3330.8118)(279.97635, 440.22803)	a small molecule		InChIKey=WEFLHIGSMGJZMW-UHFFFAOYSA-J	C(OP(=O)([O-])[O-])CCCCCOP(=O)([O-])[O-]
(3R,4R)-7,2'-dihydroxy-4'-methoxyisoflavanol	-4.78672	down	14.2499	up	-9.16176	down	8.76976	up	(275.1066, 195.35)(294.11606, 2989.2751)(272.53705, 29241.09)(273.53885, 12828.025)(275.48105, 12806.936)(276.10736, 13044.37)(288.82242, 2679.3699)(289.11597, 1914.6719)(313.51755, 2757.9226)(294.66418, 4354.639)	a (4R)-4,2'-dihydroxyisoflavan	(-)-medicarpin biosynthesis // superpathway of formononetin derivative biosynthesis // superpathway of pterocarpan biosynthesis (via formononetin)	InChIKey=YZBBUYKPTHDZHF-BBRMVZONSA-N	COC3(\C=C/C([C@H]1([C@H](C2(\C(\OC1)=C/C(/O)=C\C=2))O))=C(/C=3)O)
miltiradiene	-0.270662	down	14.8734	up	-2.5234	down	18.4894	up	(275.2566, 5656.3325)(276.26053, 252.93333)(292.28244, 2371.5955)(297.23843, 31761.396)(298.24213, 4759.1836)	a diterpenoid	carnosate bioynthesis	InChIKey=BGVUIJDZTQIJIO-AZUAARDMSA-N	CC(C1(\CC2(CC[C@@H]3([C@@](C(C/C=1)=2)(CCCC3(C)C)C))))C
3-carboxy-10-(methylsulfanyl)-2-oxodecanoate	0.0283344	up	1.03544	up	0.72143	up	1.17751	up	(275.58496, 350.50748)(256.21155, 7648.303)(257.0827, 667.8607)(277.09955, 695.27)(260.91632, 6466.5283)(294.11703, 2151.2012)(296.1312, 186.39667)(275.10855, 14568.558)(276.10748, 6509.5366)(277.1077, 484.8426)(303.08228, 9068.885)(279.67706, 4435.878)(284.06284, 214.315)	a 3-carboxy-&omega;-(methylsulfanyl)-2-oxoalkanoate	aliphatic glucosinolate biosynthesis, side chain elongation cycle	InChIKey=UKHZBTWECWUVPH-UHFFFAOYSA-L	CSCCCCCCCC(C(=O)C(=O)[O-])C(=O)[O-]
heptaketide pyrone intermediate	-9.61927	down	-19.9847	down	-7.55028	down	-17.6661	down	(276.77847, 23046.232)(278.0699, 1541.7767)(279.06042, 2189.4465)(259.65118, 523.292)(277.0671, 44118.17)(278.07022, 3904.5742)(281.06973, 2512.83)(261.0666, 407.7)(293.09152, 26503.846)(294.10107, 4961.045)(277.7545, 494.53665)(299.0464, 4484.893)(300.04578, 1524.42)(282.70645, 836.70996)	a polyketide	aloesone biosynthesis II	InChIKey=QIINDYLWHQVGEZ-UHFFFAOYSA-M	CC2(/C=C(/C=C1(C(/C(=O)\C=C(CC(=O)CC(=O)[O-])/O1)=2))/O)
&alpha;-linolenate	-1.54374	down	-0.469618	down	-0.65025	down	-0.164872	down	(277.21454, 60508.15)(278.21777, 10656.78)(260.65964, 2073.624)(261.22034, 1463.635)(301.214, 6564.9126)(302.2184, 444.71)(283.2061, 7114.8687)(284.2081, 93.94)	a long-chain 2,3,4-saturated fatty acid // a &omega;-3 fatty acid	ceramide degradation // acyl-[acyl-carrier protein] thioesterase pathway // phospholipases // triacylglycerol degradation // acyl-CoA hydrolysis // fatty acid &alpha;-oxidation I // fatty acid &beta;-oxidation II (peroxisome) // superpathway of glyoxylate cycle and fatty acid degradation // methyl ketone biosynthesis (engineered) // alkane oxidation // wax esters biosynthesis II // terminal olefi…	InChIKey=DTOSIQBPPRVQHS-PDBXOOCHSA-M	CC\C=C/C\C=C/C\C=C/CCCCCCCC(=O)[O-]
10-deoxysarpagine	4.72957	up	-14.4936	down	5.08295	up	-14.4809	down	(279.16586, 246.77225)(316.20984, 4836.2627)(317.15503, 22190.97)(318.15707, 2836.428)(299.1438, 288.39)	a small molecule	ajmaline and sarpagine biosynthesis	InChIKey=VXTDUGOBAOLMED-PQKPIAESSA-N	C/C=C5([C@H]1([C@@H](CO)[C@H]2(N([C@@H](C1)C3(\NC4(/C=C\C=C/C(/C(\C2)=3)=4)))C5)))
chrysoeriol	-3.19634	down	-3.15583	down	-3.29207	down	-3.15583	down	(281.0423, 370.43)(284.0634, 502.46)(285.06, 383.94)	a 3'-methoxyflavone	tricin biosynthesis	InChIKey=SCZVLDHREVKTSH-UHFFFAOYSA-M	COC1(\C(\O)=C/C=C(/C=1)/C2(/OC3(/C=C(/C=C(C(\C(=O)\C=2)=3)/O)/[O-])))
kaempferide	-3.19634	down	14.6948	up	-3.29207	down	-3.13479	down	(281.0423, 370.43)(284.0634, 502.46)(285.06, 383.94)(301.09216, 5844.027)(302.75998, 2849.63)(304.0972, 830.73)(308.04636, 1410.255)	a small molecule	kaempferide triglycoside biosynthesis // polymethylated kaempferol biosynthesis	InChIKey=SQFSKOYWJBQGKQ-UHFFFAOYSA-M	COC3(\C=C/C(/C1(/OC2(\C(\C(=O)C(/[O-])=1)=C(/C=C(/C=2)/O)\O)))=C\C=3)
munjistin	1.96726	up	2.16724	up	1.88025	up	2.11189	up	(283.0799, 27666.9)(265.01773, 23745.576)(266.01587, 4502.594)(267.0119, 3455.72)(284.05554, 27913.629)(285.03125, 8207.805)(266.36252, 1565.8168)(304.10782, 2496.4126)(285.06, 359.95)(288.20123, 3441.3237)(289.62238, 3476.8186)(291.3467, 6407.285)(292.4135, 1720.316)(293.00916, 680.7833)	a small molecule		InChIKey=PLDISGVCDWLKQC-UHFFFAOYSA-M	C(=O)([O-])C3(/C(/O)=C1(C(/C(=O)C2(\C(\C(=O)1)=C/C=C\C=2))=C\C(\O)=3))
stearate	9.66048	up	19.6454	up	14.5617	up	19.3479	up	(283.2616, 8072.0757)(265.35153, 195.923)(288.28815, 238.32501)(267.86877, 245.638)(270.2784, 328.94666)(304.29767, 662.5185)(284.2933, 1708.4037)(285.29556, 66.38333)(307.2579, 1762.2955)(291.24857, 322.3908)	an even numbered straight chain 2,3,4-saturated fatty acid // a long-chain 2,3,4-saturated fatty acid // a saturated fatty acid	ceramide degradation // acyl-[acyl-carrier protein] thioesterase pathway // phospholipases // triacylglycerol degradation // acyl-CoA hydrolysis // fatty acid &alpha;-oxidation I // fatty acid &beta;-oxidation II (peroxisome) // superpathway of glyoxylate cycle and fatty acid degradation // methyl ketone biosynthesis (engineered) // alkane oxidation // wax esters biosynthesis II // terminal olefi…	InChIKey=QIQXTHQIDYTFRH-UHFFFAOYSA-M	CCCCCCCCCCCCCCCCCC(=O)[O-]
7,8-dimethoxy-flavone	-3.24889	down	-2.54763	down	-2.58587	down	-2.06103	down	(283.65002, 8716.418)(285.5744, 2488.4915)(286.71335, 3497.628)(287.1076, 4737.8086)(284.09784, 9478.567)(285.76782, 3069.3936)(287.10776, 4326.37)(267.23444, 8318.003)(269.29617, 220373.27)(270.052, 91584.19)(270.1071, 11668.93)(300.1206, 2063.0063)(301.12405, 459.425)(282.11588, 29594.975)(283.1187, 4427.0386)(284.12, 3132.6326)(306.43765, 13250.837)(308.0821, 2510.6353)(290.50626, 43750.93)(29…	a methoxyflavone		InChIKey=KJRQQECDVUXBCO-UHFFFAOYSA-N	COC2(/C=C\C3(\C(=O)\C=C(C1(\C=C/C=C\C=1))/OC(/C(/OC)=2)=3))
5-methylcytidine	-0.0252632	down	12.6061	up	-0.0688685	down	20.8203	up	(284.09772, 10262.046)(285.09863, 2669.7668)(258.1091, 27017.037)(259.11548, 1517.0375)(267.09595, 13447.034)(261.1376, 4177.6367)(262.1383, 847.235)	a small molecule		InChIKey=ZAYHVCMSTBRABG-JXOAFFINSA-N	CC2(\C(\N)=N/C(N([C@H]1([C@@H]([C@@H]([C@H](O1)CO)O)O))\C=2)=O)
(2<i>E</i>,6<i>E</i>)-farnesyl phosphate	-17.5919	down	-0.503859	down	-0.431437	down	-4.94764	down	(284.13727, 2413.6807)(305.1657, 91572.484)(306.16843, 11330.476)(323.14014, 12688.257)(324.14264, 1157.8257)	a polyprenol phosphate // an all-<i>trans</i>-isoprenoid phosphate	juvenile hormone III biosynthesis I // farnesylcysteine salvage pathway	InChIKey=ALEWCKXBHSDCCT-YFVJMOTDSA-L	CC(C)=CCCC(\C)=C/CCC(\C)=C/COP([O-])([O-])=O
N-glucosylnicotinate	0.0110292	up	-4.38403	down	-4.53149	down	-4.38403	down	(286.0937, 1871.365)(271.09735, 22897.42)(272.09695, 2301.85)(273.0941, 220.54)(286.6114, 3098.6025)(289.12326, 242.775)(308.08246, 2627.48)(293.57, 2022.7274)	a small molecule	N-glucosylnicotinate metabolism	InChIKey=CRXJVFIHZPTDKA-KAMPLNKDSA-N	C([O-])(=O)C1(\C=C/C=[N+](/C=1)/[C@@H]2(O[C@@H]([C@H]([C@@H]([C@H]2O)O)O)CO))
3-deoxy-D-arabino-heptulosonate 7-phosphate	13.2189	up	13.5404	up	13.1286	up	13.3942	up	(286.83536, 5166.6113)(288.17288, 12704.94)(289.3494, 24935.588)(290.01617, 10740.705)(272.0053, 7369.62)(289.01627, 33240.855)(290.05167, 11194.814)(271.94324, 7773.896)(272.94183, 6843.9775)(273.0025, 6912.195)(303.03372, 408.59113)(285.03152, 10155.724)(308.55133, 1038.8268)(308.98926, 345.84003)(290.95547, 7264.0835)(291.98373, 3906.6514)	a small molecule	3-dehydroquinate biosynthesis I // chorismate biosynthesis I	InChIKey=PJWIPEXIFFQAQZ-PUFIMZNGSA-K	C(=O)([O-])C(=O)C[C@@H](O)[C@H](O)[C@H](O)COP([O-])(=O)[O-]
a linoleate group	-8.83529	down	-8.77374	down	-8.92119	down	-8.77374	down	(287.23483, 5154.17)(288.2503, 404.985)(269.21796, 3515.1025)	Superatoms			CCCCC\C=C/C\C=C/CCCCCCCC=O
(R)-mevalonate diphosphate	12.9931	up	0.093714	up	2.02035	up	0.093714	up	(287.63644, 2605.13)(330.9791, 233.56)(290.81787, 4485.007)(291.81674, 3314.1902)(291.9835, 2542.58)(307.99124, 727.525)(308.95187, 5131.55)(309.96146, 960.42)(304.9997, 6918.055)(306.0014, 1905.567)(306.99826, 3704.3362)	a small molecule	isoprene biosynthesis II (engineered) // mevalonate pathway I // superpathway of geranylgeranyldiphosphate biosynthesis I (via mevalonate)	InChIKey=SIGQQUBJQXSAMW-ZCFIWIBFSA-J	C[C@@](O)(CCOP(=O)([O-])OP([O-])([O-])=O)CC(=O)[O-]
2-hydroxynaringenin	9.09274	up	-8.48551	down	10.1864	up	-8.47283	down	(287.945, 2367.2812)(270.92252, 787.6075)(289.06534, 3455.6658)(271.0478, 1561.6832)(305.09314, 2147.5222)(291.08228, 47812.89)(292.08563, 4573.6226)(312.93, 1539.86)(313.556, 767.605)(297.0561, 817.68)	a 2-hydroxyflavanone	flavonoid di-C-glucosylation // naringenin <i>C</i>-glucosylation	InChIKey=NFENYLPEYDNIMO-UHFFFAOYSA-M	C3(/C=C(\C=C/C(/C1(O)(OC2(\C(\C(=O)C1)=C(/C=C(/C=2)/[O-])\O)))=3)/O)
methoxyanigorufone	-6.41789	down	-20.4707	down	-13.6578	down	-20.458	down	(288.89267, 1566.1923)(288.11206, 3074.8599)(269.10052, 3819.4758)(304.3921, 2132.5076)(286.1217, 12612.157)(312.0996, 4632.88)	a secondary metabolite	phenylphenalenone biosynthesis	InChIKey=NXRGWQRQXPUQSX-UHFFFAOYSA-N	COC1(\C(=O)C3(/C4(C(/C=1)=C/C=C\C(\C=C/C(/C2(\C=C/C=C\C=2))=3)=4)))
2-<i>trans</i>-abscisate	-0.0294202	down	12.4054	up	-0.0981367	down	25.4413	up	(288.924, 639.162)(289.124, 604.99)(247.12813, 3046.724)(286.17273, 3227.8865)(264.1429, 1868.3135)(268.10294, 896890.0)(269.10562, 123630.484)(270.1077, 15897.29)(264.6582, 1859.7709)	abscisic acid	abscisic acid biosynthesis shunt	InChIKey=JLIDBLDQVAYHNE-IBPUIESWSA-M	CC(/C=C/[C@]1(O)(C(C)(C)CC(=O)\C=C(C)/1))=C\C(=O)[O-]
prunetin	10.474	up	-2.43481	down	15.226	up	-2.49684	down	(289.08405, 165.70999)(267.05475, 657.956)(284.0976, 9041.931)(285.09933, 1559.7911)(286.09213, 725.366)(293.0636, 19097.992)(294.064, 2766.715)	a small molecule	isoflavonoid biosynthesis II // superpathway of isoflavonoids (via naringenin)	InChIKey=KQMVAGISDHMXJJ-UHFFFAOYSA-N	COC2(\C=C(C3(\C(C(/C1(\C=C/C(/O)=C\C=1))=C/OC(/C=2)=3)=O))\O)
calycosin	12.1067	up	-6.06624	down	11.5946	up	-6.12827	down	(289.08405, 165.70999)(267.05475, 657.956)(284.0976, 9041.931)(285.09933, 1559.7911)(286.09213, 725.366)(293.0636, 19097.992)(294.064, 2766.715)	an isoflavone	(-)-maackiain biosynthesis // superpathway of formononetin derivative biosynthesis // superpathway of pterocarpan biosynthesis (via formononetin) // calycosin 7-<i>O</i>-glucoside biosynthesis // rot-2'-enonate biosynthesis	InChIKey=ZZAJQOPSWWVMBI-UHFFFAOYSA-N	COC3(/C=C\C(\C1(\C(=O)C2(\C(\O\C=1)=C/C(/O)=C\C=2)))=C/C(/O)=3)
uniconazole-P	-0.231136	down	-13.3773	down	-0.927257	down	-20.3762	down	(292.31262, 4015.4429)(292.1144, 75.05)(278.1094, 454.46002)(312.14944, 1303.39)(313.15915, 2357.275)(294.5307, 13473.938)(295.53278, 2369.7947)(297.1472, 1685.0433)(319.4494, 3894.782)(321.108, 448.6)(297.90704, 24824.047)(298.90845, 5586.8477)(300.4784, 10538.627)(301.59882, 11663.299)(302.10046, 2536.112)	a small molecule		InChIKey=YNWVFADWVLCOPU-MAUPQMMJSA-N	CC([C@@H](C(/N1(\C=N/C=N\1))=C\C2(\C=C/C(/Cl)=C\C=2))O)(C)C
7,2'-dihydroxy-4'-methoxy-isoflavanol-quinonemethide-intermediate-1	18.8684	up	21.356	up	-0.0426836	down	0.0872297	up	(294.11618, 2697.896)(271.09692, 37569.742)(272.09656, 6106.8125)(273.0937, 522.29004)(274.7749, 18037.707)(275.9079, 11752.237)(276.1074, 10350.51)(277.1101, 223.91)(289.12317, 440.27002)	ethyl iodide			COc1(cc(c(cc1)[C@H]2(C(c3(ccc(cc(OC2)3)O))O))O)
(<i>R</i>)-prunasin	18.782	up	18.625	up	15.1072	up	18.959	up	(295.10135, 380437.66)(296.1044, 45561.44)(297.1057, 7861.185)(277.09073, 5503.0605)(282.11984, 322.4875)(314.1378, 3254.732)(315.1411, 471.78287)(299.14273, 328.506)(321.0939, 397.74)	a nitrile	glucosinolate activation // prunasin and amygdalin biosynthesis // amygdalin and prunasin degradation	InChIKey=ZKSZEJFBGODIJW-GMDXDWKASA-N	C2(\C=C/C(/[C@@H](O[C@@H]1(O[C@H](CO)[C@@H](O)[C@H](O)[C@@H](O)1))C#N)=C\C=2)
dimorphecolate	7.42467	up	-10.8934	down	10.9586	up	-10.8807	down	(295.2221, 123.31)(277.21448, 52292.984)(278.21777, 9097.259)(318.54834, 963.7662)(301.21405, 6716.829)	a long-chain 2,3,4-saturated fatty acid // a polyunsaturated fatty acid	ceramide degradation // acyl-[acyl-carrier protein] thioesterase pathway // phospholipases // triacylglycerol degradation // acyl-CoA hydrolysis // fatty acid &alpha;-oxidation I // fatty acid &beta;-oxidation II (peroxisome) // superpathway of glyoxylate cycle and fatty acid degradation // methyl ketone biosynthesis (engineered) // alkane oxidation // wax esters biosynthesis II // terminal olefi…	InChIKey=NPDSHTNEKLQQIJ-SIGMCMEVSA-M	CCCCC/C=C/C=C/C(CCCCCCCC(=O)[O-])O
3-methylxanthosine	-0.773087	down	-0.92824	down	-2.04083	down	-0.92824	down	(298.09503, 51104.957)(299.09793, 8241.744)(300.0933, 1246.044)(282.51492, 634.5443)(284.09756, 8739.171)(285.09637, 2197.6875)(283.762, 6163.856)(284.76462, 5135.1216)(285.09967, 895.06)(318.54034, 3370.8215)(320.63715, 759.05255)(299.325, 6170.0605)(300.12228, 1351.0055)(301.12354, 431.975)(306.96957, 13461.866)(308.02765, 1885.8073)(308.0844, 2302.91)	a modified nucleoside		InChIKey=GYVBAVMQKDJAFI-KQYNXXCUSA-N	CN1(C(=O)NC(=O)C2(\N=C/N(C1=2)[C@@H]3(O[C@H](CO)[C@@H](O)[C@@H](O)3)))
3-geranyl-4-hydroxybenzoate	9.0845	up	-2.57404	down	4.44011	up	-2.57404	down	(298.141, 580.01)(299.1428, 840.16)(301.1533, 3605.21)(259.15005, 538.7834)(293.1839, 3595.4114)(279.1675, 4675.1523)(281.13437, 4006.2603)(273.16855, 17583.393)(274.16907, 3150.1501)(275.17294, 246.20499)	a 4-hydroxy-3-polyprenylbenzoate	shikonin biosynthesis	InChIKey=HKIMBCGCVPYUTJ-NTUHNPAUSA-M	CC(C)=CCCC(\C)=C/CC1(\C(\O)=C/C=C(\C=1)/C(=O)[O-])
herbicide 14A	17.8011	up	17.1369	up	8.1098	up	14.8531	up	(298.66205, 433.09668)(277.07782, 1839.0645)(278.9786, 564.155)(280.98523, 284.82)(300.05518, 11187.981)(301.01443, 5969.319)(280.29303, 1844.843)(280.9868, 1602.0099)(282.9893, 403.5)(315.24466, 6648.422)(316.1378, 2638.3481)(296.0152, 689.92804)(321.21317, 723.0485)(322.98685, 554.7734)(301.97293, 598.17633)	a herbicide		InChIKey=RFUSIIWQXWXIBP-UHFFFAOYSA-L	CC1(\C(\[N-]C(O)(P(=O)(O)[O-])P(=O)([O-])[O-])=[NH+]/C=C\C=1)
disulfiram	2.04418	up	2.23141	up	1.86785	up	2.22915	up	(299.04486, 372647.6)(300.04608, 132231.64)(301.04608, 121168.02)(302.3077, 14325.498)(303.0462, 2773.6758)(297.0662, 1071.0546)(298.0634, 830.54474)(322.92062, 519.45355)	a small molecule		InChIKey=AUZONCFQVSMFAP-UHFFFAOYSA-N	CCN(C(SSC(N(CC)CC)=S)=S)CC
2'-hydroxypseudobaptigenin	2.42418	up	2.64448	up	2.26328	up	2.58424	up	(299.04486, 392544.8)(300.04608, 139311.16)(301.7485, 85146.88)(302.46725, 27451.305)(303.0526, 18673.582)(280.0448, 395.23)(281.0423, 396.89)(321.1017, 855.94)(298.0632, 573.812)(322.97922, 560.76416)(303.60532, 633.10144)	a small molecule	(-)-maackiain biosynthesis // superpathway of formononetin derivative biosynthesis // superpathway of pterocarpan biosynthesis (via formononetin)	InChIKey=WMDDXGLVVGBJSO-UHFFFAOYSA-N	C3(\OC4(\C(\C(=O)C(/C2(\C=C1(C(/OCO1)=C\C(\O)=2)))=3)=C/C=C(/C=4)/O))
p-aminobenzoate-&beta;-D-glucopyranosyl ester	7.82156	up	-5.0709	down	9.34122	up	-9.67789	down	(299.09357, 6550.155)(300.091, 1070.44)(282.6344, 2909.069)(284.09647, 2086.9578)(284.59674, 1524.85)(286.0941, 176.09)(305.1182, 251.43)(285.00165, 5440.577)(287.10812, 2629.612)(320.7399, 988.81866)(321.47427, 2997.423)(299.49036, 20667.596)(300.50854, 2937.1177)(301.12354, 941.5743)(324.58978, 872.36)(306.18192, 10799.454)(307.4149, 7035.588)(308.08228, 1995.7467)	a small molecule	tetrahydrofolate biosynthesis II	InChIKey=DZWLQKNUQNGEPR-HMUNZLOLSA-N	C([C@@H]1([C@@H](O)[C@@H]([C@@H](O)[C@@H](O1)OC(=O)C2(\C=C/C(/N)=C\C=2))O))O
codeinone	7.49686	up	-8.47975	down	7.43356	up	-10.572	down	(299.1428, 3726.85)(301.1607, 1185.25)(284.13727, 1726.685)(283.15, 28645.62)(284.1501, 637.88)(316.1805, 2688.58)(321.14078, 119924.33)(322.14362, 14800.638)(323.14005, 10332.35)(324.1426, 1335.5927)	a small molecule	morphine biosynthesis	InChIKey=XYYVYLMBEZUESM-CMKMFDCUSA-O	C[NH+]4(CC[C@@]15([C@@H]3(C(=O)\C=C/[C@@H]([C@@H](CC2(\C=C/C(/OC)=C(C\1=2)/O3))4)5)))
urushiol III	19.4641	up	19.802	up	19.507	up	19.9453	up	(299.2378, 62.49)(322.27176, 2134.7612)(303.65982, 323.5347)(337.21454, 9378.819)(338.21338, 2019.2859)(338.78717, 81.895004)(319.28223, 3002.67)(341.06314, 433.59085)(323.28412, 3774.8618)(325.20157, 4685.0938)(325.2345, 3881.51)	an urushiol	phosphate acquisition	InChIKey=RMTXUPIIESNLPW-AOSYACOCSA-N	CCC/C=C/C/C=C/CCCCCCCC1(\C(\O)=C(\C=C/C=1)\O)
afrormosin	19.5373	up	19.5016	up	11.9647	up	19.7767	up	(299.76196, 7995.9277)(300.87302, 3467.2722)(301.87463, 13167.846)(302.26617, 3123.9534)(303.09473, 6591.456)(299.09637, 5226.7603)(300.09143, 2389.0024)(285.0923, 321.875)(317.11893, 6294.5884)(319.12534, 4009.609)(301.1232, 521.88226)	an isoflavone	afrormosin conjugates interconversion	InChIKey=KJGPBYUQZLUKLL-UHFFFAOYSA-N	COC3(\C=C/C(/C1(/C(C2(/C=C(C(/O)=C\C(\O\C=1)=2)/OC))=O))=C\C=3)
apigenin-7,4'-dimethyl ether	19.5185	up	19.4827	up	7.43303	up	19.7579	up	(299.76196, 7995.9277)(300.87302, 3467.2722)(301.87463, 13167.846)(302.26617, 3123.9534)(303.09473, 6591.456)(299.09637, 5226.7603)(300.09143, 2389.0024)(285.0923, 321.875)(317.11893, 6294.5884)(319.12534, 4009.609)(301.1232, 521.88226)	a methoxyflavone // a monohydroxyflavone	salvigenin biosynthesis	InChIKey=LZERJKGWTQYMBB-UHFFFAOYSA-N	COC3(\C=C/C(/C1(/OC2(/C=C(/C=C(C(\C(=O)\C=1)=2)/O)/OC)))=C\C=3)
4-(&beta;-D-glucosyloxy)benzoate	-2.31126	down	0.309519	up	-2.39716	down	16.4501	up	(303.08835, 4984.4297)(304.0968, 514.62)(281.0701, 1562.64)(300.0913, 4223.35)(317.1188, 8482.564)(299.09778, 2534.0364)(323.0723, 11394.86)(324.078, 180.99)(308.06717, 336.12)	a small molecule		InChIKey=XSSDYIMYZONMBL-BZNQNGANSA-M	C([O-])(=O)C2(\C=C/C(/O[C@@H]1(O[C@@H]([C@H]([C@@H]([C@H]1O)O)O)CO))=C\C=2)
2-hydroxyeriodictyol	11.4107	up	11.851	up	11.5551	up	11.7529	up	(304.05682, 3160.8442)(287.04395, 14943.883)(288.60892, 4328.019)(291.0529, 1640.7291)(325.1089, 6304.91)(307.08484, 858.45496)(329.05472, 5664.891)(330.05585, 1023.0834)(331.05496, 881.34955)(312.27225, 1027.4839)(313.35565, 1406.978)	a 2-hydroxyflavanone	eriodictyol <I>C</i>-glucosylation	InChIKey=WBHCYFXEVWJBEE-UHFFFAOYSA-N	C3(/C=C(C(/O)=C\C(\C1(O)(OC2(\C(\C(=O)C1)=C(/C=C(/C=2)/O)\O)))=3)/O)
2-bromoporphobilinogen	1.09435	up	1.92965	up	0.543792	up	1.1875	up	(304.71698, 3434.0295)(306.07028, 1880.7535)(307.03574, 6163.2114)(307.99414, 402.01)(290.73877, 1776.0525)(305.28604, 3831.27)(306.20178, 1954.8141)(306.99844, 3993.6)(287.15344, 5971.3047)(288.35953, 2077.0366)(291.45636, 1930.96)(292.40912, 4522.7383)(293.0107, 2636.0)(323.70535, 1846.8883)(305.2588, 1356.529)(308.0203, 1350.25)(327.14502, 6745.0503)(328.124, 3239.9072)(329.38974, 6648.25)(331…	a bromoaromatic compound		InChIKey=KBACDURQNLFTOL-UHFFFAOYSA-M	C(C1(\NC(/Br)=C(CCC(=O)[O-])\C(/CC(=O)[O-])=1))[NH3+]
entacapone	-13.2843	down	-0.432699	down	-0.603139	down	-0.812895	down	(305.09473, 5570.724)(311.1245, 491.445)(323.73227, 10241.817)(324.1426, 1098.3718)(305.11667, 7001.797)(306.12, 738.12)(333.11005, 982.61127)(314.08994, 3261.047)	a nitroaromatic compound // a nitrile	glucosinolate activation	InChIKey=JRURYQJSLYLRLN-YHYXMXQVSA-N	CCN(CC)C(=O)C(/C#N)=C/C1(/C=C(C(\O)=C(C=1)\O)/[N+]([O-])=O)
(indol-3-yl)acetyl-L-leucine	-16.0387	down	-18.0148	down	-18.289	down	-8.25576	down	(305.1676, 92465.25)(306.1705, 11131.364)(307.1706, 2196.596)(288.16812, 2129.395)(296.1315, 2100.3933)	an indole derivative // a modified amino acid	indole-3-acetate inactivation VIII // superpathway of indole-3-acetate conjugate biosynthesis // indole-3-acetate activation I	InChIKey=HCZNPUHZYPPINM-AWEZNQCLSA-M	CC(C)C[C@H](NC(CC1(\C2(/C=C\C=C/C(/N\C=1)=2)))=O)C(=O)[O-]
<i>cis</i>-coumarinic acid-&beta;-<i>D</i>-glucoside	1.99477	up	-17.2522	down	2.14805	up	-17.2395	down	(307.08096, 16079.088)(308.08255, 1166.3944)(330.20618, 2407.1184)(331.0567, 4437.942)(331.1159, 17630.48)(343.72617, 491.46002)(328.12323, 3850.6743)(349.0866, 7349.6978)(351.02054, 530.4292)(351.0953, 929.71)(333.0829, 147.65666)	a small molecule	coumarin biosynthesis (via 2-coumarate)	InChIKey=GVRIYIMNJGULCZ-QLFWQTQQSA-M	C([C@H]2(O[C@@H](OC1(\C=C/C=C\C(\C=C/C(=O)[O-])=1))[C@@H]([C@H]([C@@H]2O)O)O))O
8-oxo-deoxyguanosine	18.4414	up	16.6282	up	19.1432	up	16.6804	up	(307.08176, 10617.041)(308.08377, 1783.4928)(267.09592, 15505.94)(269.76974, 190632.89)(270.23248, 115998.055)(271.097, 37379.223)(301.12387, 461.1375)(284.09756, 14182.737)(285.09854, 1267.5691)(286.09103, 516.71246)(289.73767, 17361.297)(291.41693, 31533.113)(292.3439, 3744.5615)(293.0813, 2892.6074)(283.12094, 744.83624)	a nucleic acid component		InChIKey=HCAJQHYUCKICQH-VPENINKCSA-N	C(O)[C@H]1(O[C@H](C[C@H](O)1)N2(C(=O)NC3(C(=O)NC(/N)=N/C2=3)))
robustaquinone A	-0.0458405	down	12.6157	up	-0.172282	down	16.9135	up	(313.05768, 2339.262)(332.07538, 880.16504)(351.1001, 2042.57)(336.7189, 4562.9033)(338.05905, 1617.735)(339.05505, 3367.53)(333.1087, 433.67)	a hydroxyanthraquinone	cuticular wax biosynthesis // robustaquinone biosynthesis	InChIKey=BHXGNEJDWATDFR-UHFFFAOYSA-M	CC1(/C=C(C2(\C(=O)C3(/C=C(C(\[O-])=C(C(\C(=O)C(/C(/O)=1)=2)=3)\OC)/OC)))/O)
tricin	-0.0122337	down	12.6363	up	-0.0981367	down	16.934	up	(313.05768, 2339.262)(332.07538, 880.16504)(351.1001, 2042.57)(336.7189, 4562.9033)(338.05905, 1617.735)(339.05505, 3367.53)(333.1087, 433.67)	a flavonoid	tricin biosynthesis // tricetin methylation	InChIKey=HRGUSFBJBOKSML-UHFFFAOYSA-M	COC1(/C=C(/C=C(C(\O)=1)/OC)/C2(/OC3(/C=C(/C=C(C(\C(=O)\C=2)=3)/O)/[O-])))
<i>S</i>-formylglutathione	2.84644	up	-15.5106	down	3.6221	up	-15.498	down	(316.05356, 274.89667)(359.0489, 3178.7095)(322.30963, 7140.527)(319.73618, 3371.4365)(352.11316, 2005.755)(335.0711, 12213.34)(339.0587, 7469.3667)(340.0634, 137.23)(336.95312, 2498.923)	a glutathione-<i>S</i>-conjugate	glutathione-mediated detoxification II // formaldehyde oxidation II (glutathione-dependent)	InChIKey=FHXAGOICBFGEBF-BQBZGAKWSA-M	C(NC(=O)[C@H](CSC=O)NC(=O)CC[C@H]([NH3+])C(=O)[O-])C(=O)[O-]
2-<i>S</i>-cysteinyldopa	-18.5578	down	-18.5578	down	0.629322	up	-18.4868	down	(317.067, 15768.781)(318.0677, 2169.249)(322.10297, 18215.752)(325.05597, 76957.94)(326.05865, 5448.915)(327.0525, 164.15)	a quinone	cuticular wax biosynthesis	InChIKey=IAGPESOLVJAEAG-BQBZGAKWSA-N	C(SC1(/C(\C[C@@H](C(=O)[O-])[NH3+])=C\C=C(C(\O)=1)\O))[C@@H](C(=O)[O-])[NH3+]
<i>S</i>-methyl-5'-thioinosine	7.67965	up	-10.0477	down	-3.75056	down	9.61885	up	(317.11853, 8155.4727)(319.11432, 2554.87)(298.09497, 47690.7)(299.0983, 6848.0234)(300.09332, 2481.12)(323.07013, 3117.61)(303.05182, 17099.936)(304.05667, 2564.5398)	a modified nucleoside		InChIKey=GXYLOXCSJFJFKA-IOSLPCCCSA-N	CSC[C@H]1(O[C@H]([C@H](O)[C@H](O)1)N2(\C=N/C3(C(=O)N\C=N/C2=3)))
(indol-3-yl)acetyl-L-tyrosine	0.255264	up	-10.818	down	0.519428	up	-17.0709	down	(319.1143, 14038.57)(320.1178, 602.93)(321.1096, 806.05)(363.1129, 587.02)(364.1219, 256.41)(358.2191, 35355.28)(359.16733, 4297.345)(338.12912, 45223.062)(339.13162, 3100.8875)(345.44748, 9233.567)(346.1177, 3570.3)(347.1084, 166.04)(340.1494, 437.22668)(340.65283, 6554.82)(341.1598, 1000.42)	an indole derivative // a modified amino acid		InChIKey=HLBLLQMXYYYBLN-KRWDZBQOSA-M	C2(\NC3(/C=C\C=C/C(/C(\CC(N[C@H](C([O-])=O)CC1(\C=C/C(/O)=C\C=1))=O)=2)=3))
lupiwighteone	0.684538	up	1.82305	up	0.991421	up	-13.1934	down	(321.10495, 1131.6145)(343.03726, 10283.228)(343.1333, 14668.516)(321.1059, 1996.4263)(355.13425, 13399.228)(356.13834, 1470.8672)(338.7653, 16284.789)(339.13165, 1306.8578)(364.79105, 2701.1133)(365.1062, 3904.7166)	a small molecule	wighteone and luteone biosynthesis // superpathway of isoflavonoids (via naringenin)	InChIKey=YGCCASGFIOIXIN-UHFFFAOYSA-M	CC(C)=CCC2(/C3(/O\C=C(C1(\C=C/C(/O)=C\C=1))/C(C(/C(/O)=C\C(\[O-])=2)=3)=O))
<i>N</i>-heptylpantothenamide	-14.3468	down	-14.1884	down	-14.4627	down	-14.2653	down	(321.2395, 14377.43)(334.94235, 2742.28)(337.271, 2995.88)(343.47864, 6222.115)(323.5545, 7553.8086)(324.42474, 1816.066)(325.43198, 5287.16)(326.23416, 1010.2)	a small molecule		InChIKey=HHAVGBXLGVYXFF-AWEZNQCLSA-N	CCCCCCCNC(=O)CCNC([C@H](O)C(C)(C)CO)=O
(-)-phaseollin	-0.120234	down	-15.3542	down	0.00729656	up	-20.8021	down	(325.40393, 1242.09)(327.1397, 979.51)(305.12018, 680.57166)(325.1384, 559.19)(305.11914, 3535.2454)(306.1186, 189.775)(340.15805, 25279.357)(341.15906, 4243.3823)(345.11346, 55802.91)(346.1161, 7995.92)(347.1148, 614.0592)	a pterocarpan	phaseollin biosynthesis // superpathway of pterocarpan biosynthesis (via daidzein)	InChIKey=LWTDZKXXJRRKDG-KXBFYZLASA-N	CC1(C)(\C=C/C4(/C(/O1)=C\C=C3([C@@H]2(COC5(/C=C(\C=C/C(/[C@@H]2OC/3=4)=5)/O)))))
dehydroscoulerine	-0.531903	down	1.36743	up	-6.13532	down	-1.23301	down	(326.38583, 3653.9883)(311.1264, 1800.15)(326.51404, 2121.6138)(327.47256, 1677.5)(311.25122, 23659.502)(312.13672, 20086.73)(343.46713, 6448.554)(344.16083, 2834.785)(345.15982, 4992.7354)(324.7862, 4468.6616)(328.1578, 3068.1602)(349.12323, 8451.244)(350.1268, 941.1075)(351.1254, 135.4)(331.104, 12134.147)(333.1112, 900.92)	an alkaloid	dehydroscoulerine biosynthesis	InChIKey=DRAPVRZDBZHUPL-UHFFFAOYSA-O	COC2(/C=C\C3(\C=C1(C4(\C=C(C(/OC)=C\C(/CC[N+]/1=C\C(C(\O)=2)=3)=4)\O))))
(<i>S</i>)-cheilanthifoline	6.45551	up	2.33537	up	3.86641	up	-7.10274	down	(326.58698, 2974.5723)(311.12604, 30647.443)(312.13654, 22715.088)(327.47952, 8772.346)(329.15094, 2609.98)(329.15472, 10924.51)(311.14255, 645.82)(343.16467, 10689.816)(344.1641, 1951.5828)(349.12314, 10737.652)	a small molecule	coptisine biosynthesis // sanguinarine and macarpine biosynthesis	InChIKey=FVXCQULKSPVRPK-HNNXBMFYSA-N	C1(N3([C@H](C2(\C=C(C(/OC)=C\C(/C1)=2)\O))CC4(\C=C/C5(/OCOC(/C(\C3)=4)=5))))
pyrroloquinoline quinone	13.8585	up	14.1576	up	13.848	up	14.1045	up	(326.98737, 15220.671)(327.9881, 5456.81)(310.30276, 2459.582)(311.98917, 3087.9353)(313.31372, 1179.5227)(313.6847, 1554.9939)(313.98874, 1651.4824)(327.9888, 7325.3867)(310.98456, 5011.11)(312.49548, 965.0725)(313.49316, 1736.2426)(313.9913, 1393.865)(354.98267, 22826.654)(334.7541, 1360.1234)(336.9834, 369.49002)	a quinone	cuticular wax biosynthesis	InChIKey=MMXZSJMASHPLLR-UHFFFAOYSA-K	C1(/C(/C(=O)[O-])=N\C2(/C(=O)C(=O)C3(\C=C(C(=O)[O-])/NC(\C(/C(/C(=O)[O-])=1)=2)=3)))
IMP	1.42403	up	1.58717	up	1.38531	up	1.73322	up	(329.01654, 1551.1266)(330.38455, 410.7682)(331.0181, 992.61005)(352.0592, 625.76)(329.0374, 232.26498)(366.4729, 741.044)(350.41632, 10950.303)(369.01685, 1769.0042)(351.01373, 19374.3)(352.0177, 414.12)	a purine ribonucleoside 5'-monophosphate // a nucleic acid component	inosine-5'-phosphate biosynthesis II // adenosine ribonucleotides <i>de novo</i> biosynthesis // superpathway of adenosine nucleotides <i>de novo</i> biosynthesis I // superpathway of purine nucleotides <i>de novo</i> biosynthesis I // guanosine ribonucleotides <i>de novo</i> biosynthesis // inosine 5'-phosphate degradation // ureide biosynthesis // adenosine nucleotides degradation I // purine n…	InChIKey=GRSZFWQUAKGDAV-KQYNXXCUSA-L	C(OP(=O)([O-])[O-])[C@H]1(O[C@H]([C@H](O)[C@H](O)1)N2(\C=N/C3(C(=O)N\C=N/C2=3)))
F-dUMP	13.5558	up	13.8095	up	13.3943	up	13.4229	up	(329.0364, 942.94)(306.002, 2397.1475)(329.03772, 2841.6948)(308.02057, 6948.164)(310.02112, 492.905)(311.0162, 1015.19)(346.0559, 2584.04)(329.05423, 4810.2573)(351.0137, 23555.662)(352.01477, 7225.2896)(329.26404, 7576.514)(331.12906, 880.7843)(333.9981, 4609.79)	a small molecule		InChIKey=HFEKDTCAMMOLQP-RRKCRQDMSA-L	C(OP(=O)([O-])[O-])[C@H]1(O[C@H](C[C@H](O)1)N2(/C=C(C(=O)NC(=O)2)/F))
1-(2-carboxyphenylamino)-1-deoxy-D-ribulose 5-phosphate	1.46174	up	2.03538	up	0.989001	up	1.53755	up	(329.05133, 1409.1053)(330.0201, 402.53775)(369.0168, 1177.0325)(329.0385, 1101.7476)(367.0759, 546.444)(348.0422, 196.56)(351.01367, 18982.205)(350.3167, 10314.034)(349.5623, 186.165)(350.0661, 150.31)	a sugar phosphate	L-tryptophan biosynthesis	InChIKey=QKMBYNRMPRKVTO-MNOVXSKESA-K	C(OP(=O)([O-])[O-])[C@@H](O)[C@@H](O)C(=O)CNC1(/C=C\C=C/C(/C(=O)[O-])=1)
3'-deoxyadenosine 5'-monophosphate	-0.0080788	down	17.0467	up	-0.0144125	down	17.0441	up	(329.05466, 6869.9175)(330.05612, 1463.1682)(331.0547, 950.27)(312.03912, 1220.8479)(314.0558, 1325.51)(312.98495, 2367.1575)(314.0563, 754.58)(335.03525, 580.094)	a nucleic acid component		InChIKey=XKFCKNDXVMFENB-BAJZRUMYSA-L	C([C@@H]3(C[C@@H](O)[C@H](N1(C2(\N=C/N=C(C(\N=C/1)=2)/N)))O3))OP([O-])([O-])=O
dAMP	-0.0122337	down	17.0606	up	-0.0981367	down	17.058	up	(329.05466, 6869.9175)(330.05612, 1463.1682)(331.0547, 950.27)(312.03912, 1220.8479)(314.0558, 1325.51)(312.98495, 2367.1575)(314.0563, 754.58)(335.03525, 580.094)	a purine 2'-deoxyribonucleoside 5'-monophosphate // a nucleic acid component	purine deoxyribonucleosides salvage	InChIKey=KHWCHTKSEGGWEX-RRKCRQDMSA-L	C([C@@H]3([C@H](C[C@H](N1(C2(\N=C/N=C(C(\N=C/1)=2)/N)))O3)O))OP([O-])([O-])=O
cyclic-AMP	-0.0169378	down	0.0282824	up	2.33645	up	0.0282824	up	(329.0549, 727.68)(312.0395, 149.01)(333.0228, 7692.79)	a nucleoside cyclic 3',5'-monophosphate // a nucleic acid component		InChIKey=IVOMOUWHDPKRLL-KQYNXXCUSA-M	C3(OP(=O)([O-])O[C@H]4([C@@H](O)[C@H](N1(C2(\N=C/N=C(C(\N=C/1)=2)/N)))O[C@H]34))
adenosine 2',3'-cyclic monophosphate	12.8015	up	15.5822	up	16.1474	up	15.1973	up	(329.13205, 1809.0431)(312.0395, 149.01)(329.38913, 4408.6685)(330.05585, 961.49)(312.8416, 1638.074)(313.0517, 888.61)(349.0862, 9325.747)(351.0992, 911.58)(332.0795, 202.4)(353.03864, 8796.36)(354.0397, 172.73)(333.3093, 1624.6774)	a nucleoside cyclic phosphate // a nucleoside cyclic monophosphate // a ribonucleoside 2',3'-cyclic phosphate // a nucleic acid component		InChIKey=KMYWVDDIPVNLME-KQYNXXCUSA-M	C4(\N=C3(C(/N=C\N([C@H]1([C@H]2([C@@H]([C@H](O1)CO)OP(O2)([O-])=O)))3)=C(N)\N=4))
diphosphoglycolyl proline	10.9382	up	11.3858	up	10.9327	up	11.5423	up	(329.308, 8527.239)(329.97635, 1130.1927)(315.2618, 594.6214)(331.4572, 1800.5322)(333.65973, 3405.452)(334.71024, 3311.1384)(334.99326, 1815.415)(313.53302, 7917.776)(314.4387, 1902.048)(314.97394, 2434.6648)(316.97858, 399.32)(351.01434, 20444.596)(352.0144, 5918.8125)(330.10938, 6635.0454)(330.69022, 2238.293)(331.73825, 772.55743)(356.9815, 11803.244)(338.31158, 3284.1396)(338.87805, 2506.549)	a small molecule		InChIKey=JFTJDUMMWOSHFL-UHFFFAOYSA-J	C1(N(C(=O)COP(=O)([O-])OP(=O)([O-])[O-])C(C(=O)[O-])CC1)
p-hydroxymercuribenzoate	16.8727	up	16.7621	up	14.5304	up	16.9655	up	(333.0925, 4812.0986)(334.0969, 6519.665)(335.0634, 2586.9604)(336.06638, 1789.9193)(336.9833, 368.495)(319.6492, 2520.8901)(323.61993, 9018.728)(326.48685, 12125.376)(327.48865, 11414.675)(333.9987, 8639.54)(334.998, 3004.63)(335.9945, 2429.49)(319.2873, 861.597)(322.99213, 1006.9979)(326.0061, 1343.4)(351.08267, 25634.396)(352.9716, 9183.367)(354.18762, 2852.59)(354.0161, 2874.15)(355.0204, 395…	a small molecule		InChIKey=WMHRYLDWLOGHSG-UHFFFAOYSA-L	C1(=C/C=C(\C=C/1)/C(=O)[O-])[Hg]O
<i>trans</i>-zeatin riboside	-10.0026	down	14.4798	up	9.28906	up	6.42875	up	(333.14743, 260296.95)(334.15155, 36534.586)(335.15277, 10726.149)(356.1892, 148.12)(360.1389, 2842.6174)(361.1344, 1058.06)	a small molecule	cytokinins degradation	InChIKey=GOSWTRUMMSCNCW-HNNGNKQASA-N	CC(/CO)=C\CNC1(\C2(\N=C/N(C(\N=C/N=1)=2)[C@H]3([C@H](O)[C@H](O)[C@@H](CO)O3)))
polyneuridine aldehyde	5.78621	up	-17.3368	down	3.61367	up	-17.3241	down	(333.15036, 358157.47)(334.15338, 50731.566)(335.15396, 8650.3545)	a small molecule	ajmaline and sarpagine biosynthesis	InChIKey=BRJNQOSDCDNITN-VDMSZYBVSA-N	C/C=C5([C@@H]1([C@](C(=O)OC)(C=O)[C@H]2(N([C@@H](C1)C3(\NC4(/C=C\C=C/C(/C(\C2)=3)=4)))C5)))
progesterone	-4.63627	down	-19.4174	down	-7.28737	down	-19.4047	down	(335.77032, 1849.0388)(335.86655, 3206.5513)(337.27496, 2084.533)(341.22543, 3052.8176)(342.22406, 56.91)(321.47256, 2231.4873)(323.21902, 5678.975)(324.22296, 271.9525)	a 3-oxo-&Delta;<SUP>4</SUP>-steroid // a C<sub>21</sub>-steroid // a progestogen	cardenolide biosynthesis	InChIKey=RJKFOVLPORLFTN-LEKSSAKUSA-N	CC(=O)[C@H]3(CC[C@H]4([C@@H]2(CCC1(\[C@@](CCC(=O)\C=1)(C)[C@H]2CC[C@](C)34))))
3-[(8Z,11E,13Z)-pentadeca-8,11,13-trien-1-yl] )catechol	-4.63627	down	-19.1093	down	-7.28737	down	-19.1093	down	(335.77032, 1849.0388)(335.86655, 3206.5513)(337.27496, 2084.533)(341.22543, 3052.8176)(342.22406, 56.91)(321.47256, 2231.4873)(323.21902, 5678.975)(324.22296, 271.9525)	an urushiol	phosphate acquisition // oligomeric urushiol biosynthesis	InChIKey=IYROWZYPEIMDDN-XTUOKWOTSA-N	C\C=C/C=C/C\C=C/CCCCCCCC1(\C(\O)=C(\C=C/C=1)\O)
<i>trans</i>-5-<i>O</i>-(4-coumaroyl)-D-quinate	15.0838	up	1.98168	up	14.4877	up	-0.0255134	down	(337.33847, 5705.4297)(355.1345, 15564.179)(356.13834, 1425.3314)(362.98346, 4211.465)(365.10132, 2721.3967)	a small molecule	chlorogenic acid biosynthesis I // chlorogenic acid biosynthesis II // phenylpropanoid biosynthesis	InChIKey=BMRSEYFENKXDIS-OTCYKTEZSA-M	C([O-])(=O)[C@]1(O)(C[C@@H](O)[C@@H](O)[C@@H](C1)OC(=O)/C=C/C2(\C=C/C(/O)=C\C=2))
5-amino-1-(5-phospho-D-ribosyl)imidazole-4-carboxamide	0.0595789	up	-19.9121	down	0.629358	up	-19.9319	down	(339.05856, 8927.335)(340.0634, 195.29)(319.3051, 1601.408)(321.03897, 1831.6155)(337.06128, 50839.02)(338.06238, 11187.3)(319.045, 2539.37)(337.0824, 2872.3)(361.0496, 3223.5964)	a carboxamide	L-histidine biosynthesis // inosine-5'-phosphate biosynthesis II // superpathway of purine nucleotides <i>de novo</i> biosynthesis I	InChIKey=NOTGFIUVDGNKRI-UUOKFMHZSA-L	C(OP(=O)([O-])[O-])[C@@H]1([C@@H](O)[C@@H](O)[C@@H](O1)N2(\C=N/C(\C(=O)N)=C(N)\2))
5-(methylsulfanyl)pentyl-desulfoglucosinolate	-1.43735	down	-12.2101	down	6.8117	up	-12.1974	down	(339.1029, 176.82)(360.12668, 805.69995)(373.14377, 11425.737)(374.14343, 443.4275)(375.152, 112.61)(355.66916, 14866.804)(356.13824, 1518.4725)(381.11264, 2586.4612)(361.58432, 2827.06)	an (<i>E</i>)-<i>S</i>-glucosyl-<i>N</i>-hydroxy-&omega;-(methylsulfanyl)alkimidothioate	glucosinolate biosynthesis from trihomomethionine	InChIKey=HKIBRYCZLMJRFT-KHXSHCKASA-N	CSCCCCCC(/S[C@@H]1(O[C@H](CO)[C@@H](O)[C@H](O)[C@@H](O)1))=N\O
7,8-dihydroberberine	9.56321	up	10.1762	up	4.90655	up	-0.320677	down	(339.13898, 221.89)(319.1146, 12983.007)(320.11765, 560.6407)(321.1079, 985.2016)(339.5415, 409.33197)(324.8046, 178.95836)(355.16925, 8291.221)(356.17703, 1121.51)(339.95804, 9792.646)(341.10376, 1125.6771)(342.17352, 401.1014)(363.76538, 974.5518)(364.13727, 1575.205)(345.11505, 22265.105)(346.11697, 2610.9512)(347.1266, 2793.9592)	an alkaloid	(<i>R</i>)-canadine biosynthesis	InChIKey=FZAGOOYMTPGPGF-UHFFFAOYSA-N	C2(CC5(/C=C1(C(/OCO1)=C\C(\C3(\N2CC4(/C(\C=3)=C\C=C(C(\OC)=4)\OC)))=5)))
(<i>S</i>)-canadine	2.78748	up	-17.0252	down	2.91531	up	-17.0125	down	(339.60202, 9846.04)(341.15875, 3097.4)(324.94116, 676.47003)(340.15802, 28194.512)(341.15918, 4815.927)(324.1525, 1555.18)(362.19458, 1738.3049)(363.13913, 4342.3394)(366.8944, 392.30875)(346.96417, 1586.0942)(348.41397, 1710.0708)	a small molecule	chelerythrine biosynthesis // noscapine biosynthesis // berberine biosynthesis	InChIKey=VZTUIEROBZXUFA-INIZCTEOSA-N	C1(CC4(\C(\[C@@H]2(CC3(\C=C/C(/OC)=C(C(/CN12)=3)/OC)))=C/C5(/OCOC(/C=4)=5)))
cannabigerolate	2.31006	up	-17.4818	down	0.238954	up	-17.4691	down	(341.209, 19157.566)(342.2127, 2886.8518)(361.2318, 9353.168)(362.2351, 879.71497)	a cannabinoid	cannabinoid biosynthesis	InChIKey=SEEZIOZEUUMJME-FOWTUZBSSA-M	CCCCCC1(\C(\C([O-])=O)=C(C(\C/C=C(C)/CCC=C(C)C)=C(\C=1)/O)\O)
catharanthine	-5.01415	down	-14.2224	down	-14.4612	down	4.93325	up	(341.21014, 3107.15)(319.1868, 6384.4507)(342.5538, 1894.1517)(341.2099, 5596.86)(320.1974, 89.55)(359.54062, 985.92804)(360.23642, 5553.186)(360.18643, 7776.78)(347.18, 402.81998)	an iboga-type monoterpenoid indole alkaloid	vindoline, vindorosine and vinblastine biosynthesis	InChIKey=CMKFQVZJOWHHDV-BPLLPPDFSA-O	CCC1(\C5([NH+]2(CC(\C=1)C[C@](C(OC)=O)(C3(\NC4(/C=C\C=C/C(/C(\CC2)=3)=4)))5)))
5'-[(3-aminopropyl)methylamino]-5'-deoxyadenosine	-11.7428	down	-11.6769	down	-11.8287	down	-11.6769	down	(342.2089, 3284.88)(321.18243, 7522.4)(362.5936, 2913.3582)(345.7885, 933.88196)(347.19415, 4233.19)	a small molecule		InChIKey=FRPWQMPGADKOIA-IDTAVKCVSA-P	C[NH2+]CCC[NH2+]C[C@@H]3([C@H]([C@H]([C@H](N1(C2(\N=C/N=C(C(\N=C/1)=2)/N)))O3)O)O)
(<i>S</i>)-<i>cis</i>-<i>N</i>-methylstylopine	-9.08521	down	-9.01931	down	-4.37017	down	-9.01931	down	(343.1428, 396.75)(320.1373, 8178.36)(321.1391, 1067.56)(339.8227, 1176.1818)(341.1533, 205.34)(321.1388, 399.35)(356.17343, 8190.037)(357.1836, 705.51)(343.16995, 11982.725)(363.47083, 5624.735)(365.1364, 954.75)	a small molecule	sanguinarine and macarpine biosynthesis	InChIKey=GBUUKFRQPCPYPW-KKSFZXQISA-N	C[N+]24([C@H](C3(\C=C1(C(/OCO1)=C\C(/CC2)=3)))CC5(\C=C/C6(/OCOC(/C(\C4)=5)=6)))
quinidine	-1.2273	down	-0.606189	down	-0.697341	down	-0.519928	down	(343.2245, 21106.84)(344.22858, 4196.977)(345.22995, 326.505)(329.23297, 62.22)(351.14572, 196.6408)(333.33273, 3254.8318)(334.936, 406.6625)	an alkaloid	cinchona alkaloids biosynthesis	InChIKey=LOUPRKONTZGTKE-JUMJFMMLSA-O	C=C[C@@H]1([C@H]2(C[C@H]([NH+](C1)CC2)[C@H](C3(\C4(/C=C(\C=C/C(/N=C\C=3)=4)/OC)))O))
1-<i>O</i>-caffeoyl-&beta;-<i>D</i>-glucose	-1.67473	down	-1.31072	down	-1.29122	down	-1.32304	down	(344.0897, 2539.8699)(324.08023, 417.3075)(329.10193, 398.83002)(343.62576, 664.805)(365.28525, 11647.488)(366.14014, 503.382)(367.07562, 512.036)(348.0934, 4121.6196)(349.08615, 7024.629)(350.7592, 222.43669)	a phenylpropanoid	phenylpropanoids methylation (ice plant)	InChIKey=WQSDYZZEIBAPIN-VBQORRLJSA-N	C2(\C(/C=C/C(=O)O[C@H]1([C@H](O)[C@H]([C@@H]([C@H](O1)CO)O)O))=CC(\O)=C(\C=2)\O)
clotrimazol	-20.144	down	-0.264875	down	-20.2299	down	0.40836	up	(345.1153, 16117.89)(345.114, 36211.617)(346.11673, 4768.714)(347.11978, 272.835)(367.01184, 3314.3784)(369.14856, 4459.26)(367.0977, 3792.595)	an antibiotic		InChIKey=VNFPBHJOKIVQEB-UHFFFAOYSA-N	C1(\N=C/N(\C=1)C(C2(/C=C\C=C/C(/Cl)=2))(C3(\C=C/C=C\C=3))C4(\C=C/C=C\C=4))
AMP	13.5908	up	18.567	up	14.0022	up	18.8507	up	(346.71793, 1618.8867)(329.03864, 1251.483)(348.06793, 5138.687)(350.0643, 6791.4062)(329.2649, 2514.2566)(365.0919, 14068.4)(366.2003, 671.9712)(367.0791, 1060.61)(348.40732, 8273.983)(349.08698, 10098.096)(368.03674, 306.155)(350.0257, 13380.17)	a purine ribonucleoside 5'-monophosphate // a nucleic acid component	salicortin biosynthesis // tetrahydroxyxanthone biosynthesis (from benzoate) // fatty acid &beta;-oxidation II (peroxisome) // superpathway of glyoxylate cycle and fatty acid degradation // starch degradation II // NAD biosynthesis from 2-amino-3-carboxymuconate semialdehyde // NAD <i>de novo</i> biosynthesis II (from tryptophan) // pyridine nucleotide cycling (plants) // canavanine biosynthesis …	InChIKey=UDMBCSSLTHHNCD-KQYNXXCUSA-L	C([C@@H]3([C@H]([C@H]([C@H](N1(C2(\N=C/N=C(C(\N=C/1)=2)/N)))O3)O)O))OP([O-])([O-])=O
gibberellin A<sub>3</sub>	8.99786	up	-9.08249	down	9.96575	up	-9.06982	down	(346.93854, 3539.8774)(331.1336, 211.27)(349.1399, 989.23)(331.66293, 1791.8444)(333.14935, 6984.204)(366.1752, 4343.284)(367.1774, 266.36002)(349.34045, 949.63837)(354.63068, 8710.533)(355.13455, 16083.667)	a gibberellin	gibberellin biosynthesis V // superpathway of gibberellin biosynthesis	InChIKey=IXORZMNAPKEEDV-SNTJWBGVSA-M	C=C1([C@@]3(O)(C[C@]4(C1)([C@H]([C@@H]5([C@]2(C(=O)O[C@](\C=C/[C@H](O)2)([C@@H](CC3)4)5)(C)))C([O-])=O)))
gossypetin 3',8-dimethyl ether	13.6563	up	18.6735	up	14.0941	up	18.9701	up	(347.39737, 4184.57)(348.0678, 6808.98)(330.0577, 4517.3)(348.0679, 5584.0938)(349.0846, 9894.388)(331.67313, 1076.538)(332.0762, 410.41)(365.094, 14933.373)(366.09592, 705.5184)(345.97864, 1915.1514)(373.06384, 1041.0875)(353.03848, 5344.761)	a flavonol	phenylpropanoids methylation (ice plant) // flavonol glucosylation I	InChIKey=IBXCKSUZOFKGSB-UHFFFAOYSA-M	COC1(\C(\O)=C/C=C(/C=1)/C2(/OC3(/C(/C(C(/[O-])=2)=O)=C(/C=C(C(\OC)=3)/O)/O)))
quercetagetin 3',6-dimethyl ether	13.5908	up	18.608	up	14.0286	up	18.9046	up	(347.39737, 4184.57)(348.0678, 6808.98)(330.0577, 4517.3)(348.0679, 5584.0938)(349.0846, 9894.388)(331.67313, 1076.538)(332.0762, 410.41)(365.094, 14933.373)(366.09592, 705.5184)(345.97864, 1915.1514)(373.06384, 1041.0875)(353.03848, 5344.761)	a flavonol	phenylpropanoids methylation (ice plant) // flavonol glucosylation I	InChIKey=XWIDINOKCRFVHQ-UHFFFAOYSA-M	COC1(\C(\O)=C/C=C(/C=1)/C2(/OC3(\C(\C(=O)C(/[O-])=2)=C(C(\OC)=C(/C=3)\O)\O)))
3',4'-dimethylmyricetin	18.1784	up	18.6651	up	14.0857	up	18.9617	up	(347.39737, 4184.57)(348.0678, 6808.98)(330.0577, 4517.3)(348.0679, 5584.0938)(349.0846, 9894.388)(331.67313, 1076.538)(332.0762, 410.41)(365.094, 14933.373)(366.09592, 705.5184)(345.97864, 1915.1514)(373.06384, 1041.0875)(353.03848, 5344.761)	a flavonol derivative	flavonol glucosylation I // polymethylated myricetin biosynthesis (tomato)	InChIKey=XRVWAQDGOCLFAE-UHFFFAOYSA-M	COC1(\C(\OC)=C(/C=C(/C=1)/C2(/OC3(/C=C(/C=C(C(\C(=O)C(/[O-])=2)=3)/O)/O)))\O)
tubercidine 5'-monophosphate	1.25772	up	2.3555	up	2.13651	up	2.61042	up	(347.8848, 4471.592)(348.0678, 5836.27)(329.03952, 1403.5708)(330.0564, 167.78)(347.9935, 5613.739)(348.0684, 5995.86)(330.05795, 4165.19)(364.9427, 14417.154)(366.09332, 969.0828)(348.98605, 8345.091)(367.0347, 3264.5806)(368.03674, 253.67001)(349.0235, 39001.344)	a small molecule		InChIKey=OBKZXEICLJXEAO-KCGFPETGSA-L	C(OP([O-])([O-])=O)[C@@H]3([C@H]([C@H]([C@H](N1(\C=C/C2(C(/N)=N\C=N/C1=2)))O3)O)O)
16-hydroxytabersonine	-6.09323	down	15.3226	up	-6.17913	down	15.2458	up	(353.17792, 117901.94)(354.17944, 6769.58)(357.7961, 2887.3967)(356.2276, 178.59)(377.18924, 1347.3401)(358.16443, 102886.09)(359.1692, 17782.307)(360.16962, 827.92)	a small molecule	vindoline, vindorosine and vinblastine biosynthesis	InChIKey=FXUFRJQCBVSCRZ-ACRUOGEOSA-O	CC[C@@]25(\C=C/C[NH+]4(CC[C@@]1(C3(/C=C\C(\O)=C/C(/NC\1=C(C2)/C(=O)OC)=3))[C@@H]45))
4-amino-2-trifluoromethyl 5-hydroxymethylpyrimidine pyrophosphate	8.29228	up	0.113001	up	8.07267	up	0.113001	up	(355.983, 12325.557)(337.58926, 1860.9675)(337.96625, 2073.195)(368.98248, 2501.5786)(354.9825, 25421.873)(374.95724, 377.18)(354.93347, 2940.1162)	a small molecule		InChIKey=UKNJCTHTCAKKNG-UHFFFAOYSA-K	C(OP(=O)([O-])OP(=O)([O-])[O-])C1(\C(\N)=N/C(\C(F)(F)F)=N\C=1)
gibberellin A<sub>20</sub>	-4.86549	down	15.664	up	-4.9514	down	10.6293	up	(357.00415, 4616.0747)(358.79764, 2185.9182)(359.1634, 604.055)(317.15457, 1250.6316)(318.66345, 526.15)(333.15695, 152.59)(350.1822, 93.49)(339.13788, 339.96802)(331.17197, 23851.178)(332.17554, 2490.056)	a gibberellin	gibberellin biosynthesis V // gibberellin inactivation II (methylation) // gibberellin biosynthesis III (early C-13 hydroxylation) // superpathway of gibberellin biosynthesis // gibberellin inactivation I (2&beta;-hydroxylation)	InChIKey=OXFPYCSNYOFUCH-AODVQFRNSA-M	C=C1([C@@]3(O)(C[C@]4(C1)([C@H]([C@@H]5([C@]2(C(=O)O[C@](CCC2)([C@@H](CC3)4)5)(C)))C([O-])=O)))
<i>p</i>-chloromercuribenzoate	0.794904	up	1.06626	up	0.612789	up	1.02109	up	(358.95828, 1261.996)(344.51355, 3850.0012)(346.08356, 1088.3152)(346.75247, 2574.1028)(346.4526, 1316.85)(347.9669, 340.18)(359.9695, 1271.5918)(342.48688, 2481.553)(345.3347, 1801.8107)(347.18896, 1018.79224)(347.21252, 1442.37)(345.9537, 331.21)(347.9744, 349.91)(348.9725, 327.81)(368.9848, 2983.8384)(372.58994, 469.67)(370.9825, 1143.7)(356.98148, 10022.633)(358.0092, 2840.645)(358.9724, 1257…	a small molecule		InChIKey=YFZOUMNUDGGHIW-UHFFFAOYSA-L	C1(=C/C=C(\C=C/1)/C(=O)[O-])[Hg]Cl
leachianone G	-2.17393	down	1.80174	up	3.40014	up	1.80174	up	(359.1286, 1349.63)(361.1443, 540.12714)(343.0802, 10590.986)(343.1332, 15288.66)(377.17166, 737.4033)(355.42175, 12736.054)(356.13824, 1542.4363)(381.1127, 2095.6216)(364.7543, 2768.4924)(365.1062, 3935.0598)	a small molecule	sophoraflavanone G biosynthesis	InChIKey=VBOYLFNGTSLAAZ-SFHVURJKSA-M	CC(C)=CCC3(/C(/[O-])=C\C(\O)=C2(C(/O[C@H](C1(/C=C\C(\O)=C/C(/O)=1))CC2=O)=3))
gardenin B	-0.0312216	down	18.7289	up	7.81088	up	18.5774	up	(359.12924, 12581.308)(360.51834, 518.8277)(361.1374, 443.11)(365.08887, 12397.464)(366.08804, 542.5333)	a methoxyflavone // a monohydroxyflavone	nevadensin biosynthesis	InChIKey=LXEVSYZNYDZSOB-UHFFFAOYSA-N	COC3(\C=C/C(/C1(/OC2(/C(/OC)=C(C(\OC)=C(C(\C(=O)\C=1)=2)\O)/OC)))=C\C=3)
7-deoxyloganate	-0.826383	down	-14.5947	down	-3.11807	down	-17.4421	down	(359.12927, 12699.712)(360.1317, 818.22)(344.1325, 2775.307)(363.1599, 137.41)(342.4912, 13640.833)(343.13876, 2178.6067)(377.17816, 3843.1924)(360.7393, 998.7657)(362.6711, 2081.9487)(363.1654, 3894.18)(364.16284, 5491.0)(382.727, 1137.0159)(366.1137, 3183.7651)(367.12216, 3135.3125)	a monoterpenoid derivative	secologanin and strictosidine biosynthesis	InChIKey=DSXFHNSGLYXPNG-YDYVGBNJSA-M	C[C@H]1(CC[C@H]3([C@@H]1[C@H](O[C@@H]2(O[C@H](CO)[C@@H](O)[C@H](O)[C@@H](O)2))O/C=C3/C([O-])=O))
3,7,3'-trimethylmyricetin	-0.0294202	down	18.0696	up	15.7991	up	7.38452	up	(361.0829, 2939.3132)(363.82034, 363.654)(364.1224, 1206.43)(365.067, 5364.3984)	a flavonol derivative	flavonol glucosylation I // polymethylated myricetin biosynthesis (tomato)	InChIKey=LVDBEFRVSYPLRQ-UHFFFAOYSA-N	COC2(\C=C(C3(\C(=O)C(/OC)=C(C1(\C=C(C(\O)=C(/C=1)\O)\OC))\OC(/C=2)=3))\O)
humulone	12.9267	up	-4.663	down	13.2622	up	-4.663	down	(362.21115, 1513.7974)(363.21594, 150.8475)(379.2372, 16083.9)(380.2412, 3526.3086)(384.19116, 6447.5503)(385.1951, 452.70285)	an &alpha; bitter acid	lupulone and humulone biosynthesis // superpathway of bitter acids biosynthesis	InChIKey=VMSLCPKYRPDHLN-OAQYLSRUSA-M	CC(C)=CCC1(/C(O)=C(C([C@@](C(/[O-])=1)(O)CC=C(C)C)=O)C(CC(C)C)=O)
3,7,3'-trimethylquercetagetin	-1.82217	down	-1.66326	down	-1.56435	down	-1.25712	down	(362.58755, 8143.4194)(344.0891, 278.28)(364.34515, 14534.842)(365.76736, 23781.38)(366.10385, 8708.525)(344.08963, 1029.625)(383.1415, 1490.9667)(363.82034, 363.654)(364.1224, 1206.43)(383.07767, 20281.822)(385.08673, 207.91202)(365.8204, 3570.1785)	a flavonol derivative	flavonol glucosylation I // polymethylated quercetin glucoside biosynthesis II - quercetagetin series (Chrysosplenium) // superpathway of polymethylated quercetin/quercetagetin glucoside biosynthesis (Chrysosplenium)	InChIKey=QQBSPLCHDUCBNM-UHFFFAOYSA-N	COC1(\C(\O)=C/C=C(/C=1)/C2(/OC3(\C(\C(=O)C(/OC)=2)=C(C(\O)=C(/C=3)\OC)\O)))
XMP	-2.03995	down	-1.99943	down	-2.12585	down	-1.99943	down	(363.0229, 6280.06)(364.0244, 1127.65)(365.0227, 1558.86)(383.078, 9365.72)	a purine ribonucleoside 5'-monophosphate // a nucleic acid component	guanosine ribonucleotides <i>de novo</i> biosynthesis // inosine 5'-phosphate degradation // ureide biosynthesis // adenosine nucleotides degradation I // purine nucleotides degradation I (plants) // superpathway of purines degradation in plants	InChIKey=DCTLYFZHFGENCW-UUOKFMHZSA-L	C(OP(=O)([O-])[O-])[C@@H]1([C@@H](O)[C@@H](O)[C@@H](O1)N2(\C=N/C3(\C(=O)NC(=O)NC/2=3)))
gibberellin A<sub>36</sub>	-3.26465	down	-20.0625	down	-5.21066	down	-14.8603	down	(363.1652, 197.55)(343.1539, 53.86)(366.1789, 2010.15)(347.16574, 49393.293)(348.16888, 6797.4883)(380.59128, 1679.3574)(382.20282, 678.535)(361.0943, 13212.562)(362.18463, 963.64355)(363.19565, 362.315)(385.14438, 15895.066)(386.21487, 2789.2546)(387.15683, 3325.108)(388.1599, 85.14)(368.80002, 7909.8506)(368.81436, 942.70166)	a gibberellin	gibberellin biosynthesis I (non C-3, non C-13 hydroxylation) // gibberellin biosynthesis II (early C-3 hydroxylation) // superpathway of gibberellin biosynthesis	InChIKey=JZBLVVPDEDCVQA-SQLMURCQSA-L	C=C1([C@H]2(C[C@]3(C1)([C@H]([C@@H]4([C@@](C)([C@@H](O)CC[C@@](C=O)([C@@H](CC2)3)4)C([O-])=O))C([O-])=O)))
orotidine 5'-phosphate	6.77803	up	16.2799	up	15.8958	up	16.8105	up	(365.0022, 9319.465)(369.84296, 2007.7288)(371.0133, 2009.5894)(351.01544, 19112.002)(352.01746, 280.4725)(367.03467, 3217.2324)(368.03674, 164.23999)(388.5725, 6858.9883)(389.98987, 1830.9395)(390.9884, 2293.7622)(372.9949, 104.66)	a small molecule	UMP biosynthesis I // superpathway of pyrimidine ribonucleotides <i>de novo</i> biosynthesis // superpathway of pyrimidine deoxyribonucleotides <i>de novo</i> biosynthesis	InChIKey=KYOBSHFOBAOFBF-XVFCMESISA-K	C(OP(=O)([O-])[O-])[C@H]1(O[C@H]([C@H](O)[C@H](O)1)N2(C(/C(=O)[O-])=C/C(=O)NC(=O)2))
isopentenyladenine-7-<i>N</i>-glucoside	-20.2792	down	-20.1313	down	-20.2792	down	-8.47714	down	(366.1748, 674.57)(348.1673, 228698.6)(348.16916, 42310.312)(349.17044, 7730.9146)(383.1945, 340.99)(367.2065, 8931.08)(389.168, 9147.26)(390.1712, 2099.46)(392.1711, 4023.33)(371.95782, 3734.9902)	an adenine-type cytokinin glucoside	cytokinins 7-<i>N</i>-glucoside biosynthesis	InChIKey=ORUWKZNXHJIZKV-HMXKMONRSA-N	CC(C)=CCNC1(\C2(N(\C=N/C(\N=C/N=1)=2)[C@@H]3([C@@H]([C@H]([C@@H]([C@H](O3)CO)O)O)O)))
cyclic-GMP	1.42715	up	2.28835	up	1.99429	up	2.48941	up	(367.03467, 3252.466)(368.03674, 269.045)(329.0386, 1372.2225)(348.04184, 271.254)(365.98495, 5362.1973)(366.08698, 487.13998)(348.39206, 880.8667)(349.02347, 41477.58)(350.02563, 9543.819)(348.06796, 5780.5073)	a nucleoside cyclic 3',5'-monophosphate // a nucleic acid component		InChIKey=ZOOGRGPOEVQQDX-UUOKFMHZSA-M	C4([C@@H]3([C@H]([C@H]([C@H](N1(C2(\N=C(N)/NC(C(\N=C/1)=2)=O)))O3)O)OP(O4)(=O)[O-]))
3',4',5'-<i>O</i>-trimethyltricetin	-1.06564	down	-0.294918	down	-0.0660558	down	0.25332	up	(367.07486, 592.27765)(331.08606, 602.19)(363.1157, 226.51)(344.08905, 9735.289)(345.09064, 589.6521)(348.06808, 7266.052)	a flavonoid		InChIKey=CPCPHNWWTJLXKQ-UHFFFAOYSA-M	COC1(/C=C(/C=C(C(\OC)=1)/OC)/C2(/OC3(/C=C(/C=C(C(\C(=O)\C=2)=3)/O)/[O-])))
dCDP	18.3495	up	18.8385	up	18.5996	up	19.0249	up	(368.9876, 219.145)(371.01328, 3375.1965)(405.0323, 459.94537)(389.01715, 819.335)(389.0862, 16437.748)(390.9897, 4498.2)(389.0367, 489.535)	a pyrimidine 2'-deoxyribonucleoside 5'-diphosphate // a pyrimidine	phytol salvage pathway // pyrimidine deoxyribonucleosides salvage // pyrimidine deoxyribonucleotide phosphorylation // superpathway of pyrimidine deoxyribonucleoside salvage // pyrimidine deoxyribonucleotides <i>de novo</i> biosynthesis I // superpathway of pyrimidine deoxyribonucleotides <i>de novo</i> biosynthesis // superpathway of pyrimidine deoxyribonucleotides <i>de novo</i> biosynthesis (<…	InChIKey=FTDHDKPUHBLBTL-SHYZEUOFSA-K	C([C@@H]2([C@H](C[C@H](N1(C(/N=C(\C=C/1)/N)=O))O2)O))OP(OP(=O)([O-])[O-])([O-])=O
sinapaldehyde glucoside	-13.634	down	-13.4457	down	-13.7199	down	-13.433	down	(371.63498, 3701.8975)(352.11334, 6245.8423)(371.13086, 7105.125)(357.1428, 2335.4033)(358.1424, 125.6)(392.17114, 470.87668)(371.15784, 551.83997)(375.1546, 4240.48)(395.52844, 1192.542)	a small molecule	monolignol glucosides biosynthesis	InChIKey=OYTCTPHTVUEGCL-GCPOEHJPSA-N	COC2(\C(\O[C@H]1([C@@H]([C@H]([C@@H]([C@H](O1)CO)O)O)O))=C(C=C(/C=2)/C=C/C=O)\OC)
prochloraz	0.419452	up	1.30668	up	1.07384	up	1.55266	up	(375.0208, 2794.5454)(377.05148, 754.3667)(366.73383, 3365.2476)(365.82916, 508.42804)(365.02374, 760.28)(395.06534, 32111.94)(396.0672, 7143.676)(397.06122, 7273.905)(398.06674, 389.53802)(375.10928, 3633.002)(376.05917, 1563.1914)(377.0563, 155.03)(407.029, 40403.895)(408.0309, 10452.229)(386.22437, 790.4785)(389.01697, 1453.7351)	a small molecule		InChIKey=IVCITWHJIOQNBI-UHFFFAOYSA-N	CCCN(C(=O)N1(\N=C/C=C\1))CCOC2(/C(/Cl)=C\C(\Cl)=C/C(/Cl)=2)
gibberellin A<sub>13</sub>	2.75432	up	-5.34668	down	3.01074	up	-5.34668	down	(375.15347, 1615.8568)(357.14166, 1464.4375)(358.1493, 164.66)(381.1764, 125.23)(363.165, 1051.5481)(393.18582, 117065.1)(394.18933, 23793.562)(395.18472, 6667.9453)(403.15475, 25643.781)(382.1252, 646.34)	a gibberellin	gibberellin biosynthesis I (non C-3, non C-13 hydroxylation) // superpathway of gibberellin biosynthesis	InChIKey=UYRCHWLYXIQJKK-HMRRIYTKSA-K	C=C1([C@H]2(C[C@]3(C1)([C@H]([C@@H]4([C@@](C)([C@@H](O)CC[C@@](C(=O)[O-])([C@@H](CC2)3)4)C([O-])=O))C([O-])=O)))
19E-geissoschizine	4.12698	up	-16.6955	down	4.34118	up	-16.6828	down	(377.17563, 11683.0205)(378.17905, 1130.3761)	a small molecule	ajmaline and sarpagine biosynthesis // vindoline, vindorosine and vinblastine biosynthesis	InChIKey=WKWHYFHGTWZCLM-KGZWXYIYSA-N	C/C=C1([C@@H](C(\C(OC)=O)=C\O)C[C@H]2(C3(\NC4(/C=C\C=C/C(/C(\CCN(C1)2)=3)=4))))
betanidin quinone	10.3851	up	-8.57765	down	0.260036	up	-8.73234	down	(384.08023, 6118.095)(385.08698, 263.155)(411.04922, 2359.0315)(389.03586, 1451.86)	an alkaloid	betanidin degradation	InChIKey=MCTHLMSFLMEBEK-AAEUAGOBSA-L	C(/C=C1(C[C@@H](C([O-])=O)NC(/C(=O)[O-])=C/1))=[N+]2([C@H](C([O-])=O)CC3(\C/2=C/C(=O)C(=O)\C=3))
(13<i>S</i>,14<i>R</i>)-13-<i>O</i>-acetyl-1,8-dihydroxy-<i>N</i>-methylcanadine	5.22111	up	-12.4092	down	7.77276	up	-12.3966	down	(385.2952, 39611.945)(386.14777, 7431.215)(387.2116, 6773.7847)(388.16086, 149.48999)(369.55072, 3050.9048)(371.16354, 11190.274)(372.16693, 340.93665)(385.17886, 5057.107)(411.1577, 621.17505)	an alkaloid	noscapine biosynthesis	InChIKey=ZMVJJIWEZXWPAJ-DIOGXUQJSA-O	CC(=O)O[C@@H]1([C@H]3(C4(/C(\CC[N+](C(O)C2(/C(/OC)=C(\C=C/C\1=2)/OC))(C)3)=C\C5(\OCOC(/C(/O)=4)=5))))
glutathioselenol	2.27098	up	2.85225	up	2.70499	up	3.14287	up	(386.93735, 4164.9434)(388.40182, 5199.4624)(390.2744, 3658.9514)(390.73828, 2330.81)(390.9885, 3039.76)(368.62912, 837.2017)(369.4807, 1226.8374)(387.5757, 7319.6797)(390.32275, 4816.361)(390.6556, 1877.5933)(390.9875, 2142.28)(368.07977, 3755.1218)(369.98883, 863.92004)(405.9759, 7413.117)(407.4012, 27856.602)(408.39816, 10257.575)(409.263, 15697.961)(410.0246, 1837.0079)(388.3899, 917.1058)(40…	glutathione and derivatives	selenate reduction // superpathway of seleno-compound metabolism	InChIKey=UUYVRXVWXDDDGX-WDSKDSINSA-M	C(S[SeH])[C@@H](C(NCC([O-])=O)=O)NC(=O)CC[C@H]([NH3+])C([O-])=O
1-naphthol 6'-O-malonylglucoside	-4.42269	down	-4.38217	down	-4.50859	down	-4.38217	down	(391.09344, 7091.985)(375.09766, 450.49)	a D-glucoside // an aromatic compound	phenolic malonylglucosides biosynthesis	InChIKey=QNRFNDGWEROWPJ-LQDZTQBFSA-M	C2(\C=C1(\C=C/C=C(C/1=C/C=2)/O[C@@H]3(O[C@@H]([C@H]([C@@H]([C@H]3O)O)O)COC(=O)CC(=O)[O-])))
cholesterol	-0.0122337	down	14.1312	up	-0.0981367	down	0.188776	up	(392.3701, 5284.15)(368.34848, 5591.267)(369.35022, 2979.1165)(369.34973, 3377.077)	a 3&beta;-hydroxysteroid	sphingolipid biosynthesis (plants) // &alpha;-tomatine biosynthesis // plant sterol biosynthesis II // cholesterol biosynthesis (plants) // cholesterol biosynthesis I // solasodine and soladulcidine biosynthesis // superpathway of glycoalkaloid metabolism (Solanaceae)	InChIKey=HVYWMOMLDIMFJA-DPAQBDIFSA-N	CC(C)CCC[C@@H](C)[C@H]3(CC[C@H]4([C@@H]2(C\C=C1(C[C@@H](O)CC[C@@](C)1[C@H]2CC[C@](C)34))))
&beta;-tocotrienol	-5.30293	down	-0.339545	down	-19.6193	down	-0.444575	down	(396.32324, 1050.825)(397.3206, 392.49)(414.3344, 272745.9)(415.33676, 81515.055)(416.34695, 38248.812)(417.34882, 10757.857)(428.34903, 18914.188)(429.35214, 4774.213)	a tocotrienol	vitamin E biosynthesis (tocotrienols) // cuticular wax biosynthesis	InChIKey=FGYKUFVNYVMTAM-WAZJVIJMSA-N	CC(C)=CCCC(\C)=C/CCC(\C)=C/CC[C@@]1(C)(OC2(\C(/CC1)=C(C)/C(/O)=C\C(/C)=2))
CDP	0.537685	up	1.08587	up	0.953516	up	1.60004	up	(400.14124, 398.5731)(400.98355, 647.5267)(386.98572, 2832.7114)(384.988, 474.48)(405.03326, 487.7711)(422.9749, 236.18)(404.9669, 9809.381)	a pyrimidine ribonucleoside 5'-diphosphate // a pyrimidine	farnesylcysteine salvage pathway // pyrimidine deoxyribonucleotides <i>de novo</i> biosynthesis I // superpathway of pyrimidine deoxyribonucleotides <i>de novo</i> biosynthesis // diacylglycerol and triacylglycerol biosynthesis // superpathway of pyrimidine deoxyribonucleotides <i>de novo</i> biosynthesis (<i>E. coli</i>) // phytol salvage pathway // pyrimidine deoxyribonucleosides salvage // sup…	InChIKey=ZWIADYZPOWUWEW-XVFCMESISA-K	C([C@@H]2([C@H]([C@H]([C@H](N1(C(/N=C(\C=C/1)/N)=O))O2)O)O))OP(OP([O-])([O-])=O)([O-])=O
24-methylenecholesterol	2.16908	up	-10.4827	down	-5.39302	down	-10.4827	down	(403.37497, 10924.54)(404.37848, 1336.593)(382.36023, 215.78375)(420.40128, 19385.637)(421.40448, 3860.5107)(422.39676, 11036.541)(425.35696, 59536.684)(426.36023, 15364.044)(427.36264, 764.72705)	a steroid	phytosterol biosynthesis (plants)	InChIKey=INDVLXYUCBVVKW-PXBBAZSNSA-N	CC(C)C(CC[C@@H](C)[C@H]3(CC[C@H]4([C@@H]2(C\C=C1(C[C@@H](O)CC[C@@](C)1[C@H]2CC[C@](C)34)))))=C
brassicasterol	2.16908	up	-10.1692	down	-5.39302	down	-10.531	down	(403.37497, 10924.54)(404.37848, 1336.593)(382.36023, 215.78375)(420.40128, 19385.637)(421.40448, 3860.5107)(422.39676, 11036.541)(425.35696, 59536.684)(426.36023, 15364.044)(427.36264, 764.72705)	a triterpenoid	phytosterol biosynthesis (plants)	InChIKey=OILXMJHPFNGGTO-ZAUYPBDWSA-N	CC(C)[C@@H](C)/C=C/[C@@H](C)[C@H]3(CC[C@H]4([C@@H]2(C\C=C1(C[C@@H](O)CC[C@@](C)1[C@H]2CC[C@](C)34))))
glucotropaeolin	12.8588	up	18.057	up	13.5098	up	18.4646	up	(408.03085, 13830.221)(411.04437, 4765.32)(412.9919, 4118.076)(413.0752, 5587.86)(435.03033, 14245.651)(436.07132, 2523.2888)(437.02902, 2554.6338)(415.01733, 713.021)(416.0146, 300.14)	an aromatic glucosinolate	glucosinolate biosynthesis from phenylalanine // glucosinolate activation // aromatic glucosinolate activation	InChIKey=QQGLQYQXUKHWPX-RFEZBLSLSA-M	C(O)[C@@H]2([C@@H](O)[C@H](O)[C@@H](O)[C@H](SC(/CC1(\C=C/C=C\C=1))=N/OS(=O)(=O)[O-])O2)
24-ethylidenelophenol	0.266879	up	1.40466	up	1.28631	up	1.6877	up	(409.37738, 1045.9532)(450.42682, 16557.275)(431.36847, 10724.364)(432.3548, 668.6125)	a triterpenoid	phytosterol biosynthesis (plants)	InChIKey=LPZCCMIISIBREI-JXMPMKKESA-N	C\C=C(CC[C@@H](C)[C@H]3(CC[C@H]4(C1([C@@H]([C@@]2(C)(CC[C@H](O)[C@@H](C)[C@H](CC=1)2))CC[C@](C)34))))/C(C)C
4&alpha;-formyl-5&alpha;-cholesta-8,24-dien-3&beta;-ol	-9.4472	down	-9.39473	down	-9.53311	down	-9.39473	down	(412.33887, 64871.81)(413.33646, 20508.97)(414.33765, 2022.9033)(397.3246, 13382.72)(398.3246, 8559.266)(436.39584, 4411.99)(438.6647, 9351.81)(440.00903, 5215.1533)(441.01578, 10521.956)(441.3519, 16658.21)	a 3&beta;-hydroxysteroid	sphingolipid biosynthesis (plants) // zymosterol biosynthesis // cholesterol biosynthesis I	InChIKey=ZLQSSFNCEUGGJF-NUESBDPTSA-N	CC(C)=CCC[C@@H](C)[C@H]2(CC[C@H]3(C4(\CC[C@H]1([C@H](C=O)[C@@H](O)CC[C@@](C)1C(\CC[C@](C)23)=4))))
adlupulone	12.0253	up	-1.60899	down	14.8603	up	-4.68824	down	(413.275, 11130.879)(414.2669, 25552.36)(415.2703, 2401.47)(417.29465, 95081.75)(418.293, 33056.31)(419.29132, 10988.001)(420.29407, 609.2775)(401.28137, 29395.504)(402.28464, 8081.5283)(431.30786, 5230.2734)(432.3121, 79.49)(415.73865, 9815.52)(441.27734, 889.118)	a &beta; bitter acid	adlupulone and adhumulone biosynthesis // superpathway of bitter acids biosynthesis	InChIKey=QXPOWGXRDUFAQW-UHFFFAOYSA-M	CCC(C(C1(C(C(C(/O)=C(CC=C(C)C)\C([O-])=1)(CC=C(C)C)CC=C(C)C)=O))=O)C
&delta;-tocotrienol	-6.34225	down	-24.9659	down	-22.0776	down	-24.9532	down	(414.33463, 961915.44)(415.33795, 273554.6)(396.32333, 3042.1243)(397.32166, 286.145)	a tocotrienol	cuticular wax biosynthesis // vitamin E biosynthesis (tocotrienols)	InChIKey=ODADKLYLWWCHNB-LDYBVBFYSA-N	CC(C)=CCCC(\C)=C/CCC(\C)=C/CC[C@@]1(C)(OC2(\C(/CC1)=C/C(/O)=C\C(/C)=2))
hydroxymethyl-dCDP	16.6846	up	12.9021	up	16.5296	up	16.7753	up	(415.0229, 820.45996)(414.0259, 404.64)(418.98306, 7956.123)(419.98294, 3632.2964)	a pyrimidine		InChIKey=RQKDPSTWKKMBPM-XLPZGREQSA-K	C(O)C2(\C(\N)=N/C(N([C@H]1(C[C@@H]([C@H](O1)COP(OP(=O)([O-])[O-])([O-])=O)O))/C=2)=O)
miconazole	0.944293	up	1.28871	up	0.918346	up	1.15543	up	(418.98306, 4768.329)(420.11078, 2120.5415)(421.04236, 3405.8157)(422.0186, 864.73114)(422.97647, 667.2573)(400.79562, 4456.331)(402.27118, 2818.3967)(402.9797, 3597.5945)(403.97314, 988.89166)(404.97498, 984.15)(406.6393, 387.95667)(406.9691, 1012.82)(400.97684, 4147.308)(402.1114, 2073.9048)(403.08612, 3336.2324)(404.11075, 1299.4259)(405.08054, 1239.1637)(406.36896, 373.515)(406.96988, 660.329…	a small molecule		InChIKey=BYBLEWFAAKGYCD-UHFFFAOYSA-N	C1(\N(\C=N/C=1)CC(OCC2(\C(\Cl)=C/C(/Cl)=C\C=2))C3(\C(\Cl)=C/C(/Cl)=C\C=3))
O-sinapoylglucarolactone	-2.12637	down	-1.93882	down	-1.79246	down	-1.81073	down	(421.06467, 2118.4697)(422.06625, 618.9976)(381.0771, 123221.66)(382.0803, 15781.795)(383.0769, 37771.402)(384.0799, 5965.915)(398.0936, 141.35)(405.06467, 205.4375)	a &delta;-lactone	hydroxycinnamate sugar acid ester biosynthesis	InChIKey=UWTYNMLWDGHWKX-XAAJGCANSA-N	COC1(\C(\O)=C(C=C(/C=1)/C=C/C(OC(=O)[C@@H]2([C@H]([C@@H]([C@@H](O)C(O2)=O)O)O))=O)\OC)
6-deoxocathasterone	-0.0584259	down	6.22456	up	-10.7377	down	-17.0715	down	(422.3958, 4467.9917)(423.39883, 719.67395)(403.37506, 1482.5428)(404.37833, 117.170006)(420.9997, 3056.105)(422.00293, 524.36096)(422.3962, 7025.9463)(423.39926, 1169.43)(447.40045, 1743.835)(425.3572, 7710.903)(426.3593, 2357.7144)	a brassinosteroid	brassinosteroid biosynthesis I // brassinosteroid biosynthesis II // superpathway of C28 brassinosteroid biosynthesis	InChIKey=ZHZKWZJLUNXOSN-YUZBOUAZSA-N	CC(C)[C@H](C)C[C@H](O)[C@@H](C)[C@H]3(CC[C@H]4([C@@H]2(CC[C@H]1(C[C@@H](O)CC[C@@](C)1[C@H]2CC[C@](C)34))))
3-epi-6-deoxocathasterone	-0.058424	down	-17.0888	down	-10.7377	down	-17.0888	down	(422.39584, 4482.6924)(423.39874, 671.64246)(403.37506, 1482.5428)(404.37833, 117.170006)(420.9997, 3056.105)(422.00293, 524.36096)(422.3962, 7025.9463)(423.39926, 1169.43)(447.40045, 1743.835)(425.3572, 7710.903)(426.3593, 2357.7144)	a brassinosteroid	brassinosteroid biosynthesis II // superpathway of C28 brassinosteroid biosynthesis	InChIKey=ZHZKWZJLUNXOSN-LOCIZFEWSA-N	CC(C)[C@H](C)C[C@H](O)[C@@H](C)[C@H]3(CC[C@H]4([C@@H]2(CC[C@H]1(C[C@H](O)CC[C@@](C)1[C@H]2CC[C@](C)34))))
dGDP	14.0168	up	18.9287	up	18.5968	up	19.038	up	(425.01343, 1715.6898)(429.01306, 423.505)(427.02188, 4861.7656)(429.01172, 672.8433)(425.03992, 9757.838)(426.0398, 1326.4084)(427.02518, 4323.1123)(429.0494, 188.6)(446.99115, 15830.462)(447.99377, 2502.097)(448.98938, 833.42004)(430.9973, 428.81003)	a purine 2'-deoxyribonucleoside 5'-diphosphate // a nucleic acid component	phytol salvage pathway // pyrimidine deoxyribonucleosides salvage // superpathway of pyrimidine deoxyribonucleoside salvage // purine deoxyribonucleosides salvage // guanosine deoxyribonucleotides <i>de novo</i> biosynthesis I // superpathway of guanosine nucleotides <i>de novo</i> biosynthesis I // superpathway of purine nucleotides <i>de novo</i> biosynthesis I	InChIKey=CIKGWCTVFSRMJU-KVQBGUIXSA-K	C(OP(=O)([O-])OP(=O)([O-])[O-])[C@H]1(O[C@H](C[C@H](O)1)N2(\C=N/C3(C(=O)NC(/N)=N/C2=3)))
ADP group	14.0162	up	18.845	up	13.9472	up	19.0115	up	(427.0235, 4717.901)(429.01175, 588.3707)(409.02118, 28040.025)(410.02408, 3131.9614)(425.03964, 10808.2)(426.03986, 1468.2544)(448.24448, 3041.9456)(449.66187, 5225.0933)(430.99756, 727.76996)	a nucleoside phosphate group			C([C@@H]3([C@H]([C@H]([C@H](N1(C2(\N=C/N=C(C(\N=C/1)=2)/N)))O3)O)O))OP(OP([O-])(=O)O)(=O)[O-]
adenosine 5'-phosphosulfate	13.7162	up	18.4454	up	13.7814	up	18.6803	up	(429.0115, 347.50333)(427.0232, 5014.314)(429.01105, 554.7694)(425.03967, 11674.853)(426.03973, 1595.539)(448.02936, 2835.7258)(449.66162, 3130.8435)	a small molecule	assimilatory sulfate reduction II // adenosine 5'-phosphoramidate biosynthesis // sulfate activation for sulfonation	InChIKey=IRLPACMLTUPBCL-KQYNXXCUSA-L	C([C@@H]3([C@H]([C@H]([C@H](N1(C2(\N=C/N=C(C(\N=C/1)=2)/N)))O3)O)O))OP(OS(=O)([O-])=O)([O-])=O
5-dehydroavenasterol	0.459154	up	-13.6863	down	-6.95883	down	-13.6863	down	(433.4823, 12331.224)(415.47043, 8795.316)(417.3516, 18427.09)(418.35504, 677.0)	a &Delta;5,7-sterol	phytosterol biosynthesis (plants) // sphingolipid biosynthesis (plants)	InChIKey=XPRWWANUPMYKMF-HVEGQNEHSA-N	C\C=C(CC[C@@H](C)[C@H]3(CC[C@H]4(C2([C@@H]([C@@]1(C)(CC[C@H](O)CC/1=C\C=2))CC[C@](C)34))))/C(C)C
genistin	-15.0254	down	4.71499	up	4.15844	up	4.35769	up	(439.13275, 1143.8347)(457.11337, 1549.3716)	an isoflavone-7-O-&beta;-D-glucoside	genistin gentiobioside biosynthesis // genistein conjugates interconversion	InChIKey=ZCOLJUOHXJRHDI-CMWLGVBASA-N	C(O)[C@@H]4([C@@H](O)[C@H](O)[C@@H](O)[C@H](OC2(\C=C(C3(\C(=O)C(/C1(\C=C/C(/O)=C\C=1))=C/OC(/C=2)=3))\O))O4)
GDP group	12.9552	up	18.0651	up	13.5765	up	18.7617	up	(441.0158, 3006.6284)(423.00583, 11169.192)(424.0096, 800.4743)(427.0216, 3759.0251)(429.01056, 527.6328)(463.05887, 3254.2815)(464.06335, 197.035)(464.9975, 981.5587)(446.3083, 5142.1914)(448.43686, 1305.2366)(449.8857, 3020.4512)(451.00555, 9516.416)	a nucleoside phosphate group			C(OP(=O)([O-])OP(O)([O-])=O)[C@H]1(O[C@H]([C@H](O)[C@H](O)1)N2(\C=N/C3(C(=O)NC(/N)=N/C2=3)))
(-)-gallocatechin-3-<i>O</i>-gallate	-1.39002	down	-1.37007	down	-1.39681	down	-0.927619	down	(445.42, 499.02002)(447.0929, 194.48)(481.07062, 5809.113)(482.07285, 600.10504)(483.07077, 590.77997)(463.0605, 6296.749)(464.0632, 754.1333)(465.048, 434.77)	a flavan	galloylated catechin biosynthesis	InChIKey=WMBWREPUVVBILR-NQIIRXRSSA-N	C4(/C(/O)=C(C(/O)=C\C(\[C@@H]2(OC3(\C(/C[C@@H](OC(=O)C1(\C=C(C(\O)=C(/C=1)\O)\O))2)=C(/C=C(/C=3)/O)\O)))=4)/O)
2'-chloro-2'-deoxyuridine-5'-diphosphate	13.1924	up	13.2582	up	13.2141	up	13.1758	up	(446.92795, 1294.6166)(448.4303, 411.635)(406.9384, 1316.7888)(424.0619, 1298.5238)(425.38022, 668.7129)(425.95035, 721.49)(438.4317, 5695.8047)(438.97736, 9205.227)(439.98007, 943.8567)(440.97934, 379.9)(423.95215, 1372.311)(424.95364, 888.7834)(425.9518, 878.42)(429.60062, 4046.7012)(420.665, 2963.8147)(422.74594, 1196.3531)(422.97607, 665.665)	a pyrimidine		InChIKey=WGHTVAKXVHPEEP-RNMRRNDGSA-K	C(OP(=O)([O-])OP(=O)([O-])[O-])[C@H]1(O[C@H](C(Cl)[C@H](O)1)N2(\C=C/C(=O)NC(=O)2))
CDP-ethanolamine	-13.298	down	-13.2153	down	-13.3839	down	-13.2153	down	(449.0524, 5256.9536)(450.05383, 1054.04)(428.71378, 670.98)(451.06726, 2862.6965)(429.06042, 679.4467)(445.7521, 1283.37)(451.03745, 1274.7899)	a modified nucleotide // a pyrimidine	phosphatidylethanolamine biosynthesis II // superpathway of phospholipid biosynthesis II (plants)	InChIKey=WVIMUEUQJFPNDK-PEBGCTIMSA-M	C(COP(OP(OC[C@@H]2([C@H]([C@H]([C@H](N1(C(/N=C(\C=C/1)/N)=O))O2)O)O))([O-])=O)([O-])=O)[NH3+]
5-(methylsulfinyl)pentyl-glucosinolate	-13.9682	down	-13.9066	down	-14.0541	down	-13.9066	down	(450.3865, 1298.6832)(451.06006, 4212.385)(451.0724, 3707.105)(452.07614, 491.52002)(453.07346, 498.74)	an &omega;-(methylsulfinyl)alkyl-glucosinolate	glucosinolate activation // glucosinolate biosynthesis from trihomomethionine	InChIKey=HUCGRJSHMZWRQQ-LPXZBHKBSA-M	CS(=O)CCCCCC(/S[C@@H]1(O[C@H](CO)[C@@H](O)[C@H](O)[C@@H](O)1))=N\OS(=O)(=O)[O-]
cyanidin-3-<i>O</i>-&beta;-D-galactoside	2.04433	up	16.7909	up	12.5062	up	17.1788	up	(453.10406, 321.945)(453.9517, 15638.57)(455.11288, 25364.623)(471.08008, 7110.9146)(472.08246, 495.68127)	an anthocyanin	acylated cyanidin galactoside biosynthesis	InChIKey=RKWHWFONKJEUEF-WVXKDWSHSA-N	C(O)[C@@H]1([C@H](O)[C@H](O)[C@@H](O)[C@@H](O1)OC3(\C(C2(\C=C(C(/O)=C\C=2)\O))=[O+]C4(\C(/C=3)=C(/C=C(/C=4)/O)\[O-])))
phlorizin	-11.2706	down	1.11168	up	-0.763085	down	0.339166	up	(453.16425, 16693.611)(454.16763, 2789.327)(455.1665, 848.0925)	a dihydrochalcone	phloridzin biosynthesis	InChIKey=IOUVKUPGCMBWBT-QNDFHXLGSA-M	C(O)[C@@H]3([C@@H](O)[C@H](O)[C@@H](O)[C@H](OC2(\C(\C(CCC1(\C=C/C(/O)=C\C=1))=O)=C(/C=C(/C=2)/[O-])\O))O3)
luteolin 7-<i>O</i>-&beta;-D-glucoside	2.04433	up	0.093714	up	12.5062	up	0.093714	up	(453.67972, 10169.156)(455.11288, 25297.395)(471.08026, 7174.3096)(472.08267, 489.2333)	a hydroxyflavone	luteolin glycosides biosynthesis	InChIKey=PEFNSGRTCBGNAN-QNDFHXLGSA-N	C4(/C=C(C(/O)=C\C(\C1(\OC2(/C=C(/C=C(C(\C(=O)\C=1)=2)/O)/O[C@@H]3(O[C@H](CO)[C@@H](O)[C@H](O)[C@@H](O)3))))=4)/O)
11-deoxoglycyrrhetinate	0.0975687	up	-25.371	down	-4.08714	down	-1.34053	down	(456.36502, 54926.016)(457.36185, 18913.88)(458.35678, 2883.662)(441.74908, 1627.6389)(442.34927, 2321.8352)(441.63843, 13205.339)(480.4219, 6450.3364)(482.7486, 2640.9272)(484.49448, 4174.819)(484.83383, 7774.935)(485.3771, 18292.04)	a triterpenoid	glycyrrhetinate biosynthesis	InChIKey=JZFSMVXQUWRSIW-YHSIJDKQSA-N	C[C@@]4(C)(C3(CC[C@@]2(C)([C@]1(C)(CC[C@@]5([C@H](C/1=C\CC2[C@](C)3CC[C@H](O)4)C[C@](C(O)=O)(C)CC5)C))))
ursolate	0.0975687	up	-1.34053	down	-4.08714	down	-1.34053	down	(456.36502, 54926.016)(457.36185, 18913.88)(458.35678, 2883.662)(441.74908, 1627.6389)(442.34927, 2321.8352)(441.63843, 13205.339)(480.4219, 6450.3364)(482.7486, 2640.9272)(484.49448, 4174.819)(484.83383, 7774.935)(485.3771, 18292.04)	a triterpenoid	ursolate biosynthesis	InChIKey=WCGUUGGRBIKTOS-GPOJBZKASA-N	C[C@H]5([C@H](C)[C@@H]2([C@@](C(O)=O)(CC[C@@]3(C)([C@]1(C)(CC[C@H]4([C@](C)(C)[C@@H](O)CC[C@](C)([C@H]1C\C=C2/3)4))))CC5))
4&alpha;-carboxy-stigmasta-7,24(24<sup>1</sup>)-dien-3&beta;-ol	0.0994237	up	-22.1044	down	-0.880868	down	-24.7916	down	(456.36554, 89906.42)(457.36523, 29411.238)(458.36255, 5296.8447)(439.42215, 10192.708)(440.82425, 1303.1327)(441.7599, 9102.122)(442.35135, 10665.861)(456.36502, 54077.914)(457.36185, 18576.588)(458.3566, 2786.7952)(440.3452, 374.16)(441.3514, 12942.83)(442.3508, 8982.49)(477.402, 7068.86)(478.4066, 1666.52)(479.3964, 121.7)(482.606, 2202.3975)(483.7224, 6227.8447)(484.3685, 1038.9388)(461.32114…	a 3&beta;-hydroxy-4&alpha;-carboxysteroid	sphingolipid biosynthesis (plants) // phytosterol biosynthesis (plants)	InChIKey=PLFNGFVQAIAQFS-HHZIVNGQSA-M	C\C=C(CC[C@@H](C)[C@H]3(CC[C@H]4(C1([C@@H]([C@@]2(C)(CC[C@H](O)[C@@H](C([O-])=O)[C@H](CC=1)2))CC[C@](C)34))))/C(C)C
GDP	1.66508	up	2.3626	up	2.1817	up	2.76495	up	(464.998, 654.59265)(423.0057, 7197.8877)(424.0097, 685.14813)(441.01505, 2864.945)(463.059, 5401.2114)(445.13797, 5678.3203)(445.9851, 1026.0111)(441.01596, 1747.4645)	a purine ribonucleoside 5'-diphosphate // a nucleic acid component	L-ascorbate biosynthesis I (L-galactose pathway) // pyrimidine salvage pathway // L-ascorbate biosynthesis II (L-gulose pathway) // xyloglucan biosynthesis // adenosine ribonucleotides <i>de novo</i> biosynthesis // superpathway of adenosine nucleotides <i>de novo</i> biosynthesis I // guanosine deoxyribonucleotides <i>de novo</i> biosynthesis I // superpathway of guanosine nucleotides <i>de novo…	InChIKey=QGWNDRXFNXRZMB-UUOKFMHZSA-K	C(OP(=O)([O-])OP(=O)([O-])[O-])[C@H]1(O[C@H]([C@H](O)[C@H](O)1)N2(\C=N/C3(C(=O)NC(/N)=N/C2=3)))
<i>p</i>-nitrophenyl-&beta;-D-cellobioside	-14.4819	down	-0.967875	down	0.161447	up	-0.0865002	down	(465.15305, 1792.8414)(463.1572, 16552.244)(464.15955, 2904.453)(465.15552, 783.54254)	a cellobioside // a <i>p</i>-nitrophenyl-modified glycoside // a C-nitro compound		InChIKey=IAYJZWFYUSNIPN-KFRZSCGFSA-N	C1(/C=C(\C=C/C(/[N+]([O-])=O)=1)/O[C@H]2([C@@H]([C@H]([C@@H]([C@@H](CO)O2)O[C@H]3([C@@H]([C@H]([C@@H]([C@@H](CO)O3)O)O)O))O)O))
2-(&alpha;-hydroxyethyl)thiamine diphosphate	-8.74119	down	-8.67964	down	-8.8271	down	-8.67964	down	(466.28998, 520.76495)(467.035, 561.89)(449.0524, 8761.22)(450.05383, 1067.145)(495.04468, 1514.88)	a small molecule	pyruvate decarboxylation to acetyl CoA // superpathway of acetyl-CoA biosynthesis // superpathway of cytosolic glycolysis (plants), pyruvate dehydrogenase and TCA cycle // TCA cycle variation V (plant)	InChIKey=RRUVJGASJONMDY-UHFFFAOYSA-L	CC2(\[N+](/CC1(\C=N/C(\C)=N\C(/N)=1))=C(C(C)O)/SC(/CCOP(=O)([O-])OP(=O)([O-])[O-])=2)
peonidin 3-O-glucoside	-16.4455	down	-1.20866	down	0.083734	up	-0.271097	down	(467.12134, 1173.3615)(463.15723, 17240.021)(464.15958, 2987.7786)(465.15552, 782.58)(469.0988, 353.79)	an anthocyanin	peonidin and derivatives biosynthesis		C(O)C1(OC(C(O)C(O)C(O)1)OC3(\C=C4(C(/O)=C\C(\O)=C/C(=[O+]C(\C2(/C=C\C(\O)=C(/C=2)\OC))=3)4)))
dCTP	12.7234	up	12.8583	up	13.0387	up	13.3381	up	(468.96518, 463.20712)(480.9787, 570.84796)(462.97092, 12676.385)(463.97302, 209.28)(464.9685, 210.51001)(488.96417, 786.8673)	a pyrimidine 2'-deoxyribonucleoside 5'-triphosphate // a pyrimidine	pyrimidine deoxyribonucleotide phosphorylation // pyrimidine deoxyribonucleotides <i>de novo</i> biosynthesis I // superpathway of pyrimidine deoxyribonucleotides <i>de novo</i> biosynthesis // pyrimidine deoxyribonucleosides salvage // superpathway of pyrimidine deoxyribonucleoside salvage // phytol salvage pathway // pyrimidine deoxyribonucleotides <i>de novo</i> biosynthesis II // superpathway…	InChIKey=RGWHQCVHVJXOKC-SHYZEUOFSA-J	C([C@@H]2([C@H](C[C@H](N1(C(/N=C(\C=C/1)/N)=O))O2)O))OP(OP(OP(=O)([O-])[O-])([O-])=O)([O-])=O
<i>N</i>-(&beta;-D-glucosyl)-(indol-3-yl)acetyl-L-glutamate	-13.57	down	3.56642	up	-8.83781	down	-13.369	down	(469.1637, 2149.95)(468.65814, 2169.245)(464.5369, 7376.672)(465.15375, 2116.2954)(466.1523, 302.91)(475.15, 3027.8884)	an indole derivative // a modified amino acid	indole-3-acetate inactivation VIII	InChIKey=PPKYVFHFFAMMLR-NDXMBDNFSA-L	C(O)[C@H]3(O[C@@H](N1(\C=C(CC(N[C@H](C(=O)[O-])CCC([O-])=O)=O)/C2(\C=C/C=C\C/1=2)))[C@H](O)[C@@H](O)[C@H](O)3)
4&alpha;-carboxy-4&beta;,14&alpha;-dimethyl-9&beta;,19-cyclo-5&alpha;-ergost-24(24<sup>1</sup>)-en-3&beta;-ol	0.512711	up	0.933219	up	0.523092	up	1.04103	up	(469.36295, 40036.633)(470.36563, 12187.353)(471.36786, 826.4587)(452.73734, 898.7223)(453.3515, 1706.44)(491.9107, 395.903)(497.37888, 362.1919)(478.73935, 898.6327)	a 3&beta;-hydroxy-4&alpha;-carboxysteroid	sphingolipid biosynthesis (plants) // phytosterol biosynthesis (plants)	InChIKey=RLRGKMMFFVWPHT-NUYPAGBLSA-M	CC(C)C(CC[C@@H](C)[C@H]3(CC[C@@]4(C)([C@@H]1(CC[C@H]5([C@@](C([O-])=O)(C)[C@@H](O)CC[C@@]2(C[C@@]12CC[C@](C)34)5)))))=C
isorhamnetin 3, 4'-bisulfate	11.7029	up	16.9545	up	16.7877	up	17.2962	up	(472.93918, 2973.0156)(473.93832, 1084.4891)(458.6848, 450.91748)(459.92902, 380.99)(456.9397, 1720.75)(458.9407, 418.38)(494.99268, 493.74)(473.48672, 6402.4453)(474.4859, 1964.155)(474.9855, 1506.38)(499.43146, 874.2775)(500.9457, 636.91)(478.51334, 857.87646)(478.92206, 314.77)	a small molecule	quercetin sulfate biosynthesis // superpathway of flavones and derivatives biosynthesis	InChIKey=XHPUGIGTDBEOQX-UHFFFAOYSA-K	COC1(\C(\OS(=O)(=O)[O-])=C/C=C(/C=1)/C2(/OC3(/C=C(/C=C(C(\C(=O)C(/OS(=O)(=O)[O-])=2)=3)/O)/[O-])))
6-hydroxytyphasterol	6.73765	up	-4.31873	down	4.31517	up	-4.31873	down	(474.3545, 7391.831)(475.35794, 1056.3066)(458.35947, 2992.1025)	a brassinosteroid	brassinosteroid biosynthesis I // superpathway of C28 brassinosteroid biosynthesis	InChIKey=QQPPQQNYVDYNAA-VKTWQGKFSA-N	CC(C)[C@H](C)[C@@H](O)[C@H](O)[C@@H](C)[C@H]3(CC[C@H]4([C@@H]2(C[C@H](O)[C@H]1(C[C@H](O)CC[C@@](C)1[C@H]2CC[C@](C)34))))
P1-uridyl-P2-phenyl diphosphate	-13.4554	down	-13.2671	down	-13.5413	down	-13.2544	down	(479.0358, 3617.3452)(466.0396, 165.94)(496.719, 2336.185)(479.03647, 5427.537)(503.00287, 701.66003)(487.0099, 172.21)	a small molecule		InChIKey=ZHUWBKDWWGKIEN-FMKGYKFTSA-L	C(OP(=O)([O-])OP(=O)(OC1(\C=C/C=C\C=1))[O-])[C@@H]2([C@@H](O)[C@@H](O)[C@@H](O2)N3(\C=C/C(=O)NC(=O)3))
quercetagetin 7-<i>O</i>-glucoside	-12.802	down	-10.5459	down	-12.8879	down	-12.601	down	(479.06866, 7515.0557)(480.07062, 2262.4302)(463.06552, 961.28595)(507.0994, 424.29)	a flavonol-7-<i>O</i>-&beta;-D-glucosides	flavonol glucosylation I // eupatolitin 3-<i>O</i>-glucoside biosynthesis	InChIKey=IDTDRZPBDLMCLB-HSOQPIRZSA-M	C4(/C=C(C(/O)=C\C(\C1(\OC2(\C(\C(=O)C(/[O-])=1)=C(C(\O)=C(/C=2)\O[C@H]3([C@@H]([C@H]([C@H](O)[C@H](O3)CO)O)O))\O)))=4)/O)
4-methoxyglucobrassicin	-10.4941	down	-10.4282	down	-10.58	down	-10.4282	down	(479.06866, 8238.307)(480.07062, 2597.874)(481.06927, 3120.896)(463.06454, 1132.135)(463.06567, 1450.655)	an indolic glucosinolate	glucosinolate activation // indole glucosinolate activation (intact plant cell)	InChIKey=IIAGSABLXRZUSE-OXESJPRGSA-M	COC2(\C3(/C(\CC(/S[C@@H]1(O[C@H](CO)[C@@H](O)[C@H](O)[C@@H](O)1))=N\OS(=O)(=O)[O-])=C\NC(\C=C/C=2)=3))
7-(methylsulfinyl)heptyl-glucosinolate	-6.83641	down	-6.7959	down	-6.92231	down	-6.7959	down	(480.07104, 2880.5)(463.0645, 1291.78)	an &omega;-(methylsulfinyl)alkyl-glucosinolate	glucosinolate biosynthesis from pentahomomethionine // glucosinolate activation	InChIKey=LQZALQLZOQQFGM-CMMZSJJMSA-M	CS(=O)CCCCCCCC(/S[C@@H]1(O[C@H](CO)[C@@H](O)[C@H](O)[C@@H](O)1))=N\OS(=O)(=O)[O-]
3'-phosphoadenylyl-sulfate	16.0407	up	18.6379	up	19.1902	up	18.9315	up	(484.94745, 1455.1024)(488.96347, 556.795)(521.048, 16727.744)(522.0509, 1229.727)(522.9795, 260.88397)(506.9946, 878.71)(528.96075, 1359.44)(509.03745, 1172.8307)(510.93976, 278.66)	a small molecule	sulfate activation for sulfonation // jasmonoyl-L-isoleucine inactivation // hydroxyjasmonate sulfate biosynthesis // brassinosteroids inactivation // quercetin sulfate biosynthesis // superpathway of flavones and derivatives biosynthesis // glucosinolate biosynthesis from trihomomethionine // glucosinolate biosynthesis from tetrahomomethionine // glucosinolate biosynthesis from pentahomomethioni…	InChIKey=GACDQMDRPRGCTN-KQYNXXCUSA-J	C([C@@H]3([C@H]([C@H]([C@H](N1(C2(\N=C/N=C(C(\N=C/1)=2)/N)))O3)O)OP(=O)([O-])[O-]))OP(OS([O-])(=O)=O)([O-])=O
ATP	15.9852	up	18.6198	up	18.7619	up	18.9216	up	(484.94745, 1456.3296)(488.96445, 524.532)(523.0148, 908.21173)(505.00003, 11439.124)(506.1118, 1550.6821)(506.99683, 1998.9619)(527.6602, 1303.5496)(528.9609, 1464.7733)(510.93954, 280.795)	a purine ribonucleoside 5'-triphosphate // a nucleic acid component	acetyl-CoA biosynthesis III (from citrate) // superpathway of acetyl-CoA biosynthesis // L-histidine biosynthesis // phytol salvage pathway // oxalate degradation VI // ophthalmate biosynthesis // glutathione-mediated detoxification II // adenosylcobalamin salvage from cobalamin // crotonyl-CoA/ethylmalonyl-CoA/hydroxybutyryl-CoA cycle (engineered) // adlupulone and adhumulone biosynthesis // pro…	InChIKey=ZKHQWZAMYRWXGA-KQYNXXCUSA-J	C([C@@H]3([C@H]([C@H]([C@H](N1(C2(\N=C/N=C(C(\N=C/1)=2)/N)))O3)O)O))OP([O-])(=O)OP([O-])(=O)OP([O-])(=O)[O-]
hydroxymethyl-dCTP	0	down	8.31487	up	0	down	4.24177	up	(498.9707, 945.8034)(475.92914, 3318.56)(498.97015, 677.37)	a pyrimidine		InChIKey=RLHFVRMIEVOHOR-FXQIFTODSA-J	C2(\N([C@@H]1(C[C@H](O)[C@H](COP([O-])(=O)OP([O-])(=O)OP(=O)([O-])[O-])O1))C(=O)NC(=O)C(/CO)=2)
strictosamide	0.220124	up	0.882726	up	1.17398	up	0.309064	up	(503.21, 117.61)(480.18893, 9442.915)(481.1937, 2575.856)(505.2195, 835.825)(481.19742, 6667.6943)(482.2025, 1246.8177)(519.4215, 1280.2218)(521.9535, 777.74896)(522.262, 1212.4844)(502.88885, 2452.2175)(503.2421, 494.59)(524.1995, 6756.235)(525.21246, 2295.6172)(526.2172, 1213.2799)(509.18793, 823.4736)	an alkaloid	camptothecin biosynthesis	InChIKey=LBRPLJCNRZUXLS-IUNANRIWSA-N	C=C[C@@H]6([C@H]1(C(/C(=O)N2([C@@H](C1)C3(\NC4(\C(/C(\CC2)=3)=C/C=C\C=4))))=C\O[C@@H](O[C@H]5([C@H](O)[C@@H](O)[C@H](O)[C@@H](CO)O5))6))
fagopyritol A2	0.0535088	up	-18.8934	down	0.0172367	up	-18.8807	down	(509.1879, 607.6536)(487.165, 11511.69)(488.1691, 126.30334)(509.1869, 97.09)(487.16568, 10093.935)(488.16922, 97.35333)(524.19995, 552.07666)(525.22235, 232.78333)(533.188, 127.05666)	a disaccharide // a galactosyl inositol	phosphate acquisition // B series fagopyritols biosynthesis // A series fagopyritols biosynthesis	InChIKey=MWNCPUNLDATDBW-LYHZXLDYSA-N	C([C@@H]3([C@H](O)[C@H](O)[C@@H](O)[C@@H](OC[C@@H]2([C@H](O)[C@H](O)[C@@H](O)[C@@H](O[C@H]1([C@H](O)[C@@H](O)[C@@H](O)[C@H](O)[C@@H]1O))O2))O3))O
3,7,4'-trimethylquercetagetin 3'-<i>O</i>-&beta;-<i>D</i>-glucoside	-0.0122337	down	0.0225127	up	-0.0981367	down	17.5923	up	(511.14673, 3508.6125)(528.1802, 1865.19)(545.13684, 6831.7397)	a flavonol derivative	polymethylated quercetin glucoside biosynthesis II - quercetagetin series (Chrysosplenium) // superpathway of polymethylated quercetin/quercetagetin glucoside biosynthesis (Chrysosplenium) // flavonol glucosylation I	InChIKey=MZSDWGJFUQVMRD-LKOQWUSFSA-N	COC4(\C(\O[C@H]1([C@@H]([C@H]([C@H](O)[C@H](O1)CO)O)O))=C/C(/C2(/OC3(\C(\C(=O)C(/OC)=2)=C(C(\O)=C(/C=3)\OC)\O)))=C\C=4)
GTP	-2.2783	down	-2.23778	down	-2.31864	down	-2.23778	down	(539.0078, 149.11)(523.9958, 571.87)	a purine ribonucleoside 5'-triphosphate // a nucleic acid component	guanosine ribonucleotides <i>de novo</i> biosynthesis // pyrimidine deoxyribonucleosides salvage // superpathway of pyrimidine deoxyribonucleoside salvage // phytol salvage pathway // GDP-glucose biosynthesis // oxidized GTP and dGTP detoxification // molybdenum cofactor biosynthesis // adenosine ribonucleotides <i>de novo</i> biosynthesis // superpathway of adenosine nucleotides <i>de novo</i> b…	InChIKey=XKMLYUALXHKNFT-UUOKFMHZSA-J	C(OP([O-])(=O)OP(=O)([O-])OP([O-])(=O)[O-])[C@H]1(O[C@H]([C@H](O)[C@H](O)1)N2(\C=N/C3(C(=O)NC(/N)=N/C2=3)))
UDP-&beta;-L-arabinopyranose	-13.4197	down	-13.2314	down	-13.5056	down	-13.2187	down	(553.0516, 2927.43)(537.0708, 1788.2625)(561.0369, 3457.9348)(562.0393, 388.65002)	UDP-L-arabinopyranose	UDP-&beta;-L-arabinose biosynthesis II (from &beta;-L-arabinose) // isovitexin glycosides biosynthesis // UDP-&beta;-L-arabinose biosynthesis I (from UDP-&alpha;-D-xylose) // indole-3-acetate inactivation IX // superpathway of indole-3-acetate conjugate biosynthesis // xylan biosynthesis	InChIKey=DQQDLYVHOTZLOR-IAZOVDBXSA-L	C3(O[C@H](OP(=O)([O-])OP(=O)([O-])OC[C@H]1(O[C@H]([C@H](O)[C@H](O)1)N2(\C=C/C(=O)NC(=O)2)))[C@H](O)[C@@H](O)[C@@H](O)3)
podophyllotoxin 7-glucoside	4.53597	up	7.01808	up	13.8025	up	0.389809	up	(559.17444, 11314.165)(560.1781, 1331.9526)	a lignan	podophyllotoxin glucosides metabolism	InChIKey=NXVJTGLCCSFGAT-KHBXQNFESA-N	COC1(/C=C(/C=C(C(\OC)=1)/OC)[C@@H]2(C5(\C(\[C@H](C3(C2C(OC3)=O))O[C@H]4([C@@H]([C@H]([C@H](O)[C@H](O4)CO)O)O))=C/C6(/OCOC(/C=5)=6))))
5'-demethoxy-6-methoxypodophyllotoxin 7-glucoside	-4.32978	down	-4.32448	down	0.207576	up	-17.7802	down	(559.17444, 11314.165)(560.1781, 1331.9526)(578.2093, 11167.257)(579.34985, 3173.9045)(581.21405, 561.7354)	a lignan	podophyllotoxin glucosides metabolism	InChIKey=HRDFMECHEGTUKJ-IPAHHHFASA-N	COC6(/C=C\C([C@@H]1(C4(\C(\[C@H](C2(C1C(OC2)=O))O[C@H]3([C@@H]([C@H]([C@H](O)[C@H](O3)CO)O)O))=C(C5(\OCOC(/C=4)=5))\OC)))=CC(\OC)=6)
&gamma;-solanine	6.11113	up	9.77144	up	10.5919	up	14.3001	up	(560.3907, 10554.502)(561.389, 284.845)(544.5104, 2004.3063)(545.67017, 1244.8201)(547.22217, 1920.25)(548.1918, 2692.526)(548.4003, 4420.93)(564.9701, 8474.898)(566.20276, 7032.258)(567.2437, 4340.5215)(567.4153, 31667.94)(546.61896, 1699.05)(548.1138, 2357.5188)(549.07245, 13662.566)(579.4226, 11692.1875)(580.7562, 10901.338)(583.9304, 47682.184)(584.4321, 27952.34)(584.58527, 3156.4468)(586.77…	an alkaloid	&alpha;-solanine/&alpha;-chaconine biosynthesis	InChIKey=IDGKMGZVTKHZDA-XSHLZPODSA-O	C[C@H]1(CC[C@H]2([NH+](C1)[C@H]3(C[C@@H]4([C@@](C)([C@@H]([C@H](C)2)3)CC[C@H]5([C@H]4C\C=C6(CC(CC[C@](C)56)OC7(O[C@@H]([C@@H]([C@@H]([C@H]7O)O)O)CO)))))))
7,9,9'-<i>cis</i>-neurosporene	-0.0122337	down	12.418	up	5.84803	up	18.3712	up	(563.46277, 12376.227)(564.4658, 2374.4514)	a carotenoid	<i>trans</i>-lycopene biosynthesis II (oxygenic phototrophs and green sulfur bacteria) // superpathway of carotenoid biosynthesis in plants	InChIKey=ATCICVFRSJQYDV-IFJQPPEWSA-N	CC(C)=CCCC(\C)=C/C=C\C(/C)=C/C=C/C(\C)=C/C=C/C=C(C)/C=C/C=C(C)\CC/C=C(C)/CCC=C(C)C
&gamma;-Glu-Cys-&gamma;-Glu-Cys-&beta;-Ala	-8.57288	down	-8.44765	down	-0.024477	down	-8.44765	down	(575.1258, 2721.465)(576.12994, 1442.69)(557.1157, 7538.376)(558.11804, 1615.2799)(559.1151, 367.8)	an oligopeptide	homophytochelatin biosynthesis		C(S)[C@@H](C(NCCC(=O)[O-])=O)NC(=O)CC[C@@H](C([O-])=O)NC(=O)[C@H](CS)NC(=O)CC[C@H]([NH3+])C([O-])=O
(3E)-phytochromobilin	-0.0122337	down	19.6673	up	-0.0981367	down	19.3906	up	(584.2554, 159.79)(564.368, 1370.8868)(567.233, 3650.31)(568.2479, 13619.09)(569.2503, 1093.06)(584.50916, 496.94)(566.3011, 9892.966)(567.50665, 9747.579)(568.515, 10103.594)(569.7155, 3336.9534)(570.578, 4899.983)(571.2473, 6739.235)(585.9545, 193.66167)(587.2991, 168.88)	a phytochromobilin	phytochromobilin biosynthesis	InChIKey=DKMLMZVDTGOEGU-UAWLBFNISA-L	C/C=C1([C@@H](C)C(NC\1=C/C4(/NC(/C=C3(C(/CCC([O-])=O)=C(C)/C(\C=C2(C(/C)=C(C=C)/C(=O)N2))=N\3))=C(CCC([O-])=O)/C(\C)=4))=O)
tricoumaroyl spermidine	2.12857	up	-17.3683	down	-0.79229	down	-9.12411	down	(586.2853, 575.895)(566.2546, 1858.0732)(586.6263, 3054.0999)(587.2994, 9117.9)(566.2684, 8573.307)(606.8562, 2292.309)(607.3148, 2305.5898)(587.2978, 2962.1836)(587.9698, 3266.93)(588.3064, 1255.07)(609.2834, 3974.4475)(593.3719, 11743.674)(594.2739, 3231.749)	an amide	spermidine hydroxycinnamic acid conjugates biosynthesis	InChIKey=PFDVWJCSCYDRMZ-AUCPOXKISA-N	C(NC(/C=C/C1(\C=C/C(/O)=C\C=1))=O)CCN(C(/C=C/C2(\C=C/C(/O)=C\C=2))=O)CCCCNC(=O)/C=C/C3(\C=C/C(/O)=C\C=3)
haematoporphyrin IX	-12.1765	down	1.77376	up	1.17092	up	1.93544	up	(596.2792, 5295.129)(614.3056, 7710.5176)(615.3072, 724.33746)(596.2783, 5322.178)(623.7066, 5358.492)(624.91565, 8812.64)	a small molecule		InChIKey=KFKRXESVMDBTNQ-AMPAVEGJSA-L	CC2(\C3(/C=C1(C(\C)=C(C(\N1)=C\C5(\NC(\C=C4(C(/C)=C(CCC(=O)[O-])/C(\C=C(C(/CCC(=O)[O-])=2)/N=3)=N\4))=C(C(/C)=5)/C(C)O))/C(C)O)))
2-phospho-4-(cytidine 5'-diphospho)-2-C-methyl-D-erythritol	-0.0122337	down	0.0536635	up	8.28346	up	0.0536635	up	(599.0532, 5428.593)(600.0551, 1045.8999)(601.05414, 447.25)(623.0123, 1970.19)	a sugar phosphate // a CDP-sugar	methylerythritol phosphate pathway I // taxadiene biosynthesis (engineered) // superpathway of ergosterol biosynthesis II // superpathway of geranylgeranyl diphosphate biosynthesis II (via MEP) // isoprene biosynthesis I // methylerythritol phosphate pathway II	InChIKey=HTJXTKBIUVFUAR-XHIBXCGHSA-J	C[C@](OP([O-])([O-])=O)(CO)[C@H](O)COP(OP([O-])(=O)OC[C@@H]2([C@H]([C@@H](O)[C@H](N1(C(/N=C(\C=C/1)/N)=O))O2)O))([O-])=O
cyanidin 3-<i>O</i>-(3'',6''-<i>O</i>-dimalonyl-&beta;-glucopyranoside)	-0.0122337	down	0.0493205	up	6.08747	up	0.0493205	up	(599.0533, 5855.2603)(600.05524, 1294.08)(601.0541, 470.005)	an anthocyanidin-3-<i>O</i>-&beta;-D-glucoside	cyanidin dimalonylglucoside biosynthesis // anthocyanin biosynthesis	InChIKey=CXGHPQSURHQOBH-MQWSOPDOSA-K	C(OC(=O)CC([O-])=O)[C@@H]1([C@@H](O)[C@H](OC(=O)CC(=O)[O-])[C@@H](O)[C@@H](O1)OC3(\C(C2(\C=C(C(/O)=C\C=2)\O))=[O+]C4(\C(/C=3)=C(/C=C(/C=4)/[O-])\[O-])))
kaempferide 3-<i>O</i>-&beta;-<i>D</i>-glucopyranosyl -(1->2)-<i>O</i>-&alpha;-<i>L</i>-rhamnoside	-7.36705	down	5.3273	up	-14.5202	down	5.41996	up	(610.1793, 47646.637)(611.18, 28087.576)(612.17804, 20572.926)(613.1779, 7246.398)(614.1763, 1607.2357)(613.1541, 7818.1514)(614.1561, 1117.642)	a flavonol 3-<i>O</i>-glycoside	flavonol glucosylation I // kaempferide triglycoside biosynthesis	InChIKey=XALLBOXWXDZADT-YHSXZBFWSA-N	C[C@@H]5(O[C@@H](OC[C@H]4(O[C@@H](OC2(\C(=O)C3(/C(/OC(\C1(/C=C\C(\OC)=C/C=1))=2)=C\C(\O)=C/C(/O)=3)))[C@H](O)[C@@H](O)[C@H](O)4))[C@H](O)[C@H](O)[C@@H](O)5)
delphinidin 3-<i>O</i>-&beta;-<i>D</i>-sambubioside	-1.72277	down	0.829216	up	0.331577	up	1.37968	up	(613.1658, 11910.098)(614.17017, 1360.2664)(622.1417, 858.3499)	an anthocyanin	anthocyanidin sambubioside biosynthesis	InChIKey=TWYYVOVDSNRIJM-AFAGGVQESA-M	C5(/C(/C4(/[O+]=C1(C(/C(/[O-])=C\C(\[O-])=C/1)=C/C(/O[C@@H]3(O[C@@H]([C@@H](O)[C@H](O)[C@@H](O[C@@H]2(OC[C@@H](O)[C@H](O)[C@@H](O)2))3)CO))=4)))=C\C(\O)=C(C(/O)=5)\O)
bis(&beta;-D-glucosyl) crocetin	-0.0122337	down	0.0536635	up	8.80973	up	0.0536635	up	(657.7809, 55473.836)(659.28467, 141991.48)(676.3045, 1114.9766)(675.25775, 6733.5776)(676.2642, 387.29)	a &beta;-D glucoside // a glycosyl ester	crocetin esters biosynthesis	InChIKey=QBZWPZHDUZGTLS-IIDMIUPYSA-N	CC(/C=C/C=C(C)/C(=O)O[C@@H]1(O[C@@H]([C@H]([C@@H]([C@H]1O)O)O)CO))=C\C=C\C=C(C)\C=C\C=C(C)\C(=O)O[C@H]2([C@@H]([C@H]([C@@H]([C@H](O2)CO)O)O)O)
5,10-methylenetetrahydropteroyl tri-L-glutamate	-0.0108079	down	0.0264647	up	3.43151	up	0.0264647	up	(711.2253, 6388.07)(717.2407, 271.2)	a 5,10-methylenetetrahydrofolate	folate polyglutamylation // glycine biosynthesis // glycine biosynthesis I // glycine cleavage // photorespiration // pyrimidine deoxyribonucleosides salvage // superpathway of pyrimidine deoxyribonucleoside salvage // pyrimidine deoxyribonucleotides <i>de novo</i> biosynthesis I // superpathway of pyrimidine deoxyribonucleotides <i>de novo</i> biosynthesis // pyrimidine deoxyribonucleotides <i>d…	InChIKey=IZNASDYZFZUYJM-XWSJACJDSA-J	C2([C@H]1(CNC4(NC(/N)=N/C(=O)C(N1CN2C3(\C=C/C(/C(=O)N[C@H](C(=O)[O-])CCC(N[C@H](C(=O)[O-])CCC(N[C@H](C(=O)[O-])CCC([O-])=O)=O)=O)=C\C=3))=4)))
1-&alpha;-linolenoyl-2-palmitoyl-phosphatidylglycerol	-0.149461	down	-16.2347	down	-7.18481	down	-16.222	down	(743.6077, 6251.526)(744.9375, 1541.5723)(747.0931, 3450.8918)(729.293, 1844.108)(730.2396, 1401.8574)(730.4896, 1842.06)(745.48004, 3498.3665)(747.1613, 4503.013)(748.50494, 2996.83)(749.50586, 1122.605)(749.512, 2347.31)(750.5122, 1631.98)(729.1852, 7000.856)(730.1848, 2694.543)(730.1584, 1718.0732)(730.4917, 483.71)(764.5264, 521562.94)(765.52936, 243866.11)(766.53186, 65559.984)(767.5326, 120…	phosphatidylglycerol-34:3	ceramide degradation // fatty acid &alpha;-oxidation I // acyl-[acyl-carrier protein] thioesterase pathway // phospholipases // triacylglycerol degradation // phosphatidylglycerol biosynthesis II (non-plastidic) // phosphatidylglycerol biosynthesis I (plastidic) // superpathway of phospholipid biosynthesis II (plants) // cardiolipin biosynthesis II // arachidonate biosynthesis I (6-desaturase, lo…	InChIKey=LZCSTAJDQULBAS-FTZNWAQRSA-M	CC\C=C/C\C=C/C\C=C/CCCCCCCC(=O)OC[C@@H](OC(=O)CCCCCCCCCCCCCCC)COP(=O)([O-])OC[C@H](CO)O
1-18:1-2-16:2-monogalactosyldiacylglycerol	5.55232	up	-5.17406	down	-2.57533	down	-5.17406	down	(754.5472, 229.8)(734.54114, 19162.979)(735.543, 5274.318)(756.5754, 281.21)(771.6002, 540.665)(756.57605, 481.52252)(775.52765, 2207.6628)(776.5299, 97.36)(757.5197, 2772.1855)(758.5261, 167.39)	monogalactosyldiacylglycerol-34:3	triacylglycerol biosynthesis (Chlamydomonas) // galactolipid biosynthesis I // arachidonate biosynthesis I (6-desaturase, lower eukaryotes) // icosapentaenoate biosynthesis I (lower eukaryotes) // docosahexaenoate biosynthesis I (lower eukaryotes) // linoleate biosynthesis I (plants) // hydroxylated fatty acid biosynthesis (plants) // glycolipid desaturation // glycerolipid acyl chain desaturatio…	InChIKey=SFKZPPODZMCLPE-NHGAJDLWSA-N	CCCCCCCC\C=C/CCCCCCCC(OC[C@H](CO[C@@H]1(O[C@@H]([C@@H]([C@@H]([C@H]1O)O)O)CO))OC(CCCCC\C=C/C\C=C/CCCCC)=O)=O
1-18:3-2-16:0-monogalactosyldiacylglycerol	5.55232	up	-5.31581	down	-2.57533	down	-5.21953	down	(754.5472, 229.8)(734.54114, 19162.979)(735.543, 5274.318)(756.5754, 281.21)(771.6002, 540.665)(756.57605, 481.52252)(775.52765, 2207.6628)(776.5299, 97.36)(757.5197, 2772.1855)(758.5261, 167.39)	monogalactosyldiacylglycerol-34:3	triacylglycerol biosynthesis (Chlamydomonas) // galactolipid biosynthesis I // arachidonate biosynthesis I (6-desaturase, lower eukaryotes) // icosapentaenoate biosynthesis I (lower eukaryotes) // docosahexaenoate biosynthesis I (lower eukaryotes) // linoleate biosynthesis I (plants) // hydroxylated fatty acid biosynthesis (plants) // glycolipid desaturation	InChIKey=OYPVEICJGOKWFP-FAFOYRQUSA-N	CC\C=C/C\C=C/C\C=C/CCCCCCCC(OC[C@H](CO[C@@H]1(O[C@@H]([C@@H]([C@@H]([C@H]1O)O)O)CO))OC(CCCCCCCCCCCCCCC)=O)=O
1-18:2-2-16:0-monogalactosyldiacylglycerol	-2.42048	down	17.4382	up	0.2392	up	17.6555	up	(758.56085, 482.72)(736.5331, 5073.8525)(737.5337, 759.7299)(772.6912, 9086.966)(773.70605, 3851.7944)(775.0918, 1203.8875)(777.54553, 25950.035)(778.54877, 11628.645)(779.55524, 5500.0376)(780.5634, 1392.4565)(762.5524, 11954.891)(763.54425, 7736.31)(764.54456, 9833.995)(765.54706, 4623.054)	monogalactosyldiacylglycerol-34:2	triacylglycerol biosynthesis (Chlamydomonas) // galactolipid biosynthesis I // arachidonate biosynthesis I (6-desaturase, lower eukaryotes) // icosapentaenoate biosynthesis I (lower eukaryotes) // docosahexaenoate biosynthesis I (lower eukaryotes) // linoleate biosynthesis I (plants) // hydroxylated fatty acid biosynthesis (plants) // glycolipid desaturation	InChIKey=QOCWWAJCODFCIV-OSTDEYQUSA-N	CCCCC\C=C/C\C=C/CCCCCCCC(OC[C@H](CO[C@@H]1(O[C@@H]([C@@H]([C@@H]([C@H]1O)O)O)CO))OC(CCCCCCCCCCCCCCC)=O)=O
cyanidin 3-<i>O</i>-(6-<i>O</i>-&beta;-D-glucosyl-2-<i>O</i>-&beta;-D-xylosyl-&beta;-D-galactoside)	0.114037	up	-21.3657	down	0.178619	up	-21.3325	down	(760.21466, 23268.008)(761.2146, 10382.354)	an anthocyanin	acylated cyanidin galactoside biosynthesis	InChIKey=RAHCBDLMLRVOBZ-CJZFFMGXSA-N	C(O)[C@@H]1([C@@H](O)[C@H](O)[C@@H](O)[C@@H](O1)OC[C@@H]3([C@@H](O)[C@H](O)[C@@H](O[C@@H]2(OC[C@@H](O)[C@H](O)[C@@H](O)2))[C@@H](O3)OC5(\C(C4(\C=C(C(/O)=C\C=4)\O))=[O+]C6(\C(/C=5)=C(/C=C(/C=6)/O)\[O-]))))
cyanidin 3-<i>O</i>-&beta;-<i>D</i>-(caffeoyl)-sambubioside	0.121511	up	-21.3657	down	0.178557	up	-15.986	down	(760.2147, 23331.902)(761.2146, 10428.822)	an anthocyanidin-3-<i>O</i>-[6-<i>O</i>-(hydroxycinnamoyl)-&beta;-D-glucoside]	anthocyanidin acylglucoside and acylsambubioside biosynthesis // anthocyanin biosynthesis	InChIKey=XGQPXBKBCOHIQI-YONICNLVSA-N	C6(/C=C(C(/O)=C\C(/C=C/C(=O)OC[C@H]5(O[C@@H](OC1(\C(=[O+]C2(\C(/C=1)=C(/C=C(/C=2)/O)\[O-]))C3(\C=C/C(/O)=C(/C=3)/O)))[C@H](O[C@@H]4(OC[C@@H](O)[C@H](O)[C@@H](O)4))[C@@H](O)[C@H](O)5))=6)/O)
phosphatidylglycerophosphate (dioctadec-9-enoyl(Z))	-7.24764	down	-7.19144	down	-7.32981	down	-7.19144	down	(781.4299, 619.89)(816.1193, 3995.6836)(817.4631, 7632.3047)(818.4669, 3216.01)(819.4776, 869.57)(799.4543, 5565.467)(800.4577, 1738.8301)(801.46893, 8906.04)	1-(3-<i>sn</i>-phosphatidyl)-<i>sn</i>-glycerol 3-phosphate	phosphatidylglycerol biosynthesis II (non-plastidic) // phosphatidylglycerol biosynthesis I (plastidic) // superpathway of phospholipid biosynthesis II (plants) // cardiolipin biosynthesis II // arachidonate biosynthesis I (6-desaturase, lower eukaryotes) // icosapentaenoate biosynthesis I (lower eukaryotes) // docosahexaenoate biosynthesis I (lower eukaryotes) // linoleate biosynthesis I (plants…		C(C(OC(=O)CCCCCCC/C=C/CCCCCC)COC(CCCCCCC/C=C/CCCCCC)=O)OP([O-])(=O)OCC(COP([O-])(=O)[O-])O
<i>all trans</i>-decaprenyl-2-methoxy-6-1,4-benzoquinol	0.117468	up	-13.5241	down	-9.11147	down	-13.5241	down	(821.6704, 559.38336)(804.64844, 4739.786)(805.65045, 2002.8014)	a 2-methoxy-6-<i>all-trans</i>-polyprenyl-1,4-benzoquinol	ubiquinol-10 biosynthesis (eukaryotic)	InChIKey=LIOKNOIJMJKVCG-RDSVHMIISA-N	CC(C)=CCCC(\C)=C/CCC(\C)=C/CCC(\C)=C/CCC(\C)=C/CCC(\C)=C/CCC(\C)=C/CCC(\C)=C/CCC(\C)=C/CCC(\C)=C/CC1(\C(\O)=C(/C=C(\C=1)/O)\OC)
3-demethylubiquinol-10	-0.129033	down	-4.38698	down	-0.136543	down	-4.38698	down	(869.70416, 7924.4683)(870.70746, 2673.1868)(880.7003, 605.294)	a 3-demethyubiquinol	<i>trans</i>-lycopene biosynthesis II (oxygenic phototrophs and green sulfur bacteria) // superpathway of carotenoid biosynthesis in plants // L-<i>N<sup>&delta;</sup></i>-acetylornithine biosynthesis // L-citrulline biosynthesis // superpathway of L-citrulline metabolism // L-proline degradation // superpathway of glyoxylate cycle and fatty acid degradation // TCA cycle II (plants and fungi) // …	InChIKey=VLMQNHNMQVLPQI-AVRCVIBKSA-N	CC(C)=CCCC(\C)=C/CCC(\C)=C/CCC(\C)=C/CCC(\C)=C/CCC(\C)=C/CCC(\C)=C/CCC(\C)=C/CCC(\C)=C/CCC(\C)=C/CC1(/C(\C)=C(C(\O)=C(C(/O)=1)\OC)/O)
pheophytin b	1.26006	up	2.45823	up	2.00395	up	2.85514	up	(884.58966, 6608.912)(886.54785, 8878.535)(887.5542, 3299.7798)(870.5573, 2649.195)(871.5674, 244496.94)(872.57056, 147959.56)(873.5729, 44601.855)(885.54584, 198900.38)(886.5488, 118559.1)(887.5537, 48885.62)(888.5586, 14874.577)(889.5634, 3188.8728)(871.00616, 47344.93)(872.01154, 90338.47)(872.9827, 137974.22)(873.9067, 77045.03)(874.14606, 47098.63)(874.5755, 19586.123)(902.8475, 4930.0703)(9…	a pheophytin		InChIKey=ZQGOYEJYAYJFTL-LCEKIETQSA-N	C=CC4(\C(/C)=C3(\C=C6([C@@H](C)[C@H](CCC(=O)OC/C=C(C)/CCC[C@H](C)CCC[C@H](C)CCCC(C)C)C(/C5(\[C@@H](C(OC)=O)C(=O)C1(\C(\NC(/C(\C)=1)=C/C2(/C(\CC)=C(C(\N=2)=C\C(\N3)=4)/C=O))=5)))=N\6)))
ubiquinol-<i>10</i>	-2.25182	down	-10.8758	down	-6.58294	down	-10.8758	down	(891.68567, 3258.183)(892.6878, 226.30334)(869.704, 7568.556)(870.70703, 2061.665)	an ubiquinol	ubiquinol-10 biosynthesis (eukaryotic) // <i>trans</i>-lycopene biosynthesis II (oxygenic phototrophs and green sulfur bacteria) // superpathway of carotenoid biosynthesis in plants // L-<i>N<sup>&delta;</sup></i>-acetylornithine biosynthesis // L-citrulline biosynthesis // superpathway of L-citrulline metabolism // L-proline degradation // superpathway of glyoxylate cycle and fatty acid degradat…	InChIKey=QNTNKSLOFHEFPK-UPTCCGCDSA-N	CC(C)=CCCC(\C)=C/CCC(\C)=C/CCC(\C)=C/CCC(\C)=C/CCC(\C)=C/CCC(\C)=C/CCC(\C)=C/CCC(\C)=C/CCC(\C)=C/CC1(\C(\O)=C(C(\OC)=C(C(/C)=1)\O)\OC)
kaempferol 3-<i>O</i>-[6-(4-coumaroyl)-&beta;-<i>D</i>-glucosyl-(1->2)-glucosyl-(1->2)-&beta;-<i>D</i>-glucoside	-0.0122337	down	0.191248	up	7.00668	up	17.832	up	(924.2619, 7009.672)(927.2601, 839.82404)	a flavonol derivative	kaempferol triglucoside biosynthesis // superpathway of flavones and derivatives biosynthesis // flavonol glucosylation I	InChIKey=LFLDSGWMOQHQIG-QSNQBEPESA-N	C(=O)(OC[C@H]6([C@H](O)[C@@H](O)[C@H](O)[C@@H](O[C@H]1([C@@H]([C@@H](O)[C@@H](O[C@@H]1O[C@H]2([C@@H]([C@@H](O)[C@@H](O[C@@H]2OC4(\C(C5(/C(/O)=C\C(\O)=C/C(/OC(\C3(/C=C\C(\O)=C/C=3))=4)=5))=O))CO)O))CO)O))O6))/C=C/C7(\C=C/C(/O)=C\C=7)
ginsenoside Rd	0	down	9.76895	up	0	down	19.1837	up	(935.5796, 1952.6068)(965.156, 8549.872)(966.21356, 3586.766)	a protopanaxadiol-type ginsenoside with two glucosyl residues at position 3 // a protopanaxadiol-type ginsenoside with a single glucosyl residue at position 20	ginsenosides biosynthesis	InChIKey=RLDVZILFNVRJTL-IWFVLDDISA-N	CC(C)=CCC[C@](C)(O[C@@H]1(O[C@H](CO)[C@H]([C@H](O)[C@@H](O)1)O))[C@@H]5(CC[C@]6([C@]7(C)(CC[C@H]2([C@](C)(CC[C@@H](C(C)(C)2)O[C@@H]4(O[C@H](CO)[C@H]([C@H](O)[C@@H](O[C@@H]3(O[C@H](CO)[C@H]([C@H](O)[C@@H](O)3)O))4)O))[C@H](C[C@@H](O)[C@H]56)7)))(C))
1-18:2-2-18:3-digalactosyldiacylglycerol	0	down	19.7633	up	-0.198391	down	22.8746	up	(938.58203, 16814.748)(939.5882, 12143.347)(940.5948, 2601.7966)(939.5927, 24836.008)(940.5969, 11528.062)(941.60156, 3059.4014)(958.24384, 1564.4807)(959.54736, 579.79297)(960.6505, 188.775)(961.5761, 5083.8726)(962.58105, 4703.17)(963.5921, 765.44)	digalactosyldiacylglycerol-36:5	galactolipid biosynthesis I // arachidonate biosynthesis I (6-desaturase, lower eukaryotes) // icosapentaenoate biosynthesis I (lower eukaryotes) // docosahexaenoate biosynthesis I (lower eukaryotes) // linoleate biosynthesis I (plants) // hydroxylated fatty acid biosynthesis (plants) // glycolipid desaturation	InChIKey=GKSHYDZIFVNLSS-IPDWFASDSA-N	CCCCC\C=C/C\C=C/CCCCCCCC(OC[C@H](CO[C@@H]2(O[C@H](CO[C@@H]1(O[C@H](CO)[C@H](O)[C@H](O)[C@@H](O)1))[C@H](O)[C@H](O)[C@@H](O)2))OC(=O)CCCCCCC\C=C/C\C=C/C\C=C/CC)=O
des-acyl avenacin A	0	down	4.68567	up	0	down	4.56745	up	(965.48444, 6274.9375)(966.4878, 1487.9302)(967.4862, 646.945)	a triterpenoid	des-methyl avenacin A-1 biosynthesis // avenacin A-2 biosynthesis // avenacin A-1 biosynthesis // superpathway of avenacin A biosynthesis	InChIKey=WDHZXDLRQGPOGR-WGJSNZCWSA-N	C[C@]1(C=O)([C@@H](O)C[C@@]3(C)([C@@H](C1)[C@@]24(O[C@@H]2C[C@H]5([C@](C)([C@](C)(C[C@H](O)3)4)CC[C@@H]9([C@@](C)5CC[C@H](O[C@@H]8(OC[C@H](O[C@@H]6(O[C@H](CO)[C@@H](O)[C@H](O)[C@@H](O)6))[C@H](O)[C@@H](O[C@@H]7(O[C@H](CO)[C@@H](O)[C@H](O)[C@@H](O)7))8))[C@](CO)(C)9)))))
CDP-1-18:1(9Z)-2-16:0-glycerol	0	down	5.00247	up	0	down	10.8421	up	(995.52997, 669.00995)(977.54254, 3122.1646)	a CDP-diacylglycerol	CDP-diacylglycerol biosynthesis II // CDP-diacylglycerol biosynthesis I // phosphatidylglycerol biosynthesis II (non-plastidic) // phosphatidylglycerol biosynthesis I (plastidic) // cardiolipin biosynthesis II // phosphatidylinositol biosynthesis II (eukaryotes) // D-<i>myo</i>-inositol (1,4,5)-trisphosphate biosynthesis // phosphatidylserine and phosphatidylethanolamine biosynthesis I // superpa…		C([C@@H]2([C@H]([C@H]([C@H](N1(C(/N=C(\C=C/1)/N)=O))O2)O)O))OP(OP(OC[C@H](OC(=O)CCCCCCCCCCCCCCC)COC(=O)CCCCCCC\C=C/CCCCCCCC)([O-])=O)([O-])=O
(9Z,12Z)-hexadeca-9,12-dienoyl-CoA	4.47998	up	14.3035	up	18.715	up	17.1353	up	(998.2797, 6268.281)(999.2807, 5634.222)(1000.2795, 5167.8926)(1001.27814, 1720.7886)(998.2803, 7444.87)(999.281, 6682.05)	a long-chain fatty acyl-CoA	methyl ketone biosynthesis (engineered) // cuticular wax biosynthesis // wax esters biosynthesis I // wax esters biosynthesis II // sphingolipid biosynthesis (plants) // phosphatidylcholine acyl editing // triacylglycerol biosynthesis (Chlamydomonas) // sorgoleone biosynthesis	InChIKey=CQXSJFXWARGOBE-PCRJDALTSA-J	CCC\C=C/C\C=C/CCCCCCCC(=O)SCCNC(=O)CCNC(=O)[C@H](O)C(C)(C)COP(=O)(OP(=O)(OC[C@H]1(O[C@H]([C@@H]([C@@H]1OP([O-])(=O)[O-])O)N2(C3(\N=C/N=C(C(\N=C/2)=3)/N))))[O-])[O-]
cyanidin 3-<i>O</i>-[2"-<i>O</i>-(xylosyl)-6"-<i>O</i>-(p-coumaroyl) glucoside] 5-<i>O</i>-malonylglucoside	4.24899	up	13.511	up	15.38	up	18.385	up	(998.2797, 6368.9307)(999.28064, 5749.2397)(1000.27936, 5283.609)	an anthocyanin	anthocyanidin modification (<i>Arabidopsis</i>)	InChIKey=JKGXHHXZZLNEGD-XINMMMEUSA-O	C(OC(=O)CC(=O)O)[C@@H]7([C@@H](O)[C@H](O)[C@@H](O)[C@H](OC6(\C=C(/C=C1(C(\C=C(C(=[O+]1)C2(\C=C/C(/O)=C(/C=2)/O))\O[C@@H]4(O[C@@H]([C@@H](O)[C@H](O)[C@@H](O[C@@H]3(OC[C@@H](O)[C@H](O)[C@@H](O)3))4)COC(/C=C/C5(\C=C/C(/O)=C\C=5))=O))=6))\O))O7)
(9Z,12Z,15Z)-hexadeca-9,12,15-trienoyl-CoA	-0.0122337	down	9.01828	up	13.0287	up	18.3265	up	(998.28015, 7388.725)(999.2811, 6891.1924)(1000.2799, 6367.151)(1001.279, 2425.1235)(998.27936, 7789.3975)(999.2804, 7180.9526)(1000.279, 6767.995)(1001.27765, 3006.9124)(1002.2763, 194.9)	a long-chain fatty acyl-CoA	methyl ketone biosynthesis (engineered) // cuticular wax biosynthesis // wax esters biosynthesis I // wax esters biosynthesis II // sphingolipid biosynthesis (plants) // phosphatidylcholine acyl editing // triacylglycerol biosynthesis (Chlamydomonas) // sorgoleone biosynthesis	InChIKey=JDKLSTJMXDRYAJ-PCRJDALTSA-J	C=CC\C=C/C\C=C/CCCCCCCC(SCCNC(=O)CCNC(=O)[C@H](O)C(C)(C)COP(=O)(OP(=O)(OC[C@H]1(O[C@H]([C@@H]([C@@H]1OP([O-])(=O)[O-])O)N2(C3(\N=C/N=C(C(\N=C/2)=3)/N))))[O-])[O-])=O
palmitoleoyl-CoA	4.52229	up	14.5887	up	19.0173	up	19.985	up	(999.28076, 6112.836)(1000.27936, 5593.578)(1001.27814, 1941.5406)(1002.2763, 180.98)	a long-chain 2,3,4-saturated fatty acyl CoA // a hexadecenoyl-CoA (n-C16:1CoA)	cuticular wax biosynthesis // wax esters biosynthesis I // wax esters biosynthesis II // sphingolipid biosynthesis (plants) // phosphatidylcholine acyl editing // triacylglycerol biosynthesis (Chlamydomonas) // methyl ketone biosynthesis (engineered) // fatty acid &beta;-oxidation II (peroxisome) // superpathway of glyoxylate cycle and fatty acid degradation // acyl-CoA hydrolysis // sorgoleone b…	InChIKey=QBYOCCWNZAOZTL-MDMKAECGSA-J	CCCCCC\C=C/CCCCCCCC(=O)SCCNC(=O)CCNC(=O)[C@H](O)C(C)(C)COP(=O)(OP(=O)(OC[C@@H]1([C@@H](OP([O-])(=O)[O-])[C@@H](O)[C@@H](O1)N2(C3(\N=C/N=C(C(\N=C/2)=3)/N))))[O-])[O-]
16-hydroxypalmitoyl-CoA	4.27897	up	13.9061	up	18.1043	up	19.1197	up	(999.28076, 6222.307)(1000.27936, 5706.687)(1001.27814, 1985.3502)(1002.2763, 180.98)	a long-chain &omega;-hydroxy fatty acyl-CoA // a long-chain fatty acyl-CoA	suberin monomers biosynthesis // methyl ketone biosynthesis (engineered) // cuticular wax biosynthesis // wax esters biosynthesis I // wax esters biosynthesis II // sphingolipid biosynthesis (plants) // phosphatidylcholine acyl editing // triacylglycerol biosynthesis (Chlamydomonas) // sporopollenin precursors biosynthesis // cutin biosynthesis	InChIKey=ROZGNNDROQHXPF-BBECNAHFSA-J	CC(C)([C@@H](O)C(=O)NCCC(=O)NCCSC(=O)CCCCCCCCCCCCCCCO)COP(=O)(OP(=O)(OC[C@@H]1([C@@H](OP([O-])(=O)[O-])[C@@H](O)[C@@H](O1)N2(C3(\N=C/N=C(C(\N=C/2)=3)/N))))[O-])[O-]
Significant metabolites (p < 0.01, FC > 2) of ROOTS from Fe-deficient tomato plants supplied with different nitrogen sources
Compound	Log FC ([-Fe/+Fe+A vs [+Fe/+Fe-N]) : Normalized	Regulation ([(-Fe/+Fe+A] vs [+Fe/+Fe-N]) : Normalized	Log FC ([-Fe/+Fe+Nit] vs [+Fe/+Fe-N]) : Normalized	Regulation ([-Fe/+Fe+Nit] vs [+Fe/+Fe-N]) : Normalized	Log FC ([-Fe/+Fe+U] vs [+Fe/+Fe-N]) : Normalized	Regulation ([-Fe/+Fe+U] vs [+Fe/+Fe-N]) : Normalized	Log FC ([-Fe/-Fe-N] vs [+Fe/+Fe-N]) : Normalized	Regulation ([-Fe/-Fe-N] vs [+Fe/+Fe-N]) : Normalized	CompositeSpectrum	Ontology - parents of class	Pathways of compound	InChI-Key	SMILES
(2R)-2-hydroxy-2-methylbutanenitrile	-0.358054	down	0.436423	up	-1.10753	down	-0.600583	down	(100.074585, 33011.54)(101.07234, 1788.3966)(102.0645, 159.1)(104.1061, 344590.28)(122.26411, 3030.2239)(107.48505, 477.24002)(108.0571, 140.18)	2-hydroxy-2-methylbutanenitrile // an aliphatic (<i>R</i>)-hydroxynitrile	glucosinolate activation // lotaustralin biosynthesis // superpathway of linamarin and lotaustralin biosynthesis // neolinustatin bioactivation // lotaustralin degradation	InChIKey=VMEHOTODTPXCKT-YFKPBYRVSA-N	CC[C@](C)(O)C#N
thiosulfate	-5.45718	down	-5.51334	down	-5.86701	down	-5.51334	down	(100.9327, 746.375)(113.4596, 17225.305)(114.9592, 784.21)(136.9288, 2950.45)	an inorganic anion	thiosulfate disproportionation IV (rhodanese)	InChIKey=DHCDFWKWKRSZHF-UHFFFAOYSA-M	O=S(=O)([O-])S
3-mercaptopyruvate	-6.62994	down	-6.68611	down	-7.03977	down	-6.68611	down	(100.9662, 486.55)(120.98867, 3499.54)(101.9755, 393.49)(124.9634, 2521.9534)(128.95834, 2543.2148)	a small molecule		InChIKey=OJOLFAIGOXZBCI-UHFFFAOYSA-M	C(C(C(=O)[O-])=O)S
1,2-dihydropyrimidine	6.59403	up	16.5137	up	16.1762	up	16.3962	up	(104.1065, 188848.92)(105.05423, 8495.614)	a vitamin	nicotine biosynthesis // superpathway of nicotine biosynthesis	InChIKey=MMWRGWQTAMNAFC-UHFFFAOYSA-O	C1(\[NH2+]C\C=C/C=1)
L-cycloserine	-1.68388	down	-0.854943	down	-2.28317	down	-1.37648	down	(104.825035, 32420.389)(104.05664, 3559.2888)(105.37229, 2705.6677)(108.0662, 6781.91)(121.28357, 27128.615)(122.0869, 835.04)(103.0735, 304.09)(130.04898, 49609.715)(131.04776, 17105.514)(112.540726, 136.8275)	a small molecule		InChIKey=DYDCUQKUCUHJBH-REOHCLBHSA-O	C1(ONC(=O)[C@@H]([NH3+])1)
4-vinylpyridine	13.1668	up	13.7807	up	13.4355	up	13.637	up	(105.42053, 10200.651)(108.0661, 3417.821)(108.98393, 5625.907)(133.05992, 4259.3496)	a small molecule		InChIKey=KFDVPJUYSDEJTH-UHFFFAOYSA-N	C=CC1(\C=C/N=C\C=1)
3-oxo-2-(cis-2'-pentenyl)-cyclopentane-1-(3-oxooctanoyl)-CoA	0	down	2.30562	up	0	down	6.75906	up	(1072.2982, 7265.67)(1073.2991, 7415.5654)(1074.2976, 7094.6245)(1075.2977, 3443.615)(1076.2964, 252.43)	a coenzyme A-activated compound	jasmonic acid biosynthesis	InChIKey=YYCCMACTOAJGGW-OZVHGMPNSA-J	CC\C=C/C[C@H]1([C@H](CCC(=O)1)CCCCCC(=O)CC(SCCNC(=O)CCNC(=O)[C@H](O)C(C)(C)COP(=O)(OP(=O)(OC[C@@H]2([C@@H](OP([O-])(=O)[O-])[C@@H](O)[C@@H](O2)N3(C4(\N=C/N=C(C(\N=C/3)=4)/N))))[O-])[O-])=O)
4-hydroxybutanoate	10.3514	up	16.4747	up	9.93	up	-0.244938	down	(108.0582, 400.15)(105.36903, 4291.2354)(127.03556, 6466.2466)(113.03253, 1989.0801)	an &omega;-hydroxy short-chain fatty acid	ceramide degradation // fatty acid &alpha;-oxidation I // acyl-[acyl-carrier protein] thioesterase pathway // phospholipases // triacylglycerol degradation // alkane oxidation // methyl ketone biosynthesis (engineered) // crotonyl-CoA/ethylmalonyl-CoA/hydroxybutyryl-CoA cycle (engineered) // L-glutamate degradation IV	InChIKey=SJZRECIVHVDYJC-UHFFFAOYSA-M	C(CCC([O-])=O)O
(<i>R</i>)-3-hydroxy-isobutanoate	10.3514	up	-0.246609	down	9.93	up	-0.246609	down	(108.0582, 400.15)(105.49809, 3803.577)(127.03565, 5348.315)(113.032425, 2011.6344)	3-hydroxy-isobutanoate		InChIKey=DBXBTMSZEOQQDU-GSVOUGTGSA-M	C[C@@H](C([O-])=O)CO
benzyl alcohol	3.15925	up	-0.546816	down	0.98449	up	-0.792559	down	(108.758545, 2061.8452)(110.0697, 3125.0813)(129.10115, 2144.4724)(108.078445, 161.8)(131.38148, 55091.02)(132.56764, 72432.57)(136.0609, 1049624.2)(113.03402, 14660.974)(114.033646, 885.3194)(115.0268, 283.395)	an aryl alcohol	tea aroma glycosidic precursor bioactivation // phosphate acquisition // salicin biosynthesis // volatile esters biosynthesis (during fruit ripening) // benzoate biosynthesis I (CoA-dependent, &beta;-oxidative) // salicortin biosynthesis // volatile benzenoid biosynthesis I (ester formation)	InChIKey=WVDDGKGOMKODPV-UHFFFAOYSA-N	C(C1(\C=C/C=C\C=1))O
2-oxopenta-3,4-dienoate	9.83373	up	12.6887	up	13.3109	up	12.5176	up	(111.0085, 10121.921)(112.00549, 6759.8857)(130.70471, 50643.75)(131.5115, 10802.767)(134.05676, 15801.606)(113.76275, 21607.5)(114.37057, 479.41333)(115.0377, 1758.27)(137.33855, 642.0576)(118.29885, 6792.8804)(118.93654, 10902.52)(118.9915, 21883.71)	a 2-oxo carboxylate	aliphatic glucosinolate biosynthesis, side chain elongation cycle // Organic Nitrogen Assimilation // dimethylsulfoniopropanoate biosynthesis I (Wollastonia) // L-asparagine degradation II // L-homomethionine biosynthesis // hypoglycin biosynthesis	InChIKey=BHAKTUBFIPSXEW-UHFFFAOYSA-M	C=\C=C/C(=O)C(=O)[O-]
cyanidin 3-<i>O</i>-[6-<i>O</i>-(4-<i>O</i>-&beta;-D-glucosyl-<i>p</i>-coumaroyl)-2-<i>O</i>-(&beta;-D-xylosyl)-&beta;-D-glucosyl]-5-<i>O</i>-(6-<i>O</i>-malonyl-&beta;-D-glucoside)	-0.469173	down	-0.25119	down	12.0122	up	-0.25119	down	(1119.2565, 7562.607)(1120.2594, 2349.4766)	a small molecule		InChIKey=NXTHTMNXJOEVLR-RBRVVFPSSA-M	C(O)[C@H]1(O[C@H]([C@H](O)[C@@H](O)[C@H](O)1)OC8(\C=C/C(/C=C/C(=O)OC[C@@H]3([C@@H](O)[C@H](O)[C@@H](O[C@H]2([C@H](O)[C@@H](O)[C@H](O)CO2))[C@@H](O3)OC5(\C(C4(\C=C(C(/O)=C\C=4)\O))=[O+]C6(\C=C(/C=C(C(\C=5)=6)/O[C@H]7([C@H](O)[C@@H](O)[C@H](O)[C@@H](COC(=O)CC(=O)[O-])O7))\[O-]))))=C/C=8))
sulfamate	-9.86375	down	-9.91992	down	-10.2736	down	-9.91992	down	(115.006645, 13760.707)(122.9632, 13663.467)(100.95609, 3079.1533)(101.9629, 69.46)	a sulfamate		InChIKey=IIACRCGMVDHOTQ-UHFFFAOYSA-M	NS([O-])(=O)=O
N-methylmaleimide	0.369719	up	-6.94517	down	-0.475239	down	-6.94517	down	(115.038124, 1531.3325)(112.842186, 579.136)(111.43308, 6494.413)(112.0596, 410.89)(138.86378, 6374.27)(139.0311, 5128.26)(116.01307, 3190.7363)	a small molecule		InChIKey=SEEYREPSKCQBBF-UHFFFAOYSA-N	CN1(C(\C=C/C1=O)=O)
phenylacetonitrile	-1.42937	down	-1.38644	down	-2.33778	down	-1.28077	down	(117.05648, 2557.189)(118.0649, 19376.467)(119.0594, 356.23)(141.05199, 1024.0424)	an aromatic nitrile	aromatic glucosinolate activation // glucosinolate activation // prunasin and amygdalin biosynthesis	InChIKey=SUSQOBVLVYHIEX-UHFFFAOYSA-N	C1(\C=C/C(\CC#N)=C\C=1)
L-proline	-0.0513203	down	14.0031	up	-3.19685	down	16.5936	up	(120.0759, 3857.25)(101.06036, 564.05994)(116.06983, 28846.656)(117.071815, 494.6908)(101.067665, 1126.1833)(134.60074, 14510.163)(134.1044, 3721.8052)(117.09028, 4303.4976)(138.12154, 48454.277)(139.1349, 9071.08)(140.05421, 2118.35)(120.75798, 705.0086)(123.0472, 359.43)	a proteinogenic amino acid // a non-polar amino acid // a neutral amino acid // an L-amino acid	L-asparagine degradation II // dimethylsulfoniopropanoate biosynthesis I (Wollastonia) // Organic Nitrogen Assimilation // &gamma;-glutamyl cycle // L-homomethionine biosynthesis // aliphatic glucosinolate biosynthesis, side chain elongation cycle // L-<i>N<sup>&delta;</sup></i>-acetylornithine biosynthesis // L-citrulline biosynthesis // superpathway of L-citrulline metabolism // L-proline degra…	InChIKey=ONIBWKKTOPOVIA-BYPYZUCNSA-N	C1([NH2+][C@@H](CC1)C(=O)[O-])
hydroxypyruvate	5.70901	up	-4.79856	down	-2.739	down	-4.79856	down	(121.0387, 9570.506)(129.28731, 559.6214)(130.0046, 387.6)	a small molecule	L-serine biosynthesis II // photorespiration // glycine biosynthesis	InChIKey=HHDDCCUIIUWNGJ-UHFFFAOYSA-M	C(C(=O)C([O-])=O)O
phenylacetaldehyde	-1.70671	down	-0.967693	down	-2.17494	down	-1.20808	down	(122.06339, 2976.35)(125.06875, 1242.315)(106.05971, 142.74889)(121.064255, 12857.638)(103.05336, 30727.686)(104.05654, 1488.2855)(138.0902, 4457.485)(139.08522, 116.621666)(120.08006, 224779.52)(122.08506, 260.71335)(144.15019, 1302.855)(147.2234, 4482.81)(148.05975, 3358.7002)(127.04645, 1114.515)	an aromatic aldehyde	phenylethanol biosynthesis // L-phenylalanine degradation III // ceramide degradation	InChIKey=DTUQWGWMVIHBKE-UHFFFAOYSA-N	C(=O)CC1(\C=C/C=C\C=1)
2-phenylethylamine	-7.4594	down	-7.27999	down	-7.62294	down	-7.27999	down	(122.09396, 7187.1333)(148.09576, 633.57)	an aralkylamine	phenylethanol biosynthesis	InChIKey=BHHGXPLMPWCGHP-UHFFFAOYSA-O	C([NH3+])CC1(\C=C/C=C\C=1)
purine	-0.505503	down	-0.232521	down	4.47644	up	-0.338608	down	(123.052, 330.08)(122.5508, 468.53497)(123.0524, 950.31)	a purine base	purine uptake	InChIKey=KDCGOANMDULRCW-UHFFFAOYSA-N	C1(\C2(\N=C/NC(/N=C\N=1)=2))
3,6-dihydronicotinate	-1.24709	down	-1.433	down	-1.1193	down	-0.758558	down	(124.03863, 365671.94)(125.041504, 25475.492)(110.04125, 2179.54)(111.0446, 9627.84)(127.552605, 1207.4233)(110.25361, 5795.767)(111.65269, 13190.032)(112.04933, 11846.83)(143.74832, 3796.1567)(125.068695, 2573.6418)(128.07071, 16438.086)(149.03189, 8162.18)(129.01848, 10702.989)	a vitamin	nicotine biosynthesis // superpathway of nicotine biosynthesis	InChIKey=JITCDRVJVQGRRF-UHFFFAOYSA-M	C1(\C/C=C(C\N=1)/C([O-])=O)
2-oxohexa-4,5-cyclopropyl-5-enoate	-1.22005	down	-1.46479	down	-1.30156	down	-1.46479	down	(128.03075, 4929.5547)(109.73206, 4171.538)(127.03646, 10467.666)(113.0338, 25238.73)(146.32965, 180340.98)(148.071, 167018.28)(126.550545, 707.7675)(153.021, 830.7)(130.00476, 3454.2598)	a 2-oxo carboxylate	aliphatic glucosinolate biosynthesis, side chain elongation cycle // Organic Nitrogen Assimilation // dimethylsulfoniopropanoate biosynthesis I (Wollastonia) // L-asparagine degradation II // L-homomethionine biosynthesis // hypoglycin biosynthesis	InChIKey=IZYQYTLECIJWMX-UHFFFAOYSA-M	C=C1(CC(C(C([O-])=O)=O)1)
(<i>S</i>)-3-methyl-2-oxopentanoate	-0.469173	down	14.2284	up	-0.879004	down	13.4678	up	(129.3897, 126.043335)(111.04427, 13313.355)(112.04472, 545.7925)(113.0432, 1491.99)(130.0619, 39.53)(112.24982, 7562.6445)(113.0531, 265.2686)(148.096, 7696.85)(130.08525, 13318.629)(133.0909, 5276.83)(153.41219, 3728.538)(154.04787, 1729.0801)(137.04051, 8960.113)(139.04614, 1784.91)	3-methyl-2-oxopentanoate	L-isoleucine biosynthesis I (from threonine) // superpathway of isoleucine and valine biosynthesis // superpathway of branched chain amino acid biosynthesis // superpathway of L-isoleucine biosynthesis I // acyl-CoA hydrolysis // ceramide degradation // acyl-[acyl-carrier protein] thioesterase pathway // phospholipases // triacylglycerol degradation // aliphatic glucosinolate biosynthesis, side c…	InChIKey=JVQYSWDUAOAHFM-BYPYZUCNSA-M	CC[C@H](C)C(=O)C([O-])=O
2-oxohexanoate	0	down	14.4734	up	0	down	13.7128	up	(129.3897, 126.043335)(111.04427, 13313.355)(112.04472, 545.7925)(113.0432, 1491.99)(130.0619, 39.53)(112.24982, 7562.6445)(113.0531, 265.2686)(148.096, 7696.85)(130.08525, 13318.629)(133.0909, 5276.83)(153.41219, 3728.538)(154.04787, 1729.0801)(137.04051, 8960.113)(139.04614, 1784.91)	a 2-oxo carboxylate	aliphatic glucosinolate biosynthesis, side chain elongation cycle // Organic Nitrogen Assimilation // dimethylsulfoniopropanoate biosynthesis I (Wollastonia) // L-asparagine degradation II // L-homomethionine biosynthesis	InChIKey=XNIHZNNZJHYHLC-UHFFFAOYSA-M	CCCCC(=O)C(=O)[O-]
enol-oxaloacetate	0.942157	up	-3.17142	down	3.2232	up	-0.939124	down	(129.99323, 61991.04)(130.99876, 1834.7383)(116.576454, 20858.158)(133.80579, 2530.896)(116.99387, 8365.31)(148.02571, 4384.299)(149.0238, 92.24)(134.96912, 8246.188)	a C4-dicarboxylate		InChIKey=UWYVPFMHMJIBHE-UPHRSURJSA-L	C([O-])(=O)C(\O)=C\C(=O)[O-]
(4-hydroxyphenyl)acetonitrile	-9.7663	down	-9.57073	down	-2.89481	down	-9.57073	down	(133.48343, 8766.413)(134.39006, 1527.7799)(136.0626, 3824.63)(115.0383, 668.41)(134.05855, 3274.105)(119.057945, 4026.1345)(120.3978, 2998.5635)(121.06362, 1405.1875)(156.10123, 2052.3398)(134.07776, 354.73)(156.0418, 5646.4224)(139.03267, 3982.0203)(141.03894, 6759.687)	an aromatic nitrile	glucosinolate activation // dhurrin biosynthesis // taxiphyllin biosynthesis	InChIKey=AYKYOOPFBCOXSL-UHFFFAOYSA-N	C(CC1(\C=C/C(/O)=C\C=1))#N
indolin-2-one	-18.8969	down	-0.19752	down	-12.0254	down	-0.21341	down	(134.80647, 34919.008)(136.2035, 21344.863)(136.72797, 3164.513)(115.3751, 4025.61)(120.06, 107.67)(136.3154, 7873.128)(118.58324, 9002.606)(120.77861, 6328.725)(121.06362, 1405.1875)(155.2415, 1443.8314)(133.57619, 3288.0857)(158.93973, 10742.665)(139.32156, 5200.6475)(140.63718, 4234.276)	an indole derivative	DIBOA-glucoside biosynthesis // superpathway of benzoxazinoid glucosides biosynthesis	InChIKey=JYGFTBXVXVMTGB-UHFFFAOYSA-N	C1(CC2(\C(\N1)=C/C=C\C=2))(=O)
adenine	-22.3448	down	-20.6718	down	-26.1323	down	-25.6866	down	(135.05331, 4920.384)(136.06125, 707874.8)(137.06276, 57544.055)(138.05457, 22337.725)	a purine // a purine base	cytokinins degradation // <i>S</i>-methyl-5'-thioadenosine degradation I // L-methionine salvage cycle I (bacteria and plants) // L-methionine salvage cycle II (plants) // adenine and adenosine salvage II // purine nucleosides salvage II (plant) // purine uptake // Organic Nitrogen Assimilation	InChIKey=GFFGJBXGBJISGV-UHFFFAOYSA-N	C2(N)(\N=C/N=C1(C(/N=C\N1)=2))
(4-hydroxyphenyl)acetaldehyde	8.47018	up	-11.104	down	-8.72707	down	-11.104	down	(138.0542, 25549.74)(123.05405, 21048.965)(137.05965, 108490.63)(138.05457, 20062.984)(122.05892, 2244.2986)(154.08311, 145.81667)(139.0852, 140.39499)(143.03526, 877.9622)(146.0438, 88.4)	an aromatic aldehyde	salidroside biosynthesis // ceramide degradation // (<i>S</i>)-reticuline biosynthesis I	InChIKey=IPRPPFIAVHPVJH-UHFFFAOYSA-N	C(=O)CC1(\C=C/C(/O)=C\C=1)
tyramine	-2.10874	down	-1.27609	down	-2.59221	down	-1.39741	down	(138.09027, 3931.0266)(120.08008, 264062.44)(121.08102, 29046.236)(122.08286, 504.74805)(140.1059, 1654.4526)(122.09418, 5197.5977)(162.0849, 180.99)	an aralkylamine	(<i>S</i>)-reticuline biosynthesis I // <i>Amaryllidacea</i> alkaloids biosynthesis // salidroside biosynthesis // suberin monomers biosynthesis // hydroxycinnamic acid tyramine amides biosynthesis	InChIKey=DZGWFCGJZKJUFP-UHFFFAOYSA-O	C1(\C=C(\C=C/C(\CC[NH3+])=1)\O)
cinnamyl alcohol	-19.4426	down	-19.3873	down	-19.8524	down	-4.53178	down	(138.09035, 1171.1799)(117.0728, 1000.375)(135.1005, 1329.33)(159.34143, 10029.832)(162.0751, 7292.3)(139.87299, 28923.217)(140.83289, 7557.357)	a small molecule		InChIKey=OOCCDEMITAIZTP-QPJJXVBHSA-N	C1(\C=C/C(/C=C/CO)=C\C=1)
carbamoyl phosphate	-13.0727	down	-13.1288	down	-13.4825	down	-13.1288	down	(138.9634, 18149.682)(123.46335, 6679.935)(124.4635, 440.845)(144.981, 5314.8936)(122.21452, 6233.6797)(122.973, 316.24)(158.0017, 36865.46)(159.00305, 904.175)(143.0003, 153478.98)(144.00116, 10890.515)	a primary amine	UMP biosynthesis I // superpathway of pyrimidine ribonucleotides <i>de novo</i> biosynthesis // superpathway of pyrimidine deoxyribonucleotides <i>de novo</i> biosynthesis // L-citrulline degradation // L-arginine degradation V (arginine deiminase pathway) // ornithine-citrulline shuttle // urea cycle // L-arginine biosynthesis II (acetyl cycle) // L-citrulline biosynthesis // superpathway of L-c…	InChIKey=FFQKYPRQEYGKAF-UHFFFAOYSA-L	C(=O)(N)OP(=O)([O-])[O-]
hypoxanthine	-5.21845	down	-25.509	down	-13.8491	down	-25.509	down	(139.22697, 1710.7163)(119.03022, 22307.117)(120.03394, 654.6914)(138.15964, 19510.818)(140.053, 5746.921)(120.5374, 2969.8977)(121.03875, 3322.475)(122.0392, 467.3)(156.07545, 7769.079)(157.30182, 11511.535)(158.0812, 1616.5043)(136.06105, 602857.9)(138.05457, 22343.086)(141.01503, 892.701)	a purine base // a nucleic acid component	Organic Nitrogen Assimilation // adenosine nucleotides degradation I // purine nucleotides degradation I (plants) // superpathway of purines degradation in plants	InChIKey=FDGQSTZJBFJUBT-UHFFFAOYSA-N	C1(\NC2(C(=O)N\C=N/C(\N=1)=2))
selenate	0	down	18.4546	up	0	down	-0.116274	down	(139.9138, 48805.66)(174.89389, 74263.73)	an inorganic anion	selenate reduction // superpathway of seleno-compound metabolism	InChIKey=QYHFIVBSNOWOCQ-UHFFFAOYSA-L	O=[Se](=O)([O-])[O-]
1-hydroxycumene	2.47172	up	4.17962	up	1.864	up	4.88617	up	(140.1059, 10695.066)(141.10715, 1211.1425)(119.08535, 12155.271)(120.086716, 342.85858)(154.12123, 3660.2932)(145.0815, 277.67)	a small molecule		InChIKey=BDCFWIDZNLCTMF-UHFFFAOYSA-N	CC(O)(C)C1(\C=C/C=C\C=1)
arsenate	0	down	20.1857	up	0	down	-0.116274	down	(140.91095, 18150.646)(141.91214, 6439.113)	an inorganic anion		InChIKey=DJHGAFSJWGLOIV-UHFFFAOYSA-L	[As](=O)(O)([O-])[O-]
carboxyphosphate	16.1082	up	12.263	up	-0.879005	down	16.3752	up	(141.95778, 42593.547)(143.95897, 4206.5083)(140.96101, 6134.7173)(159.98868, 3275.7727)(143.18175, 529.856)(166.9529, 429.94998)	a small molecule	urea cycle // superpathway of L-citrulline metabolism // UMP biosynthesis I // superpathway of pyrimidine ribonucleotides <i>de novo</i> biosynthesis // superpathway of pyrimidine deoxyribonucleotides <i>de novo</i> biosynthesis // ornithine-citrulline shuttle // L-arginine biosynthesis II (acetyl cycle) // L-arginine biosynthesis I (via L-ornithine)	InChIKey=LQQCGEGRINLHDP-UHFFFAOYSA-L	C(=O)([O-])OP([O-])(=O)O
4-guanidinobutyramide	10.6979	up	14.9069	up	13.9142	up	14.6962	up	(147.111, 2858.2)(148.1125, 1032.88)(146.11644, 765.8925)(128.10597, 7330.876)(147.6387, 5404.518)(168.09572, 35935.305)(169.09595, 2028.2858)(153.08983, 3550.35)	a small molecule		InChIKey=YHVFECVVGNXFKO-UHFFFAOYSA-O	C(NC(N)=[NH2+])CCC(=O)N
L-glutamine	3.44988	up	1.30483	up	2.82442	up	2.18291	up	(147.82214, 164872.67)(149.85983, 18492.729)(150.64685, 5929.8286)(151.0766, 3297.65)(129.0574, 315.79)(147.07553, 190940.83)(148.07646, 6875.34)(149.07755, 420.095)(134.07855, 450.80603)(146.36853, 3218.5854)(170.96907, 5058.4717)(174.06645, 6322.605)(153.053, 7969.0483)	an uncharged polar amino acid // a proteinogenic amino acid // a neutral amino acid // an L-amino acid	nitrate reduction II (assimilatory) // L-glutamine biosynthesis I // L-asparagine degradation II // dimethylsulfoniopropanoate biosynthesis I (Wollastonia) // &gamma;-glutamyl cycle // L-homomethionine biosynthesis // aliphatic glucosinolate biosynthesis, side chain elongation cycle // <i>S</i>-methyl-5-thio-&alpha;-D-ribose 1-phosphate degradation I // L-methionine salvage cycle I (bacteria and …	InChIKey=ZDXPYRJPNDTMRX-VKHMYHEASA-N	C(=O)(N)CC[C@H]([NH3+])C([O-])=O
heptanoate	12.3449	up	18.2203	up	17.4371	up	17.9689	up	(152.07646, 11858.391)(114.09059, 9457.834)(132.10103, 43454.004)(133.10394, 806.81)(131.11679, 240.73914)	a medium-chain 2,3,4-saturated fatty acid // a saturated fatty acid	ceramide degradation // acyl-[acyl-carrier protein] thioesterase pathway // phospholipases // triacylglycerol degradation // acyl-CoA hydrolysis // fatty acid &alpha;-oxidation I // fatty acid &beta;-oxidation II (peroxisome) // superpathway of glyoxylate cycle and fatty acid degradation // methyl ketone biosynthesis (engineered) // alkane oxidation	InChIKey=MNWFXJYAOYHMED-UHFFFAOYSA-M	CCCCCCC(=O)[O-]
methylsalicylate	-0.0238166	down	16.8612	up	-3.2625	down	16.0201	up	(152.88454, 5820.9688)(154.04863, 4021.623)(137.54593, 11033.612)(153.05196, 3886.0)(154.0476, 1748.2451)(138.05473, 41868.17)(139.05174, 10567.717)(140.05466, 2265.05)(170.07994, 8391.404)(171.0828, 295.56)(154.91283, 456.7533)(175.03415, 853.78)(176.0351, 91.79)	a phenylpropanoid	methylsalicylate biosynthesis // volatile benzenoid biosynthesis I (ester formation) // phenylpropanoid volatiles glycoconjugation (tomato) // superpathway of methylsalicylate metabolism // methylsalicylate degradation	InChIKey=OSWPMRLSEDHDFF-UHFFFAOYSA-N	COC(C1(/C=C\C=C/C(/O)=1))=O
L-glutamate-5-semialdehyde	-0.469173	down	17.8693	up	-0.879004	down	13.4228	up	(154.04868, 4571.8994)(155.04556, 487.685)(114.05329, 4797.975)(133.66212, 6374.536)(136.0713, 3176.53)(136.071, 9241.62)(137.53987, 3796.4592)(139.04568, 4399.705)	a non-proteinogenic &alpha;-amino acid	Organic Nitrogen Assimilation // L-arginine degradation VI (arginase 2 pathway) // L-ornithine biosynthesis II // L-<i>N<sup>&delta;</sup></i>-acetylornithine biosynthesis // L-citrulline biosynthesis // superpathway of L-citrulline metabolism // L-proline biosynthesis III // L-arginine degradation I (arginase pathway) // L-proline degradation	InChIKey=KABXUUFDPUOJMW-BYPYZUCNSA-N	C(C[C@H]([NH3+])C([O-])=O)C=O
D-arabinitol	13.3312	up	18.8809	up	16.3941	up	19.1952	up	(155.67685, 13127.628)(157.08267, 18651.045)(135.3392, 13531.09)(136.68756, 12809.965)(138.4018, 2466.3801)(156.08153, 28869.61)(158.0841, 4046.32)(135.0641, 18245.283)(136.06311, 1805.7686)(137.05931, 1221.2267)(173.7567, 6006.137)(174.5134, 5641.592)(154.20074, 7716.506)(155.09528, 376.55002)(178.07037, 4816.4355)(179.06815, 124.74)(160.05408, 12792.6875)(162.055, 513.31)	a pentitol	phosphate acquisition	InChIKey=HEBKCHPVOIAQTA-QWWZWVQMSA-N	C(O)[C@@H](O)[C@@H](O)[C@H](O)CO
2,2'-dipyridyl	0.961923	up	1.62317	up	1.35255	up	1.56769	up	(157.07013, 79779.09)(158.07162, 15198.303)(159.075, 1023.36)(158.95813, 7875.573)(159.88515, 894.9999)(176.1059, 23217.41)(177.1082, 3611.71)(182.13187, 2873.4585)	a small molecule		InChIKey=ROFVEXUMMXZLPA-UHFFFAOYSA-N	C2(\C=C(C1(\C=C/C=C\N=1))/N=C\C=2)
(indole-3-yl)acetonitrile	-0.0678229	down	-2.81192	down	-3.16558	down	-2.81192	down	(157.0764, 7106.525)(158.0782, 2289.63)(176.1059, 23217.41)(177.1082, 3611.71)(184.0719, 2495.42)	an indole derivative // a nitrile	indole glucosinolate activation (herbivore attack) // glucosinolate activation // 4-hydroxyindole-3-carbonyl nitrile biosynthesis // camalexin biosynthesis // indole-3-acetate biosynthesis II	InChIKey=DMCPFOBLJMLSNX-UHFFFAOYSA-N	C(#N)CC1(\C2(/C=C\C=C/C(/N\C=1)=2))
L-dithiothreitol	-16.5505	down	-16.4952	down	-16.9604	down	-16.5146	down	(157.43436, 10817.979)(158.0022, 5899.38)(160.0021, 308.66)(141.28635, 18158.72)(143.00047, 12334.52)(155.0343, 445.79498)(177.49564, 2877.24)	a thiol	glutathione-mediated detoxification II // sulfur volatiles biosynthesis	InChIKey=VHJLVAABSRFDPM-IMJSIDKUSA-N	C(S)[C@H](O)[C@@H](O)CS
(<i>E</i>)-7-(methyltsulfanyl)heptanal oxime	-1.98549	down	1.25961	up	2.12985	up	1.45376	up	(159.368, 2157.0063)(160.092, 141.33499)(198.09396, 6413.0557)(199.0934, 662.53503)(193.13272, 763249.06)(194.13383, 99809.05)(195.13469, 8829.158)(176.10614, 77077.56)(177.109, 18686.9)(181.00586, 4169.384)(181.08356, 490.7475)(179.12793, 2802.9502)	an (<i>E</i>)-&omega;-(methylsulfanyl)alkanal oxime	glucosinolate biosynthesis from tetrahomomethionine	InChIKey=LLTRNSKZFVUNLQ-VQHVLOKHSA-N	CSCCCCCC/C=N/O
2-(2-methylpyridin-3-yl)ethanol	-1.9963	down	-1.17359	down	-2.4852	down	-1.38978	down	(161.2556, 630.51276)(120.08008, 261776.39)(121.08102, 28801.814)(122.08286, 497.294)(138.09055, 3022.535)(146.97241, 43113.812)(147.07556, 111021.37)(142.12146, 1323.9457)	a pyridine		InChIKey=MFPDJTXHKIFPNP-UHFFFAOYSA-N	CC1(\N=C/C=C\C(/CCO)=1)
7,8-dihydropterin	-0.616545	down	2.14365	up	-1.19087	down	2.16274	up	(165.0674, 608.8125)(149.61641, 16007.402)(150.7043, 4734.5576)(151.06058, 4130.1055)(168.88866, 5378.09)(171.08237, 266.35)(148.2443, 46292.535)(149.0627, 1628.59)(186.69681, 9552.96)(187.10814, 6833.3696)(167.85077, 4221.261)(169.08983, 833.7028)(188.28387, 6004.082)(189.55421, 1332.6506)(170.04536, 6100.2085)(171.0614, 126.54)	a pterin		InChIKey=PXZWKVIXSKSCFR-UHFFFAOYSA-N	C1(\CNC2(/N=C(N)\NC(=O)C(/N=1)=2))
&beta;-fenchene	-4.96307	down	15.2331	up	15.4731	up	4.99219	up	(165.16649, 20591.186)(187.14279, 290.22714)	a small molecule	fenchol biosynthesis I	InChIKey=CJJCDFKNRQRNMW-UHFFFAOYSA-N	C=C1(C2(CC(C(C)(C)1)C(C)(C)C2))
<i>S</i>-<i>trans</i>-1-propenyl-L-cysteine	2.20666	up	-0.413885	down	15.1778	up	-0.433294	down	(165.67665, 658.77124)(143.03685, 3994.6748)(165.0552, 2428.435)(144.17247, 2790.5461)(179.20634, 4058.386)(182.0801, 27985.82)(183.0812, 2272.42)(162.32423, 1896.4624)(164.0728, 11194.432)(165.06914, 2833.64)(186.16374, 3864.9375)(188.03677, 3676.164)(189.042, 380.78)(169.3585, 2881.2)(171.0258, 13741.12)	an organosulfur compound // an L-cysteine-<i>S</i>-conjugate	glutathione-mediated detoxification II // propanethial <i>S</i>-oxide biosynthesis // superpathway of Allium flavor precursors	InChIKey=HYGGRRPFVXHQQW-HRJJCQLASA-N	C/C=C/SC[C@H]([NH3+])C([O-])=O
<i>S</i>-allyl-L-cysteine	10.4279	up	18.4769	up	17.5515	up	17.9139	up	(165.71829, 587.5289)(143.03795, 6657.8105)(163.3308, 1367.3682)(144.44772, 2447.6401)(179.9571, 13051.62)(181.97284, 5595.4814)(182.58066, 1629.205)(163.78015, 3041.2136)(164.40521, 8545.364)(165.06943, 3001.81)(187.12485, 5505.5923)(188.03659, 4021.8828)(189.042, 380.78)(169.62515, 2011.399)(171.0267, 8950.219)	an L-cysteine-<i>S</i>-conjugate	glutathione-mediated detoxification II // alliin metabolism // superpathway of Allium flavor precursors	InChIKey=ZFAHNWWNDFHPOH-YFKPBYRVSA-N	C=CCSC[C@H]([NH3+])C([O-])=O
(3<i>R</i>)-&beta;-phenylalanine	-1.479	down	-1.61657	down	-2.74184	down	-1.47199	down	(166.08455, 2394.424)(168.08475, 845.335)(168.0868, 9069.44)(169.0902, 279.18)(148.29352, 4033.639)(149.0716, 1875.71)(168.1876, 8366.565)(152.35063, 15851.173)(149.0702, 27746.98)(184.61424, 203.17)(188.06975, 208335.25)(189.07182, 31401.846)(190.07585, 1320.6285)(170.21179, 6661.8394)(173.06487, 2474.2034)	an aromatic L-amino acid // a &beta; amino acid // a phenylpropanoid	&gamma;-glutamyl cycle // 3-amino-3-phenylpropanoyl-CoA biosynthesis	InChIKey=UJOYFRCOTPUKAK-MRVPVSSYSA-N	C(=O)([O-])C[C@@H]([NH3+])C1(\C=C/C=C\C=1)
3-hydroxy-3-phenylpropanoate	-0.603611	down	-18.3586	down	-1.66118	down	-18.378	down	(166.24747, 4107.2837)(166.05002, 387.674)(150.7082, 18578.785)(152.05595, 46335.78)(168.06377, 4023.4436)(150.0577, 4439.865)(184.89566, 4297.79)(185.0984, 1126.81)(165.68867, 24033.896)(167.00871, 3257.0537)(168.0867, 27134.12)(169.0897, 798.22)(190.68932, 3483.3523)(173.03978, 2618.7273)	a monocarboxylate	benzoate biosynthesis II (CoA-independent, non-&beta;-oxidative)	InChIKey=AYOLELPCNDVZKZ-UHFFFAOYSA-M	C(CC(O)C1(\C=C/C=C\C=1))([O-])=O
histidinol	2.4798	up	0.181417	up	1.89383	up	1.5721	up	(166.73027, 54446.906)(167.92595, 3973.7517)(169.0942, 1905.76)(129.10124, 4216.5767)(143.45056, 14999.477)(145.10324, 1206.4768)(160.13097, 208.3923)(146.77994, 2477.9885)(148.1125, 1741.1)(147.07553, 238028.55)(149.0774, 250.9)(142.12163, 29970.828)(143.1239, 2155.3174)	a small molecule	L-histidine biosynthesis	InChIKey=ZQISRDCJNBUVMM-YFKPBYRVSA-O	C1(\N\C=N/C(\C[C@@H](CO)[NH3+])=1)
3-sulfopyruvate	-10.5171	down	-10.5733	down	-10.927	down	-10.5733	down	(166.95775, 15019.748)(149.94675, 237.98999)(190.94266, 3698.1501)(172.9325, 434.52332)	a sulfonate		InChIKey=BUTHMSUEBYPMKJ-UHFFFAOYSA-L	C(=O)([O-])C(=O)CS(=O)(=O)[O-]
3-phosphooxypyruvate	-3.54609	down	-3.60225	down	-3.95592	down	-3.60225	down	(166.9586, 2463.83)(198.9932, 8253.88)	a small molecule	L-serine biosynthesis I	InChIKey=LFLUCDOSQPJJBE-UHFFFAOYSA-K	C(OP([O-])(=O)[O-])C(=O)C(=O)[O-]
2-oxoglutaramate	5.31758	up	4.76203	up	2.57238	up	4.76203	up	(167.01717, 2788.038)(168.01721, 448.2667)(127.02335, 1134222.0)(128.0247, 297466.16)(129.0214, 232920.44)(164.86134, 5326.222)(166.06982, 1062.4111)(145.0332, 26012.97)(146.035, 3518.11)(147.0313, 477.36)(152.01497, 4101.6494)(153.01324, 3163.135)(147.05688, 885.00574)	a 2-oxo carboxylate	aliphatic glucosinolate biosynthesis, side chain elongation cycle // Organic Nitrogen Assimilation // dimethylsulfoniopropanoate biosynthesis I (Wollastonia) // L-asparagine degradation II // L-homomethionine biosynthesis // <i>S</i>-methyl-5-thio-&alpha;-D-ribose 1-phosphate degradation I // L-methionine salvage cycle I (bacteria and plants) // L-methionine salvage cycle II (plants)	InChIKey=COJBGNAUUSNXHX-UHFFFAOYSA-M	C(CC(N)=O)C(=O)C(=O)[O-]
thioguanine	17.7666	up	-0.413885	down	14.4577	up	3.8398	up	(167.08293, 8310.829)(168.41647, 7042.7715)(170.0168, 7281.0273)(171.01619, 9803.217)(170.02515, 9375.38)(184.5484, 296.67834)(189.94006, 1781.6864)(192.00987, 538.36664)	a thiopurine		InChIKey=WYWHKKSPHMUBEB-UHFFFAOYSA-N	C1(\NC2(/N=C(N)\N=C(C(/N=1)=2)\S))
phthalate	-5.04029	down	-4.985	down	12.2113	up	-5.00441	down	(168.59416, 3971.7344)(169.02441, 5203.775)(146.0033, 749.13)(169.0297, 6672.347)(183.04674, 1719.1375)(168.33177, 1992.1584)(187.40414, 9472.342)(173.3322, 1019.8933)	a small molecule		InChIKey=XNGIFLGASWRNHJ-UHFFFAOYSA-L	C(C1(/C=C\C=C/C(/C([O-])=O)=1))([O-])=O
8-methyl-6-nonenoate	-0.895422	down	-0.665931	down	-1.42643	down	-1.72922	down	(170.98744, 4967.7217)(173.13791, 8325.8)(173.0443, 14484.529)(174.65797, 2627.3179)(175.14178, 4111.1436)(187.15431, 194651.8)(188.15762, 19246.496)(171.1473, 3469.43)(194.11652, 6609.941)(195.12169, 2896.675)(176.1086, 250.63)	a medium-chain 2,3,4-saturated fatty acid // a methyl-branched fatty acid	ceramide degradation // acyl-[acyl-carrier protein] thioesterase pathway // phospholipases // triacylglycerol degradation // acyl-CoA hydrolysis // fatty acid &alpha;-oxidation I // fatty acid &beta;-oxidation II (peroxisome) // superpathway of glyoxylate cycle and fatty acid degradation // methyl ketone biosynthesis (engineered) // alkane oxidation // capsiconiate biosynthesis // capsaicin biosy…	InChIKey=OCALSPDXYQHUHA-FNORWQNLSA-M	CC(/C=C/CCCCC([O-])=O)C
L-selenocysteine	-20.4373	down	-20.382	down	-1.88176	down	-8.92317	down	(171.1679, 3217.614)(173.57979, 10658.043)(158.89728, 25386.842)(159.72447, 5220.1445)(185.00351, 6286.082)(188.60324, 2609.824)(190.33836, 2171.7783)(192.51044, 2148.245)(174.24622, 1086.35)(189.71338, 227.94)(194.96193, 10950.214)(200.97096, 479.2767)	a non-polar amino acid // an L-amino acid // selenocysteine	&gamma;-glutamyl cycle // seleno-amino acid biosynthesis (plants) // seleno-amino acid detoxification and volatilization III // superpathway of seleno-compound metabolism	InChIKey=ZKZBPNGNEQAJSX-REOHCLBHSA-N	C([SeH])[C@H]([NH3+])C([O-])=O
L-cysteate	1.51428	up	-1.7665	down	-0.785966	down	-1.28562	down	(171.28127, 1107.3956)(154.9879, 109.62)(169.00658, 544.2925)(186.89526, 20870.86)(188.76521, 1773.6282)(169.17073, 3150.5432)(170.5167, 2525.2312)(172.97676, 11832.123)	a sulfonate		InChIKey=XVOYSCVBGLVSOL-REOHCLBHSA-M	C([C@H]([NH3+])C(=O)[O-])S(=O)(=O)[O-]
<i>trans</i>-aconitate	13.5802	up	14.7205	up	12.3352	up	14.4683	up	(173.99821, 3957.2417)(176.01044, 1891.5507)(156.41696, 34150.465)(158.41544, 52161.43)(159.00568, 3830.2012)(191.14232, 1109.195)(171.0182, 9446.724)(172.0141, 1064.1733)(198.99445, 318.88333)(179.67429, 1169.2961)	a tricarboxylate		InChIKey=GTZCVFVGUGFEME-HNQUOIGGSA-K	C([O-])(=O)/C=C(CC([O-])=O)/C([O-])=O
swainsonine	-1.95192	down	-2.15539	down	-2.6562	down	-2.34912	down	(174.1113, 28778.81)(174.9854, 11947.837)(156.10236, 1872.96)(191.13802, 31684.328)(192.14108, 1897.3011)(173.12732, 1721.3295)(197.42894, 288.32333)(179.45885, 3129.8645)	an alkaloid		InChIKey=FXUAIOOAOAVCGD-WCTZXXKLSA-N	C2(C[C@@H](O)[C@@H]1([C@H](O)[C@H](O)CN1C2))
pseudoionone	-0.469173	down	10.1237	up	-0.879004	down	20.2074	up	(174.64056, 2361.6526)(215.13786, 17702.916)(216.14003, 635.445)(198.38123, 110.58)	a methyl ketone	carotenoid cleavage // cuticular wax biosynthesis // methyl ketone biosynthesis (engineered)	InChIKey=JXJIQCXXJGRKRJ-KOOBJXAQSA-N	CC(C)=CCCC(\C)=C/C=C/C(C)=O
1,8-dihydroxy-3-methylnaphthalene	-14.2958	down	-8.78669	down	-8.03076	down	-9.55306	down	(174.7821, 5762.5815)(175.0604, 667.24)(179.08246, 4665.5366)(158.0715, 9582.389)(159.06863, 7491.7803)	an alkaloid	plumbagin biosynthesis	InChIKey=MXAXVWCKFBLVSU-UHFFFAOYSA-N	CC1(\C=C(C2(C(/O)=C\C=C/C(\C=1)=2))\O)
sulfanilamide	11.4601	up	12.1264	up	11.7728	up	12.1272	up	(175.1082, 86321.555)(176.91309, 41425.38)(177.03369, 47079.754)(155.32095, 2144.2969)(157.20953, 7333.5874)(158.21294, 13199.59)(159.02074, 5214.484)(174.53632, 69209.03)(176.03638, 18919.54)(177.03406, 45587.188)(178.0352, 6023.0312)(190.0694, 1069.765)(172.17778, 15893.7295)(173.45229, 992.09406)(176.052, 347.91)(199.0158, 2076.9233)	ethyl iodide			c1(c(ccc(c1)S(=O)(=O)N)N)
L-arginine	17.0779	up	18.8511	up	6.07372	up	19.1835	up	(175.11731, 24164.89)(160.11035, 703.744)(178.27577, 25744.434)(179.13527, 1641.7867)(197.16364, 718.88336)(175.1419, 6895.2266)(199.11429, 260.14398)(180.0993, 7426.741)	a positively-charged polar amino acid // a proteinogenic amino acid // a basic amino acid // an L-amino acid	L-arginine biosynthesis II (acetyl cycle) // L-arginine biosynthesis I (via L-ornithine) // L-asparagine degradation II // dimethylsulfoniopropanoate biosynthesis I (Wollastonia) // &gamma;-glutamyl cycle // L-homomethionine biosynthesis // aliphatic glucosinolate biosynthesis, side chain elongation cycle // nitric oxide biosynthesis I (plants) // nitric oxide biosynthesis II (mammals) // putresc…	InChIKey=ODKSFYDXXFIFQN-BYPYZUCNSA-O	C(NC(N)=[NH2+])CC[C@H]([NH3+])C(=O)[O-]
L-azaserine	8.647	up	-9.52313	down	9.10262	up	-9.54254	down	(175.7666, 329.67142)(176.0541, 1008.91)(156.31041, 10125.531)(157.03845, 185.75)(175.0604, 480.41)(160.05463, 4496.8)(192.08669, 4863.4937)(193.08466, 392.94666)(178.14777, 1614.0034)(200.30861, 11683.326)(200.04738, 5232.405)(201.79889, 7329.0913)(179.28232, 2174.4487)(182.0354, 180.07)	an amino acid derivative		InChIKey=LMTILILZEHPNAP-VKHMYHEASA-O	C(/C(OC[C@@H](C(=O)[O-])[NH3+])=O)=[N+]=N
(2<i>R</i>,3<i>S</i>)-3-isopropylmalate	8.67486	up	-9.45123	down	9.38111	up	-9.47063	down	(175.88762, 400.91666)(156.04288, 10294.512)(157.03845, 185.75)(177.06912, 29690.463)(178.07143, 2023.9568)(160.05455, 4648.037)(161.0632, 193.6)(192.08675, 3719.305)(193.08429, 102.994995)(174.45468, 872.82367)(200.04701, 7263.89)(199.7966, 4647.6777)(201.38231, 3905.5251)(202.0491, 4360.8853)(179.2428, 2074.3884)(182.0354, 180.07)	a small molecule	L-leucine biosynthesis // superpathway of branched chain amino acid biosynthesis	InChIKey=RNQHMTFBUSSBJQ-CRCLSJGQSA-L	CC(C)[C@H](C([O-])=O)[C@H](C([O-])=O)O
<i>trans</i>-caffeate	-2.56446	down	12.2986	up	12.0255	up	12.1535	up	(179.03253, 2744.9216)(162.71432, 1178.4249)(165.03218, 1989.6641)(166.0322, 208.67)(183.04951, 5174.124)(184.04839, 541.115)(163.21597, 934.9818)(164.0338, 2302.3367)(199.07585, 2055.0247)(198.0613, 3449.34)(182.15623, 3399.729)(204.98508, 2156.5872)(187.52106, 4576.79)	caffeate	free phenylpropanoid acid biosynthesis // simplecoumarins biosynthesis // gallate biosynthesis // superpathway of scopolin and esculin biosynthesis // coumarins biosynthesis (engineered) // suberin monomers biosynthesis // caffeoylglucarate biosynthesis	InChIKey=QAIPRVGONGVQAS-DUXPYHPUSA-M	C([O-])(=O)/C=C/C1(/C=C(C(/O)=C\C=1)/O)
4-methoxy-3-indolylmethylamine	-1.67775	down	-1.54735	down	-1.55589	down	-1.68287	down	(179.112, 137.92)(181.12155, 208.68001)(163.1103, 836.44)(195.13657, 28332.395)(196.13896, 2167.2742)(177.12611, 3453.313)(184.34119, 808.85504)(187.09895, 1225.09)	an indole-phytoalexin	indole glucosinolate activation (intact plant cell)	InChIKey=YKDYCKHEKOEVJM-UHFFFAOYSA-O	COC1(\C2(/C(/C[NH3+])=C\NC(\C=C/C=1)=2))
(R)-3-(4-hydroxyphenyl)lactate	2.9456	up	-0.00875005	down	1.2561	up	-0.433102	down	(181.0471, 175.72)(166.95163, 49602.78)(168.04988, 74930.43)(185.00053, 466835.88)(186.73207, 92768.79)(186.73259, 170913.64)(166.17201, 1273.1177)(166.05057, 942.8775)(199.56148, 5843.3726)(200.08147, 1608.8218)(201.0853, 109.64)(182.08014, 1558.8462)(186.79585, 26241.898)	3-(4-hydroxyphenyl)lactate // a (<i>R</i>)-3-(aryl)lactate	rosmarinic acid biosynthesis I // superpathway of rosmarinic acid biosynthesis	InChIKey=JVGVDSSUAVXRDY-MRVPVSSYSA-M	C1(\C(/C[C@H](C([O-])=O)O)=C/C=C(\C=1)/O)
5-(methylsulfanyl)-&alpha;-D-ribose	2.26822	up	-0.934827	down	0.199537	up	0.732386	up	(182.5065, 4846.2236)(184.04716, 340.67856)(165.41246, 1273.534)(165.0322, 724.68)(183.0491, 4610.857)(167.12158, 22296.389)(199.00652, 1037.1333)(201.08478, 421.01334)(183.80042, 9603.021)(183.06586, 2026.385)(185.8957, 32950.22)(188.10555, 5378.058)(189.02023, 1597.0463)	a small molecule	<i>S</i>-methyl-5'-thioadenosine degradation I // L-methionine salvage cycle I (bacteria and plants) // L-methionine salvage cycle II (plants)	InChIKey=OLVVOVIFTBSBBH-JDJSBBGDSA-N	CSC[C@H]1(OC([C@@H]([C@@H]1O)O)O)
&alpha;-D-glucopyranose	0.71245	up	-5.41728	down	2.06444	up	-5.41728	down	(182.63815, 2468.8127)(184.0721, 8282.625)(165.0555, 2542.9)(182.58005, 1812.325)(166.07251, 1625.705)(200.96019, 12938.994)(199.09384, 730.58)(180.08598, 4069.1187)(181.08385, 691.265)(203.05135, 41033.4)(204.05461, 1482.706)(187.45209, 3068.8179)(189.05025, 1323.43)	D-glucopyranose	trehalose degradation II (cytosolic) // ceramide degradation // ginsenoside degradation III // dalcochinin biosynthesis // rutin degradation (plants) // anthocyanidin modification (<i>Arabidopsis</i>) // daphnin interconversion // abscisic acid degradation by glucosylation // ajmaline and sarpagine biosynthesis // vindoline, vindorosine and vinblastine biosynthesis // aromatic glucosinolate activ…	InChIKey=WQZGKKKJIJFFOK-DVKNGEFBSA-N	C(O)[C@H]1(O[C@@H]([C@@H]([C@H]([C@@H]1O)O)O)O)
&beta;-D-galactopyranose	-2.41363	down	-5.47594	down	-3.31001	down	-5.47594	down	(183.06818, 3940.2725)(184.07214, 10168.494)(165.0555, 2542.9)(182.0794, 1731.93)(166.0726, 1567.82)(201.10321, 18873.81)(199.0942, 508.96)(180.086, 3841.6323)(181.084, 747.34)(203.05124, 35479.9)(204.05486, 1520.085)(186.54846, 1545.395)(189.0492, 211.74)	D-galactopyranose	ceramide degradation // indole-3-acetate activation II // melibiose degradation // D-galactose degradation I (Leloir pathway)	InChIKey=WQZGKKKJIJFFOK-FPRJBGLDSA-N	C(O)[C@H]1(O[C@@H](O)[C@H](O)[C@@H](O)[C@@H](O)1)
phosphoenol-2-oxobutanoate	2.47689	up	9.90255	up	-9.80266	down	0.0563774	up	(185.00319, 310.9167)(185.00424, 1003.175)(199.02383, 8439.875)(181.012, 568.27)(206.98718, 1491.4501)	a small molecule		InChIKey=OETAGSCBSKODFW-UHFFFAOYSA-K	CCC(OP([O-])([O-])=O)C([O-])=O
10-hydroxydecanoate	-2.69227	down	-2.53614	down	-2.29258	down	-1.99535	down	(187.44833, 12402.398)(188.13188, 160.76167)(170.62904, 4761.11)(173.13791, 8325.8)(171.83734, 7152.089)(174.89125, 1345.8049)(175.1412, 1744.51)(188.48993, 79795.12)(188.15761, 22827.123)(214.59137, 12485.421)(215.13782, 6228.5664)(194.1164, 15706.997)(195.12206, 1776.4279)(197.12766, 453.155)	an &omega;-hydroxy medium-chain fatty acid	&omega;-hydroxylation of caprate and laurate // ceramide degradation // fatty acid &alpha;-oxidation I // acyl-[acyl-carrier protein] thioesterase pathway // phospholipases // triacylglycerol degradation // alkane oxidation // methyl ketone biosynthesis (engineered)	InChIKey=YJCJVMMDTBEITC-UHFFFAOYSA-M	C(O)CCCCCCCCC([O-])=O
iridotrial	12.4073	up	-6.04678	down	9.44338	up	-5.66165	down	(187.71475, 87.08)(166.0988, 27.28)(187.13109, 2924.2327)(205.08427, 14857.7295)(206.08836, 231.90387)	an iridoid monoterpenoid	secologanin and strictosidine biosynthesis	InChIKey=VWIYAPDYXJYDDI-JZKKDOLYSA-N	C[C@H]1(CC[C@@H]2(C(/C=O)=C\O[C@@H](O)[C@H]12))
1-fluoro-2,4-dinitrobenzene	11.0102	up	8.85104	up	10.1027	up	-7.07401	down	(188.72884, 2449.4673)(190.10753, 2132.4575)(191.01515, 220.18666)(188.85304, 659.66327)(171.61255, 2657.543)(173.0113, 209.14)(186.17735, 30412.41)(189.0347, 211.81)(211.62088, 2902.59)(213.00606, 1203.5858)(214.00766, 1814.8425)(193.9964, 255.79)	a C-nitro compound		InChIKey=LOTKRQAVGJMPNV-UHFFFAOYSA-N	C1(\C(\[N+](=O)[O-])=C/C(/[N+](=O)[O-])=C(\C=1)/F)
cyclic- 3,4-<i>O</i>-oxalyl-L-threonate	-18.2012	down	-1.48102	down	-0.763493	down	-18.2012	down	(189.37704, 2465.2014)(190.0124, 407.38)(172.39436, 252.70801)(190.01161, 2382.8481)(191.0129, 772.2)(175.00673, 588.78107)(176.0101, 1219.88)(209.04272, 1487.51)(190.48656, 1867.9281)(213.00037, 1975.5037)(198.99391, 4113.615)	a small molecule	L-ascorbate degradation III	InChIKey=FTDFTFXOJYXVTH-UHFFFAOYSA-M	C1(OC(=O)C(=O)OC(C(O)C(=O)[O-])1)
plumbagin	-1.58498	down	-1.62881	down	-2.70037	down	-1.50727	down	(190.0478, 192.86)(173.04755, 270.6)(173.0502, 849.2)(211.09071, 2791.06)(188.06972, 215069.5)(189.07198, 31852.861)(190.07585, 1334.4469)(198.04031, 4998.1494)	a small molecule	plumbagin biosynthesis	InChIKey=VCMMXZQDRFWYSE-UHFFFAOYSA-N	CC1(\C(C2(\C(\C(\C=1)=O)=C(\C=C/C=2)\O))=O)
L-<i>N</i><sup>6</sup>-methyl-L-arginine	0.00252253	up	-19.1388	down	-0.0531406	down	-19.1582	down	(191.0198, 12143.701)(192.14098, 1394.8525)(173.1273, 1218.23)(192.1413, 1652.49)(173.99684, 4476.696)(175.14218, 5257.9062)(189.15886, 44922.332)(190.16156, 3581.0225)(213.1214, 247.18)(194.1162, 3088.661)	an <i>N</i>-methyl L-amino acid	&gamma;-glutamyl cycle	InChIKey=NTNWOCRCBQPEKQ-YFKPBYRVSA-O	C/[NH+]=C(N)/NCCC[C@@H](C(=O)[O-])[NH3+]
homoisoalliin	13.4858	up	13.3733	up	12.7698	up	14.2938	up	(192.56477, 4070.495)(195.06381, 12463.831)(196.06418, 2328.018)(173.0495, 1509.7493)(195.0669, 6329.702)(177.55914, 216.595)(211.09093, 3501.202)(191.12561, 5795.7065)(214.54964, 7486.933)(215.55046, 1442.6768)(217.04903, 734.69336)(200.49379, 41117.285)(200.47156, 53523.55)(201.04239, 62704.266)	an <i>S</i>-alkyl-L-cysteine S-oxide	(<i>Z</i>)-butanethial-<i>S</i>-oxide biosynthesis	InChIKey=SNXJMSVHWSIWAN-DAWATQQYSA-N	CC/C=C/S(=O)C[C@H]([NH3+])C(=O)[O-]
dehydroascorbate (bicyclic form)	-2.99483	down	-3.013	down	18.3208	up	3.25864	up	(193.03288, 7953.6543)(175.01793, 55978.203)(176.47838, 6161.812)(177.02405, 10860.412)(196.37306, 6489.1035)(210.1517, 21183.691)(211.06122, 3993.6292)(212.064, 320.54)(195.06004, 23685.201)(196.0624, 64203.43)(215.01659, 132120.53)(216.02077, 9255.339)(197.0064, 12476.785)(198.00714, 3116.3767)	a small molecule		InChIKey=QPPOKIPSRPKDEM-VPGXFDHMSA-N	C2(=O)(O[C@H]1([C@](O)(OC[C@H](O)1)[C@](O)(O)2))
&alpha;-D-glucuronate	-0.0676897	down	-3.39906	down	-3.68852	down	14.871	up	(193.0343, 9116.1)(176.35918, 20508.664)(178.0293, 362.57)(176.03351, 311.125)(211.06316, 6031.36)(196.0627, 33085.21)(197.0642, 754.82)(216.0201, 10811.84)	D-glucopyranuronate	baicalein degradation (hydrogen peroxide detoxification) // baicalein metabolism // wogonin metabolism // UDP-&alpha;-D-glucuronate biosynthesis (from <i>myo</i>-inositol)	InChIKey=AEMOLEFTQBMNLQ-WAXACMCWSA-M	[C@H]1(O)([C@@H](O)[C@@H](O)O[C@H](C(=O)[O-])[C@@H](O)1)
coumaryl acetate	-7.45866	down	-7.51483	down	-7.86849	down	12.6708	up	(193.08253, 16191.664)(194.08646, 532.02)(174.07166, 3506.975)(178.58495, 1291.3201)(180.0866, 392.05)(214.32317, 7388.8154)(194.1133, 4418.2)(217.8241, 296.325)(220.0794, 176.31)(198.06085, 1569.9199)	an aromatic compound	<i>t</i>-anethole biosynthesis // epoxypseudoisoeugenol-2-methylbutanoate biosynthesis	InChIKey=UUEPXFWSBUIUAZ-NSCUHMNNSA-N	CC(=O)OC/C=C/C1(\C=C/C(/O)=C\C=1)
ferulate	8.06799	up	11.7454	up	5.52139	up	12.0988	up	(193.38281, 1665.5189)(197.0643, 347.2)(175.03426, 82863.47)(176.03598, 17365.934)(195.06418, 68269.586)(196.06757, 7151.5063)(177.05469, 15182.135)(211.08716, 8670.613)(212.0886, 1054.135)(196.07578, 1854.125)(220.1375, 3294.2688)(219.85257, 3822.498)(200.43704, 66625.29)(201.3273, 53887.598)(202.04475, 10560.715)	a phenylpropanoid	ferulate and sinapate biosynthesis // pelargonidin diglucoside biosynthesis (acyl-glucose dependent) // delphinidin diglucoside biosynthesis (acyl-glucose dependent) // cyanidin diglucoside biosynthesis (acyl-glucose dependent) // free phenylpropanoid acid biosynthesis // superpathway of scopolin and esculin biosynthesis // simplecoumarins biosynthesis // suberin monomers biosynthesis	InChIKey=KSEBMYQBYZTDHS-HWKANZROSA-M	COC1(\C(\O)=C/C=C(/C=C/C([O-])=O)/C=1)
6-hydroxymellein	2.55398	up	-2.80913	down	-3.32555	down	-2.80913	down	(196.0624, 46901.2)(197.0652, 2307.16)(195.064, 14357.186)(214.59494, 4054.04)(198.7569, 4905.3735)(221.05775, 3922.225)(201.71198, 63552.06)(202.04486, 9520.375)(203.05121, 4428.99)	a small molecule	6-methoxymellein biosynthesis	InChIKey=DHLPMLVSBRRUGA-RXMQYKEDSA-N	C[C@@H]1(CC2(\C(\C(=O)O1)=C(/C=C(\C=2)/O)\O))
L-threonine 3-O-phosphate	15.8236	up	-6.01806	down	10.2123	up	-6.03747	down	(197.00455, 113194.15)(198.00499, 11398.753)(199.00185, 1489.3925)(178.99385, 7312.695)(199.01503, 6748.3735)(181.0079, 151.21)(216.54535, 1311.47)(218.0459, 62.93)(201.04234, 153986.16)(202.04575, 15297.5)	a phosphorylated amino acid		InChIKey=USRGIUJOYOXOQJ-GBXIJSLDSA-L	C[C@@H](OP([O-])([O-])=O)[C@H]([NH3+])C([O-])=O
3-(3,4-dihydroxyphenyl)pyruvate	0	down	-0.016619	down	0	down	2.20842	up	(199.0433, 5672.07)(200.0452, 8566.67)(201.0441, 13355.19)(183.0385, 281.32)(217.0678, 217.9)(219.026, 391147.97)(220.0288, 27983.94)(221.0249, 32495.24)(222.0285, 5286.55)	an aromatic 2-oxo-acid // a 2-oxo carboxylate	rosmarinic acid biosynthesis II // superpathway of rosmarinic acid biosynthesis // aliphatic glucosinolate biosynthesis, side chain elongation cycle // Organic Nitrogen Assimilation // dimethylsulfoniopropanoate biosynthesis I (Wollastonia) // L-asparagine degradation II // L-homomethionine biosynthesis	InChIKey=LQQFFJFGLSKYIR-UHFFFAOYSA-M	C(C(CC1(\C=C/C(/O)=C(\C=1)/O))=O)(=O)[O-]
noraucuparin	12.6879	up	13.8205	up	13.2984	up	13.741	up	(199.08034, 14192.647)(200.08128, 2523.2463)(237.23337, 2447.847)(238.12587, 394.17664)(217.10368, 1490.78)(219.71461, 1539.2306)(239.63818, 13472.375)(222.22676, 7533.9126)(225.07346, 9259.439)	an organic aromatic compound	aucuparin biosynthesis	InChIKey=CDSGSEYGSWGVOJ-UHFFFAOYSA-N	COC1(/C=C(/C=C(C(\O)=1)/O)/C2(\C=C/C=C\C=2))
imidazole acetol-phosphate	2.22838	up	2.76458	up	2.15466	up	2.65984	up	(200.41705, 4558.3003)(221.10397, 24284.27)(222.02808, 5588.6084)(202.97235, 2685.442)(204.0072, 314.91333)(239.051, 1274.0297)(241.0533, 2587.76)(218.06187, 2170.4531)(241.11157, 42673.598)(242.00424, 13634.315)(222.98708, 28091.826)(224.73395, 1984.6024)	a small molecule	L-histidine biosynthesis	InChIKey=YCFFMSOLUMRAMD-UHFFFAOYSA-L	C1(\N\C=N/C(\CC(COP([O-])(=O)[O-])=O)=1)
Hg<SUP>2+</SUP>	17.5581	up	18.944	up	18.7178	up	18.7697	up	(200.97197, 19408.594)(201.9738, 5381.348)	a post transition metal cation // a divalent inorganic cation		InChIKey=BQPIGGFYSBELGY-UHFFFAOYSA-N	[Hg+2]
methyl indole-3-carboxylate	11.5899	up	-0.413885	down	19.7133	up	-0.433294	down	(201.30913, 3899.6436)(202.0582, 7819.62)(161.06421, 696.95)(177.0684, 65565.72)(178.06993, 3822.1199)(178.18625, 31108.117)(179.24512, 2903.235)(179.58174, 784.8775)(181.0871, 147.23)(181.84972, 737.512)	an indole-phytoalexin		InChIKey=QXAUTQFAWKKNLM-UHFFFAOYSA-N	COC(=O)C1(\C2(/C=C\C=C/C(/N/C=1)=2))
2-succinylbenzoate	-0.469173	down	19.826	up	-0.879004	down	3.02632	up	(202.03122, 632.996)(205.03532, 188.96599)(225.0735, 1876.63)(244.45956, 950.6928)(247.0387, 2939.31)(227.87941, 747.58)(229.03085, 483.12598)	a small molecule	2-carboxy-1,4-naphthoquinol biosynthesis // superpathway of phylloquinol biosynthesis // 1,4-dihydroxy-2-naphthoate biosynthesis II (plants)	InChIKey=YIVWQNVQRXFZJB-UHFFFAOYSA-L	C1(\C=C/C(/C(=O)[O-])=C(\C=1)/C(=O)CCC(=O)[O-])
tetraketide pyrone	12.5668	up	-5.79759	down	9.53811	up	-5.59457	down	(205.08427, 15830.275)(206.08833, 258.625)(224.55534, 495.2507)(227.12569, 1332.485)	a polyketide	olivetol biosynthesis // olivetol biosynthesis	InChIKey=GHURLXDGHMZIGJ-UHFFFAOYSA-M	CCCCCC(=O)CC1(\OC(=O)/C=C(\C=1)/[O-])
N-hydroxy DAP	0.0185459	up	0.012038	up	-2.6277	down	-0.169184	down	(205.08429, 15890.478)(206.0884, 311.40518)(187.86887, 340221.44)(189.07233, 53412.79)(190.07568, 3407.284)(192.08672, 4436.04)(193.0854, 821.57)(226.54486, 2124.865)(228.12125, 463.05)(210.1111, 279.58)(232.26944, 1273.6404)(233.07748, 36.9)(210.31049, 29063.148)(211.06216, 7488.392)(212.064, 305.28)	a small molecule		InChIKey=YCDSWADGJKMVHC-UHFFFAOYSA-M	C(CC([NH3+])C(=O)[O-])CC(NO)C(=O)[O-]
<i>N<sup>6</sup></i>-dimethylallyladenine	-0.435395	down	1.64031	up	-0.525341	down	-0.433294	down	(205.1193, 885.87)(227.1022, 415.34)	an adenine-type cytokinin // a modified nucleobase	<i>trans</i>-zeatin biosynthesis // cytokinins 7-<i>N</i>-glucoside biosynthesis // cytokinins 9-<i>N</i>-glucoside biosynthesis // cytokinins degradation	InChIKey=HYVABZIGRDEKCD-UHFFFAOYSA-N	CC(C)=CCNC1(\C2(\N=C/NC(/N=C\N=1)=2))
3-[(2'-methylsulfanyl)ethyl]malate	-0.520971	down	-0.465683	down	15.4351	up	2.0562	up	(206.02625, 6804.6714)(189.21683, 1099.8981)(190.21268, 858.158)(191.21371, 1209.4241)(192.01117, 1571.5801)(193.0115, 349.73)(210.03653, 2222.1038)(189.51892, 1821.16)(192.0264, 117.74)(209.04294, 801.485)(231.39056, 5251.6226)(234.01855, 22273.22)(212.00748, 9866.006)(213.63153, 1924.1464)(214.00826, 3948.6233)	a 3-[(&omega;-methylsulfanyl)alkyl]malate	L-homomethionine biosynthesis	InChIKey=UZRMQJKPFRLIDG-UHFFFAOYSA-L	CSCCC(C(=O)[O-])C(O)C([O-])=O
4-<i>O</i>-oxalyl-L-threonate	8.68952	up	-9.27598	down	8.96549	up	4.05018	up	(207.01263, 158.83333)(188.99939, 5230.1987)(208.12805, 7981.268)(189.57655, 2180.3027)(191.01184, 478.61)(225.76723, 7123.977)(228.0426, 785.88)(206.65959, 5352.714)(232.56258, 3942.3164)	a small molecule	L-ascorbate degradation III	InChIKey=ABFIJCKNMGMYAX-UHFFFAOYSA-L	C(=O)([O-])C(O)C(O)COC(=O)C(=O)[O-]
1-deoxy-L-glycero-tetrulose 4-phosphate	-4.86158	down	-4.80629	down	13.8234	up	8.25897	up	(207.49376, 425.88998)(208.9992, 110.67)(166.00203, 1919.3875)(183.00461, 14551.49)(183.08942, 3072.2874)(184.74196, 5023.833)(185.53079, 10729.088)(186.31421, 6376.407)(187.02911, 2913.41)	a small molecule	flavin biosynthesis I (bacteria and plants)	InChIKey=OKYHYXLCTGGOLM-SCSAIBSYSA-L	CC(=O)[C@H](O)COP(=O)([O-])[O-]
scoparone	13.4467	up	18.4248	up	13.9881	up	18.6381	up	(208.06308, 2174.055)(210.07149, 1306.5767)(189.5509, 1049.97)(192.0533, 419.97)(207.27356, 15388.757)(208.28966, 981.65106)(209.0734, 212.55)(189.05157, 2855.08)(226.99942, 461.97598)(208.75307, 920.49335)(233.28812, 1379.7268)(213.39404, 781.6582)	a simple coumarin	esculetin modification	InChIKey=GUAFOGOEJLSQBT-UHFFFAOYSA-N	COC2(/C=C1(C(/C=C\C(O1)=O)=C/C(/OC)=2))
dihydrolipoate	13.1321	up	13.9847	up	14.1698	up	13.1666	up	(209.04335, 12035.993)(211.16968, 1587.3413)(191.46516, 1222.6072)(193.0343, 4617.73)(208.49179, 2841.8472)(192.29802, 571.8088)(230.3928, 1460.045)(231.085, 3065.4834)(211.34174, 1809.4005)(211.63792, 5890.2397)(235.04271, 1491.2067)(215.53073, 2310.9365)(217.0253, 3811.8953)	a small molecule		InChIKey=IZFHEQBZOYJLPK-SSDOTTSWSA-M	C(S)C[C@H](S)CCCCC(=O)[O-]
ferricyanide	-7.02483	down	-7.081	down	-7.43466	down	-7.081	down	(209.9621, 296.37)(210.96884, 1131.11)(230.98944, 26579.525)(231.99284, 1302.17)(232.9899, 1582.22)	a small molecule		InChIKey=CRWNKXHVYMVLCY-UHFFFAOYSA-N	C(#N)[Fe-3](C#N)(C#N)(C#N)(C#N)C#N
2'-deoxyuridine	-12.0182	down	3.23949	up	-15.072	down	-14.5316	down	(210.56076, 8895.871)(212.0662, 356.675)(256.08032, 89856.42)(213.07834, 1187.7549)(215.0839, 69.68)(233.09155, 1846.1699)(233.057, 380.925)(230.10164, 9803.482)(233.1084, 175.72)	a pyrimidine 2'-deoxyribonucleoside	pyrimidine deoxyribonucleosides salvage // superpathway of pyrimidine deoxyribonucleoside salvage	InChIKey=MXHRCPNRJAMMIM-SHYZEUOFSA-N	C1(\C(=O)NC(=O)N(\C=1)[C@H]2(C[C@H](O)[C@@H](CO)O2))
chloroacetol-phosphate	-1.76975	down	-1.34035	down	-0.702605	down	-0.792081	down	(210.93988, 43336.832)(212.52997, 2326.4348)(212.93799, 10300.364)	a small molecule		InChIKey=OAZBZQJUELMYST-UHFFFAOYSA-L	C(C(COP([O-])(=O)[O-])=O)Cl
(2S,3R,6S)-3-fluoro-2,6-diaminopimelate	0.798399	up	-2.90792	down	-2.83264	down	5.9147	up	(211.09094, 1155.205)(190.0754, 6414.77)(213.60454, 950.57245)(191.08176, 6924.4243)(235.33607, 2469.5525)(236.0895, 2413.54)(213.0625, 271.36)	a small molecule		InChIKey=ZQKLVBKCIIPVLC-MROZADKFSA-N	C(=O)([O-])[C@@H]([NH3+])CC[C@@H](F)[C@@H]([NH3+])C(=O)[O-]
arabidopate	1.42766	up	1.7506	up	2.85654	up	2.58086	up	(211.86496, 4200.6455)(213.00974, 610.8872)(209.0078, 609.85)(227.03903, 11313.892)(228.03748, 1723.8108)(212.0306, 354.21)(230.9899, 136698.95)(231.99307, 9521.605)(232.98926, 20331.553)(233.99223, 602.3333)(214.12292, 820.36847)	a phenylpropanoid	arabidopyrone biosynthesis	InChIKey=QIUPXFMYYHJWSC-OWOJBTEDSA-L	C([O-])(=O)/C=C/C1(\C=C(C([O-])=O)/OC(=O)C=1)
L-aspartyl-4-phosphate	-0.469173	down	-0.413885	down	17.772	up	-0.433294	down	(213.50375, 761.125)(198.99542, 3813.7515)(233.02528, 11595.296)(213.6384, 31513.486)(215.39409, 85555.01)(216.021, 8981.782)	a modified amino acid // an L-amino acid	L-homoserine biosynthesis // superpathway of L-threonine biosynthesis // superpathway of L-isoleucine biosynthesis I // L-lysine biosynthesis VI // superpathway of L-lysine, L-threonine and L-methionine biosynthesis II // &gamma;-glutamyl cycle	InChIKey=IXZNKTPIYKDIGG-REOHCLBHSA-L	C([C@H]([NH3+])C(=O)[O-])C(=O)OP([O-])(=O)[O-]
4-hydroxylamino-2,6-dinitrotoluene	12.539	up	11.0217	up	17.3294	up	18.5591	up	(215.042, 10158.44)(216.0489, 2678.35)(198.70052, 1352.9967)(214.04828, 8282.345)(215.05177, 125.087494)(199.11945, 68863.2)(199.54369, 22216.117)(201.04247, 51993.277)(234.63243, 587.6711)(235.08353, 210.77803)(236.0891, 365.99)(214.39656, 805.1533)(237.02855, 11393.881)(238.03012, 975.05615)(219.0258, 422650.44)(221.0249, 35659.7)(222.0282, 6477.13)	a C-nitro compound // an aromatic compound	2,4,6-trinitrotoluene degradation	InChIKey=HTTDEAQRSCMCQS-UHFFFAOYSA-N	CC1(/C(/[N+](=O)[O-])=C\C(\NO)=C/C(/[N+]([O-])=O)=1)
(<i>E</i>)-&omega;-(methylsulfanyl)hexyl-thiohydroximate	6.58805	up	-12.3312	down	1.66452	up	-12.3312	down	(216.04924, 5063.677)(217.04747, 1162.9567)(218.04385, 333.93)(176.0541, 555.87)(196.93756, 8662.075)(211.09251, 36473.934)(212.09535, 2518.9333)(213.10535, 292.10498)(196.06296, 24551.309)(197.06564, 1647.9299)(200.61266, 46516.887)(202.0341, 2917.07)(197.07831, 1927.7582)	an (<i>E</i>)-&omega;-(methylsulfanyl)alkyl-thiohydroximate	glucosinolate biosynthesis from trihomomethionine	InChIKey=HZGWSMQRHPTXFL-UHFFFAOYSA-N	CSCCCCCC(/S)=N\O
dihydroartemisinate	-0.469173	down	19.5305	up	-0.879004	down	19.1052	up	(217.15503, 22578.727)(218.15486, 1658.8629)(219.16768, 249.26201)(260.09717, 10251.733)(261.00064, 1889.2933)(261.1694, 148.74)(241.15356, 153749.69)(242.15645, 20895.004)(243.15948, 711.8487)(244.55481, 7328.1577)(245.1565, 3257.18)	a monocarboxylate // a sesquiterpenoid	artemisinin and arteannuin B biosynthesis	InChIKey=JYGAZEJXUVDYHI-DGTMBMJNSA-M	CC1(\CC[C@H]2([C@@H](CC[C@H]([C@@H](\C=1)2)[C@H](C([O-])=O)C)C))
3-carboxy-6-(methylsulfanyl)-2-oxohexanoate	2.71408	up	3.4831	up	2.79879	up	3.32585	up	(218.31439, 43944.4)(220.02835, 15698.589)(221.02444, 17799.705)(222.02776, 4660.684)(223.02185, 129.715)(203.01062, 776.10333)(219.16373, 294871.38)(220.16644, 22463.12)(221.16298, 24774.984)(205.19748, 1282.0894)(206.02611, 3452.142)(218.04472, 538.9326)(242.84648, 4718.5073)(244.35027, 174.68666)(225.93216, 5682.588)(226.00966, 921.73663)	a 3-carboxy-&omega;-(methylsulfanyl)-2-oxoalkanoate	aliphatic glucosinolate biosynthesis, side chain elongation cycle	InChIKey=WRGKTDWHJSBCJR-UHFFFAOYSA-L	C(C(CCCSC)C(=O)C(=O)[O-])(=O)[O-]
L-pentahomomethionine	-17.0223	down	-0.360174	down	-15.179	down	-14.633	down	(219.13246, 13282.6875)(220.1328, 458.30002)(201.12233, 2006.2854)(205.1201, 392.82)(220.14977, 1120.19)(247.12721, 12843.711)(225.11404, 742.71857)(226.81778, 394.79858)(227.1021, 642.46)	an L-polyhomomethionine	aliphatic glucosinolate biosynthesis, side chain elongation cycle // glucosinolate biosynthesis from pentahomomethionine	InChIKey=GYYOKOIBHIWNHE-VIFPVBQESA-N	CSCCCCCCC[C@H]([NH3+])C(=O)[O-]
3-deoxy-&alpha;-D-<i>manno</i>-2-octulosonate	-0.469173	down	18.3581	up	10.1058	up	13.3888	up	(220.45554, 3983.434)(221.0577, 3842.48)(220.31203, 3462.2627)(225.0731, 1216.53)(255.78102, 7152.4937)(238.9862, 3246.2844)(240.0849, 135.78)(260.05197, 3992.2998)(243.14656, 4441.8667)	3-deoxy-D-<i>manno</i>-2-octulosonate	CMP-3-deoxy-D-<I>manno</I>-octulosonate biosynthesis // CMP-KDO biosynthesis II (from D-arabinose 5-phosphate)	InChIKey=NNLZBVFSCVTSLA-HXUQBWEZSA-M	C(O)[C@@H](O)[C@H]1(O[C@@](O)(C([O-])=O)C[C@H]([C@H]1O)O)
lubimin	0.242872	up	-2.52456	down	-0.46175	down	0.238727	up	(221.18477, 271.2853)(260.02533, 6573.3643)(260.17096, 372.91287)(241.15349, 132692.11)(242.15628, 18190.883)(243.15901, 469.05396)	a sesquiterpenoid	sesquiterpenoid phytoalexins biosynthesis	InChIKey=CEVNHRPKRNTGKO-ZSAUSMIDSA-N	C=C(C)[C@@H]1(CC[C@]2(C1)([C@H](C)C[C@H](O)C[C@H](C=O)2))
capsidiol	0.242872	up	-19.5495	down	-0.46175	down	0.238727	up	(221.18477, 271.2853)(260.88345, 432.0886)(241.15349, 132692.11)(242.15628, 18190.883)(243.15901, 469.05396)	a sesquiterpenoid	capsidiol biosynthesis	InChIKey=BXXSHQYDJWZXPB-OKNSCYNVSA-N	C=C([C@H]2(C[C@@]1([C@@H]([C@@H](C[C@H](C/1=C/C2)O)O)C)C))C
brocresine	11.6372	up	17.2423	up	16.7305	up	17.2777	up	(222.71146, 8219.867)(223.91858, 30819.633)(224.9256, 23366.975)(225.65656, 13799.571)(200.97194, 16191.739)(201.97377, 4234.297)(202.97035, 4553.854)(206.9861, 4603.715)(207.98947, 479.654)(235.0051, 536.05145)(239.96565, 9203.041)	an aromatic compound		InChIKey=QNWOSJAGFSUDFE-UHFFFAOYSA-N	C(ON)C1(\C=C/C(/Br)=C(/C=1)/O)
coniferyl acetate	5.28203	up	16.1475	up	-3.4397	down	16.3523	up	(222.84236, 16081.184)(224.09544, 1312.46)(205.08246, 311.425)(223.0925, 19383.19)(224.0955, 71.64)(205.0844, 21385.62)(206.0884, 447.66)(243.1316, 2689.15)(224.61845, 8038.13)(223.1086, 1861.19)(246.4153, 6785.717)	a coniferyl ester // a secondary metabolite	eugenol and isoeugenol biosynthesis	InChIKey=XLZFUNZRKIQHOL-ONEGZZNKSA-N	CC(OC/C=C/C1(\C=C/C(/O)=C(C=1)/OC))=O
thenoyl trifluoro acetone	1.90465	up	16.6114	up	16.1035	up	16.7831	up	(222.98714, 16939.428)(224.12985, 29124.953)(225.04735, 18184.648)(225.98688, 10700.4)(224.99857, 2577.958)(206.77654, 2966.8862)(208.41568, 383.7857)(208.98364, 941.185)(239.40329, 3864.64)(226.00995, 17830.129)(248.98396, 1231.5182)(230.85721, 3017.088)	a small molecule		InChIKey=UGHMGUXSEYFBLC-DAXSKMNVSA-M	C1(\C=C(C(=O)\C=C(C(F)(F)F)/[O-])/S\C=1)
1,3,7,9-tetramethylurate	2.23107	up	-0.472273	down	0.901227	up	-0.128955	down	(226.72443, 1282.9563)(209.98198, 703.269)(227.10085, 1168.4763)(211.09216, 531.29333)(245.12875, 336.275)(226.40096, 1854.5548)(227.12456, 293.654)(247.08308, 17611.857)(233.0005, 2133.7869)(233.0766, 2646.24)	a small molecule	caffeine degradation II	InChIKey=QGDOQULISIQFHQ-UHFFFAOYSA-N	CN1(C(=O)N(C)C2(N(C)C(=O)N(C)C(=O)C1=2))
L-arogenate	13.0567	up	13.2928	up	13.2222	up	13.7496	up	(227.23561, 770.5491)(230.0766, 397.735)(211.26898, 1367.062)(227.07307, 1042.8575)(210.90747, 1397.5552)(213.0753, 566.12)(228.89499, 2439.747)(229.10278, 4062.2898)(233.31447, 994.557)(236.06352, 2411.8567)	a small molecule	L-phenylalanine biosynthesis II // L-tyrosine biosynthesis II // superpathway of L-phenylalanine and L-tyrosine biosynthesis // L-tyrosine biosynthesis III	InChIKey=MIEILDYWGANZNH-DSQUFTABSA-M	C([C@H](CC1(\C=C/C(\C=C/1)O)C([O-])=O)[NH3+])([O-])=O
myristate	18.6776	up	19.7005	up	19.0732	up	18.7991	up	(229.2008, 2477.6934)(230.20355, 344.68)(250.18921, 11669.366)(233.13065, 2041.26)	a long-chain 2,3,4-saturated fatty acid // a saturated fatty acid	ceramide degradation // acyl-[acyl-carrier protein] thioesterase pathway // phospholipases // triacylglycerol degradation // acyl-CoA hydrolysis // fatty acid &alpha;-oxidation I // fatty acid &beta;-oxidation II (peroxisome) // superpathway of glyoxylate cycle and fatty acid degradation // methyl ketone biosynthesis (engineered) // alkane oxidation // wax esters biosynthesis II // terminal olefi…	InChIKey=TUNFSRHWOTWDNC-UHFFFAOYSA-M	CCCCCCCCCCCCCC([O-])=O
1-deoxy-D-xylulose 5-phosphate	-0.469173	down	-0.413885	down	17.8362	up	3.88303	up	(236.33606, 1309.9967)(239.01309, 2524.5752)(197.00777, 5145.435)(198.00757, 1808.9299)(212.00748, 17959.64)(213.0092, 1372.8329)(215.01656, 169069.33)(216.02061, 12914.644)(217.02412, 6563.1235)(214.89322, 568.7)	a pentose 5-phosphate	methylerythritol phosphate pathway I // taxadiene biosynthesis (engineered) // superpathway of ergosterol biosynthesis II // superpathway of geranylgeranyl diphosphate biosynthesis II (via MEP) // isoprene biosynthesis I // methylerythritol phosphate pathway II	InChIKey=AJPADPZSRRUGHI-RFZPGFLSSA-L	CC(=O)[C@@H](O)[C@H](O)COP([O-])(=O)[O-]
(<i>E</i>)-1-(L-cystein-<i>S</i>-yl)-<i>N</i>-hydroxy-&omega;-(methylsulfanyl)butan-1-imine	15.5931	up	11.2317	up	15.2615	up	15.5171	up	(238.76506, 4370.054)(239.0501, 4327.7)(277.17105, 340.62125)(279.04535, 922.67804)(239.05077, 4684.659)(241.05203, 1993.9971)(270.09796, 4278.779)(271.09393, 1340.6288)(257.06186, 6449.5225)(259.32556, 3017.615)(260.40555, 531.0738)(261.3671, 902.3167)(255.45653, 57939.266)(257.97845, 6214.421)	a small molecule	glucosinolate biosynthesis from homomethionine	InChIKey=RHJXZAWQBJGJJP-FQUWQITNSA-N	CSCCCC(\SC[C@H]([NH3+])C(=O)[O-])=N\O
2-hydroxy-5-(methylsulfanyl)-3-oxopent-1-enyl 1-phosphate	-13.9448	down	-18.8249	down	-17.161	down	-8.28306	down	(238.97568, 6781.7104)(239.98935, 285.665)(220.968, 162.38)(239.9918, 1847.685)(226.98296, 2046.7229)(261.18106, 2368.42)(261.0191, 5516.05)(239.008, 1228.12)	a small molecule	<i>S</i>-methyl-5-thio-&alpha;-D-ribose 1-phosphate degradation I // L-methionine salvage cycle I (bacteria and plants) // L-methionine salvage cycle II (plants) // <i>S</i>-methyl-5-thio-&alpha;-D-ribose 1-phosphate degradation I	InChIKey=YIEMFVNCENFBSD-XQRVVYSFSA-K	CSCCC(C(\[O-])=C\OP([O-])(=O)[O-])=O
palmitate	-0.969918	down	-1.75839	down	-1.75839	down	-1.01376	down	(239.23532, 2294.9043)(240.2387, 59.34)(256.26178, 2176.082)(278.21793, 14276.86)(261.21997, 2667.3472)(262.2225, 550.25)	an even numbered straight chain 2,3,4-saturated fatty acid // a long-chain 2,3,4-saturated fatty acid // a saturated fatty acid	ceramide degradation // acyl-[acyl-carrier protein] thioesterase pathway // phospholipases // triacylglycerol degradation // acyl-CoA hydrolysis // fatty acid &alpha;-oxidation I // fatty acid &beta;-oxidation II (peroxisome) // superpathway of glyoxylate cycle and fatty acid degradation // methyl ketone biosynthesis (engineered) // alkane oxidation // wax esters biosynthesis II // terminal olefi…	InChIKey=IPCSVZSSVZVIGE-UHFFFAOYSA-M	CCCCCCCCCCCCCCCC([O-])=O
4-nitrophenyl phosphate	11.5619	up	16.7233	up	16.1648	up	16.826	up	(239.96562, 8691.312)(200.97197, 15989.993)(201.97374, 4230.2075)(218.98294, 520.85)(235.37677, 963.04803)(239.01776, 3129.3533)	a C-nitro compound		InChIKey=XZKIHKMTEMTJQX-UHFFFAOYSA-L	C1(\C(\[N+]([O-])=O)=C/C=C(\C=1)/OP([O-])(=O)[O-])
1,3-dihydroxy-N-methylacridone	16.561	up	19.5528	up	11.8786	up	14.493	up	(241.32144, 28170.285)(242.07283, 2382.18)(243.07903, 288.08667)(223.30063, 13751.031)(225.06764, 1842.0275)(227.0714, 1991.07)(246.093, 182.18)(225.07379, 11593.724)(226.07635, 816.41)(227.0843, 548.52)(241.09009, 4002.005)	a small molecule	acridone alkaloid biosynthesis	InChIKey=GDALETGZDYOOGB-UHFFFAOYSA-N	CN1(C3(/C=C\C=C/C(/C(=O)C2(/C(/O)=C\C(\O)=C/C\1=2))=3))
3-carboxy-9-(methylsulfanyl)-2-oxononanoate	-0.582841	down	9.22148	up	17.2813	up	-0.281814	down	(242.0604, 11415.51)(262.598, 4016.48)(284.0563, 109.79)	a 3-carboxy-&omega;-(methylsulfanyl)-2-oxoalkanoate	aliphatic glucosinolate biosynthesis, side chain elongation cycle	InChIKey=PBYOKOGRHHZTHQ-UHFFFAOYSA-L	CSCCCCCCC(C(=O)C(=O)[O-])C(=O)[O-]
5-methylcytidine	-5.9423	down	15.2985	up	-6.35213	down	17.1872	up	(242.0988, 2390.765)(280.37088, 2560.1565)(285.0957, 6311.24)(241.81517, 3469.4133)(242.10556, 775.45496)(278.71542, 8014.1714)(279.4783, 5572.69)(258.10928, 82408.15)(259.1125, 6779.707)(260.11444, 2257.895)(266.5232, 6451.991)(267.0959, 8721.311)(261.2488, 18854.88)(262.1386, 2727.6675)	a small molecule		InChIKey=ZAYHVCMSTBRABG-JXOAFFINSA-N	CC2(\C(\N)=N/C(N([C@H]1([C@@H]([C@@H]([C@H](O1)CO)O)O))\C=2)=O)
L-cystine	13.2374	up	13.8994	up	13.4423	up	13.9903	up	(243.01889, 8052.3745)(244.0206, 222.225)(225.62016, 12825.553)(226.83542, 2515.1436)(227.00851, 206.37)(243.90433, 2280.625)(245.0298, 123.94)(226.35614, 695.7033)(259.78082, 2864.4448)(241.96507, 1497.4945)(243.0471, 8160.911)(263.01215, 6306.807)(245.18008, 5003.928)(250.9998, 477.48)	cystine // a non-proteinogenic &alpha;-amino acid		InChIKey=LEVWYRKDKASIDU-IMJSIDKUSA-N	C([C@@H](C(=O)[O-])[NH3+])SSC[C@@H](C([O-])=O)[NH3+]
biotin	-14.401	down	-16.9718	down	-17.4182	down	-1.23482	down	(243.07977, 4661.7515)(225.0696, 3628.32)(245.0923, 237.815)(226.0765, 3122.48)(261.10913, 8749.717)(247.1006, 524.04)(267.89676, 958.3217)	a B vitamin	biotin biosynthesis from 8-amino-7-oxononanoate I // biotin-carboxyl carrier protein assembly	InChIKey=YBJHBAHKTGYVGT-ZKWXMUAHSA-M	C1(S[C@@H](CCCCC(=O)[O-])[C@H]2(NC(=O)N[C@@H]12))
&alpha;-oxo-1-carboxy-5,6-dihydrothiopyranpropanoate S-oxide	11.9564	up	11.7874	up	11.6765	up	11.5695	up	(244.09225, 6328.1367)(245.00105, 2062.7446)(226.44199, 10145.496)(226.98811, 2315.335)(245.01434, 993.155)(229.00293, 1977.5352)(230.9987, 375.52)(267.04907, 6228.2)(247.7038, 6909.644)(249.0376, 10091.98)(272.001, 2765.136)(248.98396, 1280.9164)	a small molecule		InChIKey=CASDQHBWCWAVHW-UHFFFAOYSA-L	C1(\S(=O)CCC(CC(=O)C(=O)[O-])(C([O-])=O)\C=1)
5-fluorouridine	-9.47585	down	-9.42057	down	8.04781	up	8.74968	up	(244.48232, 3384.2358)(245.0616, 711.36)(245.06155, 999.5356)(282.49463, 5810.849)(285.09912, 638.91504)(264.35504, 2118.2424)(267.09564, 1984.115)(289.05273, 2142.6782)(267.0466, 9493.558)	a small molecule		InChIKey=FHIDNBAQOFJWCA-UAKXSSHOSA-N	C(O)[C@H]1(O[C@H]([C@H](O)[C@H](O)1)N2(/C=C(C(=O)NC(=O)2)/F))
pyridoxal 5'-phosphate	-0.469173	down	11.869	up	15.9266	up	7.75431	up	(245.00298, 4143.661)(229.00285, 2917.8787)(229.33846, 5505.52)(267.0495, 5595.41)(248.93268, 51058.14)(249.9901, 9720.167)(250.037, 21815.36)(272.0014, 4615.267)(255.00479, 866.79)	a cofactor // a vitamin B6	pyridoxal 5'-phosphate biosynthesis II // pyridoxal 5'-phosphate salvage I // pyridoxal 5'-phosphate salvage II (plants)	InChIKey=NGVDGCNFYWLIFO-UHFFFAOYSA-L	CC1(/N=C\C(\COP(=O)([O-])[O-])=C(C(/O)=1)\C=O)
2-[(2'-methylsulfanyl)hexyl]maleate	1.55695	up	1.69242	up	-5.58936	down	-2.60806	down	(245.07574, 5057.906)(246.52156, 395.77893)(248.0747, 186.16)(227.56606, 922.14)(229.5646, 606.575)(231.0627, 639.56)(248.41997, 1165.2667)(232.0761, 504.56)(265.11215, 2390.2944)(267.1197, 4478.94)(245.10796, 215.2)(269.92114, 780.04285)(249.65239, 2813.084)	a 2-[(&omega;-methylsulfanyl)alkyl]maleate	alkane oxidation // aliphatic glucosinolate biosynthesis, side chain elongation cycle	InChIKey=BDWTWLBLUBGINP-HJWRWDBZSA-L	CSCCCCCCC(\C(=O)[O-])=C\C([O-])=O
1,3,7-trihydroxyxanthone	2.40973	up	-0.413885	down	-0.879004	down	18.0811	up	(246.03789, 3349.7812)(247.03833, 4719.4165)(249.0441, 3714.93)(227.90445, 2036.199)(228.90797, 5718.06)(229.0335, 2379.23)(243.72043, 3917.9678)(244.05624, 309.72)(267.0216, 65.23)	a small molecule	tetrahydroxyxanthone biosynthesis (from benzoate) // superpathway of tetrahydroxyxanthone biosynthesis	InChIKey=JJUNZBRHHGLJQW-UHFFFAOYSA-M	C1(\C(\O)=C/C2(/C(=O)C3(/C(/OC(/C=1)=2)=C\C(\[O-])=C/C(/O)=3)))
(R)-dihydrocamalexate	-2.93381	down	-2.92392	down	1.19781	up	15.3521	up	(246.03946, 3144.108)(249.43718, 29049.543)(250.03696, 44491.58)(228.02661, 2459.3013)(248.38158, 2748.3232)(228.13708, 2301.346)(246.05756, 5531.535)(253.57164, 910.7722)	a thiazole // an indole-phytoalexin	camalexin biosynthesis	InChIKey=GTTVJFCVXYCPHB-UHFFFAOYSA-M	C2(/NC3(/C=C\C=C/C(/C(/C1(/SCC(C([O-])=O)\N=1))=2)=3))
<i>o</i>-topolin	-0.469173	down	18.816	up	-0.879004	down	18.7162	up	(246.9933, 14328.835)(248.12787, 577.31274)(226.94841, 452.6115)(227.10155, 639.52)(245.62665, 10015.175)(248.1291, 1308.68)(249.1348, 546.41)(261.1413, 19482.033)(262.14282, 2471.407)(246.14317, 5750.04)(267.41052, 15475.361)(268.36954, 20829.21)(269.20355, 3384.9902)(252.10664, 391.32797)	a small molecule		InChIKey=IDKDLXDWOYHNGL-UHFFFAOYSA-N	C3(\N=C1(C(/NCN1)=C(NCC2(\C(\O)=C/C=C\C=2))\N=3))
&alpha;-oxo-1-carboxy-4-tetrahydrothiopyranpropanoate S-oxide	12.6461	up	-4.9333	down	7.57007	up	12.7456	up	(247.034, 1106.11)(231.01474, 10540.885)(232.9777, 3944.9768)(234.01883, 3440.5073)(267.05255, 3272.532)(247.23181, 7716.0483)(249.249, 11680.626)(250.03693, 31011.025)(251.03923, 3445.83)(253.77124, 292.49768)(254.99855, 811.945)	a small molecule		InChIKey=HAMRDPXCYXXHDV-UHFFFAOYSA-L	C1(S(=O)CCC(CC(=O)C(=O)[O-])(C([O-])=O)C1)
2-amino-3-(phosphomethylphosphinyl)propanoate	12.9165	up	14.3445	up	13.4271	up	13.8118	up	(248.42603, 11957.549)(249.00014, 25020.996)(248.5773, 12784.148)(249.91847, 7334.5586)(250.60185, 328.71002)(251.0003, 1183.04)(230.98965, 80397.69)(231.9931, 5000.213)(232.98973, 6205.8726)(263.68304, 4374.7207)(266.0339, 1550.87)(267.0328, 626.1)(245.00673, 2485.8909)(270.23044, 1458.6533)(271.08014, 2436.064)(252.34332, 1746.1758)(253.37102, 2729.4204)(254.96895, 1784.4099)	a small molecule		InChIKey=UXBKWDOSNBQQLQ-UHFFFAOYSA-L	C(P(=O)(CP(=O)(O)[O-])[O-])C(C(=O)[O-])[NH3+]
3,3'-di(indol-3-yl)methane	-19.3198	down	-11.8532	down	-19.7296	down	-19.2839	down	(249.1253, 4885.015)(247.12744, 12988.325)(248.12732, 515.4567)(266.158, 4220.3022)(269.10388, 2705.6267)	an indole-phytoalexin	indole glucosinolate activation (herbivore attack)	InChIKey=VFTRKSBEFQDZKX-UHFFFAOYSA-N	C3(\C=C/C4(/N\C=C(CC1(\C2(/C=C\C=C/C(/N\C=1)=2)))/C(\C=3)=4))
pyridoxine 5'-phosphate	13.0243	up	-2.93048	down	13.3304	up	13.0352	up	(250.037, 23012.201)(251.0377, 1981.4083)(231.01476, 9432.393)(232.71791, 9852.988)(233.62227, 16308.206)(234.01883, 10325.55)(249.03735, 18126.096)(250.18738, 27506.863)(251.14445, 4032.6711)(252.0452, 1010.80664)(232.56305, 8407.465)(233.02698, 15971.44)(235.0327, 412.69)(267.05594, 1880.4218)(247.51175, 6093.666)(275.02896, 5402.8843)(253.00575, 23207.59)(254.01193, 911.60126)(255.0047, 156.24)	a vitamin B6	pyridoxal 5'-phosphate salvage I // pyridoxal 5'-phosphate salvage II (plants)	InChIKey=WHOMFKWHIQZTHY-UHFFFAOYSA-L	CC1(\C(\O)=C(C(/COP([O-])(=O)[O-])=C\N=1)\CO)
5,6-epoxy-3-hydroxy-9-apo-&beta;-caroten-9-one	-20.9998	down	-20.8477	down	-16.0625	down	-20.8477	down	(252.04338, 10200.003)(252.1441, 14755.54)(244.18279, 6571.8)(245.56047, 10640.287)(246.1861, 5063.08)(229.1557, 309.9)(234.13347, 23040.014)(227.17825, 5185.445)	a 9-apo-carotenone	carotenoid cleavage	InChIKey=VYKLRWGPNUVKNC-AATRIKPKSA-N	CC(/C=C/C12(C(CC(CC1(O2)C)O)(C)C))=O
(-)-methyl jasmonate	-20.9998	down	-20.9445	down	-16.0625	down	-20.9639	down	(252.04338, 10200.003)(252.1441, 14755.54)(244.18279, 6571.8)(245.56047, 10640.287)(246.1861, 5063.08)(229.1557, 309.9)(234.13347, 23040.014)(227.17825, 5185.445)	a methyl jasmonate		InChIKey=GEWDNTWNSAZUDX-WQMVXFAESA-N	CC\C=C/C[C@H]1(C(=O)CC[C@@H]1CC(OC)=O)
ancymidol	-1.39552	down	-1.26039	down	-2.97863	down	-0.715826	down	(256.12704, 23134.326)(257.12115, 6678.0396)(261.17014, 15613.014)(262.14264, 2268.554)(244.1252, 134.18)(278.66263, 386.31998)(260.15884, 14134.135)(261.1646, 583.51)(281.91153, 22806.121)(282.916, 7308.225)(283.2328, 1892.4512)(264.06735, 1676.5374)	a small molecule		InChIKey=HUTDUHSNJYTCAR-UHFFFAOYSA-N	COC3(\C=C/C(/C(O)(C1(CC1))C2(\C=N/C=N\C=2))=C\C=3)
<i>N</i>-&delta;-(phosphonoacetyl)-L-ornithine	17.7986	up	17.9801	up	17.9893	up	17.5616	up	(257.0627, 20554.0)(239.05348, 12805.616)(236.06201, 12073.866)(256.08405, 13802.57)(279.06116, 787.92224)	a small molecule		InChIKey=FCIHAQFHXJOLIF-UHFFFAOYSA-M	C(P(=O)(O)[O-])C(NCCCC([NH3+])C([O-])=O)=O
daidzein	-1.61467	down	-18.6443	down	-1.58837	down	-10.1148	down	(257.0684, 411.52)(239.4327, 873.29285)(241.05528, 1673.3871)(275.81113, 7064.8726)(276.98105, 6468.5625)(277.10336, 5185.0366)(256.08047, 63586.957)(257.08365, 12315.833)(259.0295, 9658.57)(260.03128, 778.4686)(261.02524, 941.32666)	an isoflavone // a 4'-hydroxyisoflavone	(-)-glycinol biosynthesis // superpathway of pterocarpan biosynthesis (via daidzein) // daidzein conjugates interconversion // coumestrol biosynthesis // isoflavonoid biosynthesis I // formononetin biosynthesis // superpathway of pterocarpan biosynthesis (via formononetin)	InChIKey=ZQSIJRDFPHDXIC-UHFFFAOYSA-N	C3(\C(\C1(\C(=O)C2(/C=C\C(\O)=C/C(/O\C=1)=2)))=C/C=C(\C=3)/O)
pterostilbene	-0.610222	down	-21.1566	down	-1.71723	down	-21.176	down	(257.11234, 17123.607)(258.20465, 91050.86)(259.21756, 8491.612)(260.114, 1458.9536)(244.1185, 151.735)(275.476, 846.43066)(279.1645, 155.85)(256.2277, 13682.808)(279.1009, 4312.4683)(280.09317, 2613.4749)(261.9238, 975.0817)(263.0871, 231.8)	a small molecule	pterostilbene biosynthesis	InChIKey=VLEUZFDZJKSGMX-ONEGZZNKSA-N	COC1(\C=C(C=C(/C=1)/C=C/C2(\C=C/C(/O)=C\C=2))\OC)
(2S)-pinocembrin	1.76348	up	-12.6946	down	1.62864	up	-17.9623	down	(257.2332, 13859.968)(239.05974, 14552.934)(256.34412, 66203.2)(257.08353, 14471.309)(258.0745, 755.55)(239.0628, 14618.205)(274.86664, 2583.7463)(276.2674, 5199.1953)(277.17398, 3279.2686)(277.7772, 997.5267)(255.78276, 8271.379)(280.62375, 289.59113)(260.464, 1764.9891)	a (2S)-flavan-4-one	pinocembrin <i>C</i>-glucosylation // chrysin biosynthesis // pinobanksin biosynthesis	InChIKey=URFCJEUYXNAHFI-ZDUSSCGKSA-M	C3(\C=C/C(/[C@H]1(OC2(\C(\C(C1)=O)=C(/C=C(/C=2)/[O-])\O)))=C\C=3)
palmitaldehyde	-0.469173	down	-0.413885	down	-0.879004	down	17.4701	up	(258.27762, 532.6675)(240.26726, 7292.52)(247.22467, 2377.8965)	a 1-alkanal	ceramide degradation	InChIKey=NIOYUNMRJMEDGI-UHFFFAOYSA-N	CCCCCCCCCCCCCCCC=O
(1<i>R</i>,6<i>R</i>)-6-hydroxy-2-succinylcyclohexa-2,4-diene-1-carboxylate	-0.469173	down	21.3971	up	-0.879004	down	21.7652	up	(261.03656, 1859.0732)(256.08054, 98433.87)(257.08368, 14690.138)(258.074, 287.65)(239.71837, 596.8433)(243.0583, 991.22)(244.90744, 2966.766)(247.0403, 5926.97)(240.083, 143.92)	a small molecule	2-carboxy-1,4-naphthoquinol biosynthesis // superpathway of phylloquinol biosynthesis // 1,4-dihydroxy-2-naphthoate biosynthesis II (plants)	InChIKey=QJYRAJSESKVEAE-PSASIEDQSA-L	C1(\C=C([C@H]([C@H](O)\C=1)C(=O)[O-])\C(=O)CCC(=O)[O-])
2-deoxy-6-phospho-D-gluconate	-9.45548	down	-9.40019	down	8.23203	up	8.72758	up	(261.21954, 997.61005)(239.9933, 703.47)(261.02432, 959.95197)(262.01538, 463.03)(243.81242, 7573.6343)(245.00824, 3491.5535)(275.53976, 2756.9717)(279.04593, 3350.1985)(257.02872, 3644.2153)	a small molecule		InChIKey=LTHDIZOWAIGONP-KODRXGBYSA-K	C(OP([O-])(=O)[O-])[C@H]([C@H]([C@@H](CC([O-])=O)O)O)O
2,3-diphospho-D-glycerate	-8.85784	down	-8.91401	down	-9.26767	down	-8.91401	down	(261.92596, 7308.785)(244.91563, 1152.5499)(262.94586, 4311.5947)	a glycerate	glycolysis II (from fructose 6-phosphate) // superpathway of anaerobic sucrose degradation	InChIKey=XOHUEYCVLUUEJJ-UWTATZPHSA-I	C(OP(=O)([O-])[O-])[C@@H](OP(=O)([O-])[O-])C(=O)[O-]
3-phospho-D-glyceroyl-phosphate	-17.5567	down	-9.22935	down	-15.5936	down	-0.643181	down	(261.92648, 3955.8486)(262.925, 515.68)(244.91829, 1860.908)(262.9473, 3962.781)(287.78607, 626.65137)	a glycerate	glycolysis II (from fructose 6-phosphate) // superpathway of anaerobic sucrose degradation // glycolysis I (from glucose 6-phosphate) // gluconeogenesis I // glycolysis IV (plant cytosol) // superpathway of cytosolic glycolysis (plants), pyruvate dehydrogenase and TCA cycle // Calvin-Benson-Bassham cycle // sucrose biosynthesis I (from photosynthesis)	InChIKey=LJQLQCAXBUHEAZ-UWTATZPHSA-J	C([C@@H](O)C(OP(=O)([O-])[O-])=O)OP(=O)([O-])[O-]
2-[(6'-methylsulfanyl)hexyl]malate	-1.20145	down	-18.452	down	-7.67782	down	-18.452	down	(263.08704, 656.435)(267.09564, 2958.8901)(244.9923, 4715.141)(246.0781, 210.80249)(248.0747, 209.43)(267.00394, 2817.5857)(268.01093, 31595.6)(269.01077, 15591.937)(269.1015, 14784.96)(245.07721, 5474.1846)(246.0762, 187.92)(282.1181, 32376.514)(283.12155, 3295.6226)(265.1118, 1062.7867)(290.4657, 1908.1523)(291.0804, 3122.02)(270.3986, 538.6217)	a 2-[(&omega;-methylsulfanyl)alkyl]malate	alkane oxidation // aliphatic glucosinolate biosynthesis, side chain elongation cycle	InChIKey=FEKMFSGDBKSRNR-UHFFFAOYSA-L	CSCCCCCCC(O)(CC([O-])=O)C(=O)[O-]
3''-hydroxy-geranylhydroquinone	0.426944	up	-1.18492	down	-0.881092	down	-1.39584	down	(263.15735, 2949.868)(264.15527, 2024.5582)(244.153, 14184.215)(245.1558, 3594.79)(263.16132, 4686.0728)(264.15253, 1520.095)(245.15462, 6425.9463)(280.36877, 12919.335)(281.19183, 4471.57)(290.10367, 1418.4865)(290.1673, 1289.81)(267.13138, 1174.925)(268.1356, 93.55)	a quinol	shikonin biosynthesis	InChIKey=JIPPNUPHXUEYHJ-MLPAPPSSSA-N	CC(C)=CCCC(\CO)=C\CC1(\C(\O)=C/C=C(\C=1)/O)
nitecapone	13.0206	up	-2.93048	down	13.1587	up	12.8777	up	(267.05603, 1862.6533)(247.49222, 5249.6167)(249.0533, 137.815)(284.0977, 13858.363)(285.51166, 5728.8315)(287.89615, 7320.2295)(288.0963, 3984.79)(269.38803, 3069.904)(270.0979, 6291.19)(290.6306, 1015.5201)(292.1966, 1228.0461)(293.0619, 3009.049)(273.04465, 5628.7183)(274.04608, 774.6019)	a C-nitro compound		InChIKey=UPMRZALMHVUCIN-UHFFFAOYSA-N	CC(C(C(C)=O)=CC1(/C=C(C(\O)=C(C=1)\[N+](=O)[O-])/O))=O
2-<i>trans</i>-abscisate	-6.22389	down	13.7798	up	-6.63372	down	8.87072	up	(267.13162, 524.6689)(247.12794, 16975.707)(248.2721, 647.2236)(249.13588, 569.56775)(285.5487, 29966.441)(282.17355, 25899.86)(283.1776, 2374.34)(263.65625, 3307.182)(268.10242, 29453.326)(269.2448, 4564.587)(270.099, 1158.0544)	abscisic acid	abscisic acid biosynthesis shunt	InChIKey=JLIDBLDQVAYHNE-IBPUIESWSA-M	CC(/C=C/[C@]1(O)(C(C)(C)CC(=O)\C=C(C)/1))=C\C(=O)[O-]
11-hydroxyvittatine	-0.469173	down	14.3452	up	1.41231	up	20.0792	up	(269.10504, 12298.202)(270.10413, 2116.6694)(270.7865, 4026.3838)(272.1171, 2612.56)(307.93198, 895.7584)(290.55286, 9329.158)(289.1449, 7824.4)(314.118, 396.61)(295.10098, 88947.93)(296.10434, 10838.248)(297.10608, 466.27917)	a small molecule	<i>Amaryllidacea</i> alkaloids biosynthesis	InChIKey=KWAOMPWGIIXDPH-NWLYGAKOSA-N	C4(OC5(/C=C1(C([C@]23([C@H](O)CN(C1)[C@@H](C[C@@H](\C=C/2)O)3))=CC(\O4)=5)))
16-oxo-palmitate	-0.744516	down	-0.580521	down	-1.21671	down	-0.63746	down	(269.2072, 39130.336)(270.2105, 4885.9688)(251.199, 42.24)(289.66742, 3164.1604)(291.249, 5908.6763)(292.92404, 33604.258)(294.08713, 14600.45)(294.21262, 10573.447)(275.19888, 16731.074)(276.20212, 2007.7101)	an &omega;-oxo fatty acid	ceramide degradation // fatty acid &alpha;-oxidation I // acyl-[acyl-carrier protein] thioesterase pathway // phospholipases // triacylglycerol degradation // methyl ketone biosynthesis (engineered) // alkane oxidation // cutin biosynthesis	InChIKey=NKVUEIHJDGURIA-UHFFFAOYSA-M	C(=O)CCCCCCCCCCCCCCC(=O)[O-]
&alpha;-(2,6-anhydro-3-deoxy-D-arabino-heptulopyranosid)onate 7-phosphate	-0.469173	down	16.455	up	16.3115	up	16.1579	up	(271.01532, 619.685)(253.00586, 3116.2966)(275.0304, 4809.52)(253.00871, 5015.824)(254.01202, 1401.7566)(255.00684, 551.0933)(287.04337, 4727.6084)(288.04507, 708.537)(270.63202, 3725.586)(274.0461, 1519.63)(292.87766, 1742.6162)(274.981, 6244.208)(276.9503, 872.9087)(276.9945, 983.77)	a carbohydrate derivative		InChIKey=ICIUJGMQSZZMJS-MOJAZDJTSA-K	C(OP(=O)([O-])[O-])[C@@H]1([C@@H](O)[C@H](O)C[C@@H](C([O-])=O)O1)
2'-hydroxydaidzein	-5.66761	down	-18.2154	down	-0.204568	down	0.302986	up	(271.0631, 656.85)(252.42116, 1399.65)(271.06595, 481.51398)(255.2041, 919.3539)(291.8215, 5935.0093)(273.0789, 654.83)(295.4753, 613.0829)(276.34436, 5848.959)(276.54642, 1455.9366)	a small molecule	(-)-glycinol biosynthesis // superpathway of pterocarpan biosynthesis (via daidzein) // coumestrol biosynthesis	InChIKey=ZCTNPCRBEWXCGP-UHFFFAOYSA-N	C1(\C(\O)=C/C(/O)=C(\C=1)/C2(/C(=O)C3(/C=C\C(\O)=C/C(/O\C=2)=3)))
(indol-3-yl)acetyl-L-leucine	-0.947836	down	-19.6297	down	-10.916	down	-19.6491	down	(273.1343, 1696.6244)(274.1364, 1770.35)(311.9404, 3861.334)(312.5294, 2032.2839)(313.13556, 762.615)(288.14328, 31269.244)(289.1458, 4019.9058)(294.11652, 1775.1171)(290.16415, 3534.1135)	an indole derivative // a modified amino acid	indole-3-acetate inactivation VIII // superpathway of indole-3-acetate conjugate biosynthesis // indole-3-acetate activation I	InChIKey=HCZNPUHZYPPINM-AWEZNQCLSA-M	CC(C)C[C@H](NC(CC1(\C2(/C=C\C=C/C(/N\C=1)=2)))=O)C(=O)[O-]
L-saccharopine	-1.38587	down	-1.91679	down	-0.874142	down	-0.38573	down	(275.12042, 2535.6362)(257.11234, 19927.496)(278.88608, 5690.3257)(279.6411, 3463.9512)(262.1362, 676.69)(294.153, 7717.88)(276.1471, 883.83777)(298.1893, 1435.5754)(300.11642, 8242.25)(301.1193, 158.765)(281.86417, 372.7075)	a modified amino acid	lysine degradation II // lysine degradation III	InChIKey=ZDGJAHTZVHVLOT-YUMQZZPRSA-M	C(CC[NH2+][C@@H](CCC([O-])=O)C([O-])=O)C[C@H]([NH3+])C([O-])=O
dicranin	8.29112	up	20.9082	up	-0.879004	down	20.2465	up	(275.1896, 3243.9565)(276.99908, 298.71802)(257.18823, 154.9675)(259.19574, 5471.705)(260.19336, 196.095)(292.06015, 49994.19)(293.06335, 7931.385)(277.21472, 77933.89)(278.218, 13832.333)(281.17084, 36484.9)(282.1743, 4510.99)(283.17792, 429.305)	a long-chain 2,3,4-saturated fatty acid // a polyunsaturated fatty acid	ceramide degradation // acyl-[acyl-carrier protein] thioesterase pathway // phospholipases // triacylglycerol degradation // acyl-CoA hydrolysis // fatty acid &alpha;-oxidation I // fatty acid &beta;-oxidation II (peroxisome) // superpathway of glyoxylate cycle and fatty acid degradation // methyl ketone biosynthesis (engineered) // alkane oxidation // wax esters biosynthesis II // terminal olefi…	InChIKey=UXMMIMGEKFYPFK-PDBXOOCHSA-M	CC\C=C/C\C=C/C\C=C/CC#CCCCCC(=O)[O-]
mercuric chloride	-9.32251	down	-9.37868	down	-9.73235	down	-9.37868	down	(275.58237, 507.54663)(278.913, 261.67)(292.92917, 2494.3467)(296.9409, 178.53)	a small molecule		InChIKey=LWJROJCJINYWOX-UHFFFAOYSA-L	Cl[Hg]Cl
palmitoleate	0.00321007	up	-7.33431	down	-7.44577	down	-2.77755	down	(276.20193, 7531.003)(259.20206, 1712.3928)	a 2,3,4-saturated fatty acid // a long-chain 2,3,4-saturated fatty acid // a monounsaturated fatty acid	palmitoleate biosynthesis II (plants and bacteria) // ceramide degradation // acyl-[acyl-carrier protein] thioesterase pathway // phospholipases // triacylglycerol degradation // acyl-CoA hydrolysis // fatty acid &alpha;-oxidation I // fatty acid &beta;-oxidation II (peroxisome) // superpathway of glyoxylate cycle and fatty acid degradation // methyl ketone biosynthesis (engineered) // alkane oxi…	InChIKey=SECPZKHBENQXJG-FPLPWBNLSA-M	CCCCCC\C=C/CCCCCCCC(=O)[O-]
hexanediol 1,6-bisphosphate	-1.65357	down	-19.0915	down	-2.51177	down	-6.2827	down	(276.27405, 5984.193)(260.20425, 771.354)(261.0059, 884.25)(275.36078, 14105.403)(276.01706, 553.945)(261.58368, 899.36145)(275.02527, 7343.435)(277.0262, 347.29)(298.86472, 2302.2224)(279.48654, 2580.4949)	a small molecule		InChIKey=WEFLHIGSMGJZMW-UHFFFAOYSA-J	C(OP(=O)([O-])[O-])CCCCCOP(=O)([O-])[O-]
tetcyclacis	-1.23095	down	-2.63497	down	-1.00935	down	-1.02045	down	(276.33224, 1305.2361)(280.0878, 1159.32)(280.0862, 2050.63)(296.10977, 640.5875)(296.06433, 59485.668)(297.06702, 4841.7944)(298.06363, 4835.0845)	a small molecule		InChIKey=DPOWHSMECVNHAT-UHFFFAOYSA-N	C1(/C=C(\C=C/C(/Cl)=1)/N5(C3(C(C2(C4(C(C(C2)3)\N=N/4)))\N=N/5)))
(+)-afzelechin	-0.469173	down	18.4395	up	-0.879004	down	17.488	up	(279.10107, 1026.11)(256.08054, 96564.76)(257.0836, 13468.708)(258.0739, 1017.355)(277.38852, 2013.1044)(279.1014, 547.2867)(294.11655, 1202.004)(275.11288, 3353.8796)(276.10947, 3854.345)(297.06717, 1178.4825)(298.06396, 820.21497)(281.0691, 1132.48)	a (2<i>R</i>,3<i>S</i>)-flavan-3-ol	proanthocyanidins biosynthesis from flavanols // 2,3-<i>trans</i>-flavanols biosynthesis	InChIKey=RSYUFYQTACJFML-DZGCQCFKSA-N	C3(/C=C(\C=C/C(/[C@@H]1([C@@H](O)CC2(/C(/O1)=C\C(\O)=C/C(/O)=2)))=3)/O)
(-)-jasmonoyl-1-aminocyclopropane-1 carboxylate	-18.9128	down	-7.63499	down	-17.0882	down	0.412776	up	(279.15756, 20534.26)(294.6725, 3367.4873)(295.1688, 78.36)(279.1688, 16625.85)(280.17026, 3302.61)(292.38315, 46396.73)(293.1779, 10899.297)(294.18076, 381.61)(319.1499, 236.37)(301.13934, 63118.434)(302.14267, 11625.513)	a jasmonoyl-1-aminocyclopropane-1 carboxylate	jasmonoyl-amino acid conjugates biosynthesis I // superpathway of jasmonoyl-amino acid conjugates biosynthesis	InChIKey=TVRBFBSVUYCAKT-OPVGQWETSA-M	CC\C=C/C[C@H]1(C(=O)CC[C@@H]1CC(NC2(CC2)C([O-])=O)=O)
3-geranyl-4-hydroxybenzoate	9.55325	up	-0.338608	down	-0.879004	down	20.0506	up	(279.16882, 16280.237)(291.17856, 1151.2725)(273.16577, 18225.543)(274.16965, 1824.0299)	a 4-hydroxy-3-polyprenylbenzoate	shikonin biosynthesis	InChIKey=HKIMBCGCVPYUTJ-NTUHNPAUSA-M	CC(C)=CCCC(\C)=C/CC1(\C(\O)=C/C=C(\C=1)/C(=O)[O-])
<i>sn</i>-glycero-3-phosphocholine	-6.31688	down	14.8269	up	-6.72672	down	16.6906	up	(280.32056, 2264.386)(242.09883, 2314.4534)(277.7325, 4444.0513)(279.14343, 4708.891)(258.10916, 108636.31)(259.1125, 9185.125)(260.11444, 2097.8914)(261.1045, 144.57)(266.6242, 4654.181)(267.0959, 8721.311)(261.20706, 10931.794)(262.14093, 2324.743)	a glycerophosphodiester		InChIKey=SUHOQUVVVLNYQR-MRVPVSSYSA-N	C([N+](C)(C)C)COP([O-])(=O)OC[C@H](O)CO
<i>N</i><sup>4</sup>-aminocytidine	-0.427856	down	20.8129	up	-0.837688	down	22.7017	up	(280.37088, 2560.1565)(285.0957, 6311.24)(242.09888, 2762.3262)(278.71542, 8014.1714)(279.4783, 5572.69)(258.10928, 82408.15)(259.1125, 6779.707)(260.11444, 2257.895)(266.5232, 6451.991)(267.0959, 8721.311)(261.28195, 20137.537)(262.1403, 3397.0984)	a small molecule		InChIKey=LZCNWAXLJWBRJE-ZOQUXTDFSA-N	CNC2(\C=C/N([C@H]1([C@@H]([C@@H]([C@H](O1)CO)O)O))C(/N=2)=O)
pseudobaptigenin	-16.4541	down	-11.9703	down	1.41544	up	-1.26907	down	(284.05588, 1897.2231)(267.05255, 1990.2839)(267.05325, 1766.5608)(268.0564, 154.01)(303.08798, 36025.977)(304.09152, 4904.7065)(305.09393, 183.3)(283.49942, 29291.438)(286.80667, 36277.08)(287.09357, 14324.234)(307.27707, 2848.1924)(309.05396, 1914.6213)(287.4303, 4190.004)	a small molecule	(-)-maackiain biosynthesis // superpathway of formononetin derivative biosynthesis // superpathway of pterocarpan biosynthesis (via formononetin)	InChIKey=KNJNBKINYHZUGC-UHFFFAOYSA-N	C1(OC4(\C(\O1)=C/C(/C2(/C(=O)C3(/C=C\C(\O)=C/C(/O\C=2)=3)))=C\C=4))
(2<i>E</i>,6<i>E</i>)-farnesyl phosphate	-0.881152	down	-1.03515	down	-1.22352	down	-0.82812	down	(284.13785, 1106.805)(305.1665, 238595.08)(306.169, 30441.965)(323.14014, 34713.71)(324.1427, 3387.8286)	a polyprenol phosphate // an all-<i>trans</i>-isoprenoid phosphate	juvenile hormone III biosynthesis I // farnesylcysteine salvage pathway	InChIKey=ALEWCKXBHSDCCT-YFVJMOTDSA-L	CC(C)=CCCC(\C)=C/CCC(\C)=C/COP([O-])([O-])=O
2'-O-methyllicodione	-5.04326	down	-5.04104	down	-5.3947	down	-5.04104	down	(285.099, 25453.75)(286.0993, 6577.3)	a small molecule	echinatin biosynthesis	InChIKey=SVYAXLPDYXBQEQ-ZROIWOOFSA-M	COC2(\C(\C(=O)\C=C(C1(\C=C/C(/O)=C\C=1))/[O-])=C/C=C(/C=2)/O)
(<i>S</i>)-<i>N</i>-methylcoclaurine	-15.06	down	-15.0047	down	-15.4698	down	-12.9245	down	(285.16528, 336.89)(321.20123, 445.64)(305.16992, 8073.94)(303.19467, 2078.2778)	a small molecule	(<i>S</i>)-reticuline biosynthesis I // bisbenzylisoquinoline alkaloid biosynthesis	InChIKey=BOKVLBSSPUTWLV-INIZCTEOSA-O	C1([NH+]([C@H](C2(\C=C(C(/OC)=C\C(/C1)=2)\O))CC3(\C=C/C(/O)=C\C=3))C)
N-glucosylnicotinate	-6.34623	down	-19.0633	down	-19.545	down	-19.0633	down	(285.75467, 49494.938)(287.09326, 10059.907)(288.09634, 1099.8)(286.09048, 75248.85)(287.09317, 9851.529)(288.09607, 1029.74)(271.09515, 1345.175)(306.1173, 126.57)(285.10043, 659.896)(308.08182, 2351.8687)(291.23212, 251.48499)(292.0658, 588.44)	a small molecule	N-glucosylnicotinate metabolism	InChIKey=CRXJVFIHZPTDKA-KAMPLNKDSA-N	C([O-])(=O)C1(\C=C/C=[N+](/C=1)/[C@@H]2(O[C@@H]([C@H]([C@@H]([C@H]2O)O)O)CO))
(2R,3S)-2,7-dihydroxy-4'-methoxyisoflavanone	-9.92256	down	12.4897	up	-10.3324	down	13.0917	up	(286.09082, 117379.125)(287.09366, 16358.089)(288.09616, 1648.6599)(273.0794, 230.255)(273.7236, 273.40253)(305.1158, 235.59)(287.1172, 33224.73)(288.11923, 6896.8926)(289.1152, 1839.895)(310.3924, 1518.3699)(314.0911, 8809.595)(292.06104, 1263.6681)	a small molecule	formononetin biosynthesis // superpathway of pterocarpan biosynthesis (via formononetin)	InChIKey=PKQQPELXMZRYJY-GDBMZVCRSA-N	COC3(\C=C/C([C@H]1([C@@H](OC2(/C=C(\C=C/C(/C(=O)1)=2)/O))O))=C/C=3)
kaempferol	1.84537	up	16.5334	up	16.3398	up	14.1563	up	(286.205, 2982.1082)(287.6697, 1621.0575)(288.0408, 815.99)(268.03122, 1234.25)(287.04382, 4091.669)(288.0451, 611.9275)(273.0442, 24180.05)(307.08005, 12457.727)(290.0733, 179.95)(308.0206, 10291.38)(290.01672, 5585.889)	a flavonol // a flavone	flavonoid biosynthesis (in equisetum) // flavonol biosynthesis // kaempferide triglycoside biosynthesis // kaempferol diglycoside biosynthesis (pollen-specific) // polymethylated kaempferol biosynthesis // flavonol acylglucoside biosynthesis I - kaempferol derivatives // kaempferol gentiobioside biosynthesis // flavonol glucosylation I // kaempferol triglucoside biosynthesis // kaempferol glycosi…	InChIKey=IYRMWMYZSQPJKC-UHFFFAOYSA-M	C3(/C=C(\C=C/C(/C1(/OC2(/C=C(/C=C(C(\C(C(/[O-])=1)=O)=2)/O)/O)))=3)/O)
(5Z,8Z,11Z,14Z,17Z)-icosapentaenoate	-2.5237	down	14.6508	up	14.6674	up	14.9245	up	(288.2306, 231.60501)(320.24908, 5188.298)(307.91556, 4853.2744)(309.50046, 3434.013)	a long-chain 2,3,4-saturated fatty acid // a &omega;-3 fatty acid	ceramide degradation // acyl-[acyl-carrier protein] thioesterase pathway // phospholipases // triacylglycerol degradation // acyl-CoA hydrolysis // fatty acid &alpha;-oxidation I // fatty acid &beta;-oxidation II (peroxisome) // superpathway of glyoxylate cycle and fatty acid degradation // methyl ketone biosynthesis (engineered) // alkane oxidation // wax esters biosynthesis II // terminal olefi…	InChIKey=JAZBEHYOTPTENJ-JLNKQSITSA-M	CC\C=C/C\C=C/C\C=C/C\C=C/C\C=C/CCCC(=O)[O-]
(4<i>S</i>)-2,3-dehydroleucopelargonidin	-19.8147	down	-2.37962	down	-1.17939	down	-4.37694	down	(289.05606, 1633.3042)(288.2979, 691.6325)(273.04404, 8474.137)(290.7013, 761.6436)(307.1232, 19359.104)(308.08405, 2485.0671)(290.6935, 877.6985)(313.0397, 237.09)(294.0361, 2349.9163)	a flavanol	anthocyanin biosynthesis (pelargonidin 3-<i>O</i>-glucoside)	InChIKey=GMICVRNSOOSANN-ZDUSSCGKSA-L	C3(\C(\C1(\OC2(\C=C(/C=C(C(\[C@H](O)C(/[O-])=1)=2)/[O-])\O)))=C/C=C(\C=3)/O)
geranylgeraniol	13.1493	up	-5.25385	down	13.2397	up	-5.27326	down	(290.26773, 5474.9624)(272.25674, 5243.3667)(316.26144, 1404.0974)	a methyl-branched lipid // a prenol	plaunotol biosynthesis	InChIKey=OJISWRZIEWCUBN-QIRCYJPOSA-N	CC(C)=CCCC(\C)=C/CCC(\C)=C/CCC(\C)=C/CO
(-)-epicatechin	-7.05757	down	10.5789	up	-7.4674	down	-7.02169	down	(291.0812, 7981.1343)(312.12833, 3904.2993)(294.1164, 1105.0591)(299.06192, 615.806)	a (2<i>R</i>,3<i>R</i>)-flavan-3-ol	proanthocyanidins biosynthesis from flavanols // galloylated catechin biosynthesis // 2,3-<i>cis</i>-flavanols biosynthesis	InChIKey=PFTAWBLQPZVEMU-UKRRQHHQSA-N	C3(/C=C(C(/O)=C\C(\[C@H]1(OC2(\C(/C[C@H]1O)=C(/C=C(/C=2)/O)\O)))=3)/O)
7,2'-dihydroxy-4'-methoxy-isoflavanol-quinonemethide-intermediate-1	4.75505	up	15.0568	up	14.8832	up	-0.454843	down	(293.43115, 3025.3684)(272.0986, 1850.9933)(275.4379, 4343.2065)(276.1101, 10595.21)(294.1171, 2348.64)(275.51605, 6545.9097)(276.6102, 5368.5474)(311.144, 167.64)(312.242, 8876.611)(313.1015, 171.97)(299.0968, 198.97)	ethyl iodide			COc1(cc(c(cc1)[C@H]2(C(c3(ccc(cc(OC2)3)O))O))O)
2-(formamido)-N<sup>1</sup>-(5-phospho-&beta;-D-ribosyl)acetamidine	14.7651	up	19.1323	up	19.7169	up	19.1321	up	(294.04855, 16058.318)(295.0527, 528.7488)(337.0536, 1211.0978)(317.06955, 6693.881)(334.4751, 1129.4789)(335.10767, 957.80005)(316.0829, 1536.75)	a small molecule	5-aminoimidazole ribonucleotide biosynthesis I // superpathway of purine nucleotides <i>de novo</i> biosynthesis I	InChIKey=PMCOGCVKOAOZQM-XVFCMESISA-M	C(NC=O)C(N[C@H]1([C@H](O)[C@H](O)[C@@H](COP([O-])(=O)[O-])O1))=[NH2+]
10-deoxysarpagine	-0.469173	down	16.9772	up	-0.879004	down	-0.433294	down	(294.17236, 11422.217)(295.1697, 2108.4158)(279.1637, 89.88)(279.67813, 5027.7925)(280.1716, 1614.51)(316.221, 107.58)(318.17435, 936.385)(321.1665, 51.32)(301.15964, 589.68)	a small molecule	ajmaline and sarpagine biosynthesis	InChIKey=VXTDUGOBAOLMED-PQKPIAESSA-N	C/C=C5([C@H]1([C@@H](CO)[C@H]2(N([C@@H](C1)C3(\NC4(/C=C\C=C/C(/C(\C2)=3)=4)))C5)))
dihydroisopteroate	-0.577368	down	-0.660231	down	-19.0961	down	-0.372584	down	(295.1012, 293584.3)(296.10428, 35429.51)(297.1059, 5933.151)(314.0972, 2571.8633)(315.03903, 331.813)(321.09103, 1747.7811)(322.09113, 1257.375)	a pteroate		InChIKey=HYJDIDXPICCBQN-UHFFFAOYSA-M	C1(NC3(/N=C(N)\NC(=O)C(/N=C1/NCC2(\C=C/C(/C([O-])=O)=C\C=2))=3))
<i>S</i>-methyl-5'-thioinosine	-14.9921	down	4.85704	up	2.55626	up	4.8976	up	(298.0646, 5133.9)(285.06262, 870.66394)(300.09158, 2894.588)(301.0742, 122.04)(298.38043, 18950.428)(299.09763, 3151.7812)(300.0918, 1118.805)(322.69345, 2178.2666)(322.0555, 713.19)(306.8517, 970.9453)	a modified nucleoside		InChIKey=GXYLOXCSJFJFKA-IOSLPCCCSA-N	CSC[C@H]1(O[C@H]([C@H](O)[C@H](O)1)N2(\C=N/C3(C(=O)N\C=N/C2=3)))
3-methylxanthosine	2.50975	up	2.79756	up	0.692354	up	0.922493	up	(298.0945, 17314.227)(299.09637, 3147.7676)(300.0918, 1095.53)(280.92026, 3444.7058)(299.55695, 5141.637)(300.0912, 1459.52)(284.2718, 9536.686)(285.00433, 4439.0293)(319.63608, 3135.5615)(320.5654, 379.05856)(321.14023, 13010.829)(299.22055, 2550.4226)(321.82703, 1404.9337)(306.92606, 12993.984)(308.0818, 2647.7944)	a modified nucleoside		InChIKey=GYVBAVMQKDJAFI-KQYNXXCUSA-N	CN1(C(=O)NC(=O)C2(\N=C/N(C1=2)[C@@H]3(O[C@H](CO)[C@@H](O)[C@@H](O)3)))
7-methylxanthosine	-1.23906	down	-8.35349	down	-0.535824	down	-17.0867	down	(299.84918, 4661.09)(300.0913, 2382.6765)(282.9297, 5266.733)(284.6976, 5308.4814)(285.09412, 3325.4)(300.6697, 8423.232)(301.11987, 241.39638)(284.0975, 10443.34)(285.09805, 1493.6383)(319.31534, 6820.8394)(320.53912, 906.6325)(320.93915, 326.46802)(299.55438, 4316.96)(301.1204, 1410.12)(302.1323, 2365.24)(324.2884, 1300.5841)(307.08102, 11892.682)(308.0823, 2466.0452)	a modified nucleoside	caffeine biosynthesis I // theobromine biosynthesis I // caffeine biosynthesis II (via paraxanthine)	InChIKey=SYPRQIWERSQQNL-KQYNXXCUSA-O	C[N+]1(\C3(/C(=O)NC(=O)NC(\N(\C=1)[C@@H]2(O[C@H](CO)[C@@H](O)[C@@H](O)2))=3))
robustaquinone F	16.8332	up	18.1789	up	18.0796	up	17.8589	up	(302.049, 8957.876)(303.0541, 440.28)(284.02988, 10762.011)(285.02988, 2643.69)(286.0337, 385.77)(303.05188, 4887.0903)(286.98758, 3097.8582)(287.84528, 1301.6699)	a hydroxyanthraquinone	cuticular wax biosynthesis // robustaquinone biosynthesis	InChIKey=ZAFTVWGDFRXJAF-UHFFFAOYSA-N	COC1(/C(/O)=C\C2(\C(=O)C3(/C(/O)=C\C=C(C(\C(=O)C(/C(/O)=1)=2)=3)\O)))
dehydroabietadiene-diol	-3.30307	down	-18.8815	down	-0.924328	down	-18.8815	down	(302.246, 8127.549)(309.2048, 1116.2035)(311.21783, 1621.4464)	a diterpenoid // an alcohol	phosphate acquisition // dehydroabietic acid biosynthesis // superpathway of diterpene resin acids biosynthesis	InChIKey=VAXDGLVOSGCOMC-IPNZSQQUSA-N	CC(C2(\C=C1(CCC3([C@@](C1=CC=2)(CCC[C@]3(C(O)O)C)C))))C
<i>ent</i>-3&beta;-hydroxycassa-12,15-dien-2-one	-3.30307	down	-18.8815	down	-0.924328	down	-19.4711	down	(302.246, 8127.549)(309.2048, 1116.2035)(311.21783, 1621.4464)	a diterpenoid	phytocassanes biosynthesis, shared reactions	InChIKey=RKUSAVLJYNJIBF-NOZYNBGTSA-N	C=CC1([C@@H](C)[C@@H]2([C@@H](CC=1)[C@@]3(C)([C@H](CC2)C(C)(C)[C@H](O)C(=O)C3)))
4-(&beta;-D-glucosyloxy)benzoate	-0.469173	down	13.5516	up	-0.879004	down	-0.433294	down	(302.4216, 7000.0874)(304.09747, 1433.675)(300.0916, 5645.762)(301.088, 189.07)(299.0944, 10408.603)(300.09174, 2212.0)(323.06992, 845.37506)	a small molecule		InChIKey=XSSDYIMYZONMBL-BZNQNGANSA-M	C([O-])(=O)C2(\C=C/C(/O[C@@H]1(O[C@@H]([C@H]([C@@H]([C@H]1O)O)O)CO))=C\C=2)
(2S)-dihydrotricetin	-0.411682	down	4.70932	up	-0.9281	down	6.24646	up	(303.0478, 1923.7024)(308.08954, 1792.8776)	a (2S)-flavan-4-one	flavonoid biosynthesis (in equisetum) // leucodelphinidin biosynthesis	InChIKey=USQXPEWRYWRRJD-LBPRGKRZSA-M	C3(/C(/[C@H]1(OC2(/C=C(/C=C(C(\C(C1)=O)=2)/O)/[O-])))=C\C(\O)=C(C(/O)=3)\O)
1-(3,4-dihydroxyphenyl)-3-(2,4,6-trihydroxyphenyl)propane-1,3-dione	16.0313	up	17.334	up	16.1325	up	17.4468	up	(303.23404, 4816.7065)(307.05795, 1151.685)(286.10022, 3720.7676)(287.75897, 1139.307)(287.04413, 4357.862)(288.0451, 760.68506)(323.0853, 601.33)(307.7534, 8903.262)(329.04907, 349.05)(308.02063, 6286.8203)	a 2'-hydroxy-&beta;-oxodihydrochalcone	eriodictyol <I>C</i>-glucosylation	InChIKey=UIRCARMQMYTLGE-UHFFFAOYSA-M	C2(/C=C(C(/O)=C\C(\C(=O)CC(=O)C1(/C(/O)=C\C(\[O-])=C/C(/O)=1))=2)/O)
(R)-mevalonate diphosphate	2.00077	up	-0.397266	down	-0.883894	down	-0.397266	down	(304.9778, 2175.96)(290.9855, 2191.69)(291.9838, 624.14)(304.9952, 685.69)	a small molecule	isoprene biosynthesis II (engineered) // mevalonate pathway I // superpathway of geranylgeranyldiphosphate biosynthesis I (via mevalonate)	InChIKey=SIGQQUBJQXSAMW-ZCFIWIBFSA-J	C[C@@](O)(CCOP(=O)([O-])OP([O-])([O-])=O)CC(=O)[O-]
uridine 2'3'-cyclic monophosphate	-18.3556	down	-11.9535	down	-3.27879	down	-14.084	down	(305.01263, 6792.792)(288.77402, 11757.1455)(291.0164, 10860.282)(291.44403, 5784.991)(292.01447, 1453.42)(308.021, 1417.342)(289.0194, 10658.503)(290.34927, 11003.957)(291.44513, 9881.491)(292.01813, 2493.58)(323.7857, 6169.434)(325.27313, 883.63214)(306.9399, 4700.687)(309.05496, 3170.3)(332.71292, 1642.4692)(333.0246, 5068.0728)(314.3362, 1515.7666)	a nucleoside cyclic phosphate // a nucleoside cyclic monophosphate // a ribonucleoside 2',3'-cyclic phosphate // a pyrimidine		InChIKey=HWDMHJDYMFRXOX-XVFCMESISA-M	C1(\C(=O)NC(=O)N(\C=1)[C@@H]3(O[C@H](CO)[C@H]2(OP(=O)([O-])O[C@H]23)))
capsaicin	1.04748	up	1.35986	up	0.503709	up	1.41368	up	(305.19553, 41660.754)(306.19806, 7868.396)(307.2098, 149.52)(287.18484, 571.8484)(289.20084, 42857.88)(290.20377, 7848.1714)(291.21167, 1852.1855)(330.193, 1085.09)	a capsaicinoid	capsaicin biosynthesis	InChIKey=YKPUWZUDDOIDPM-SOFGYWHQSA-N	CC(/C=C/CCCCC(NCC1(\C=C/C(/O)=C(/C=1)/OC))=O)C
1-naphthol glucoside	0	down	6.92951	up	0	down	2.11286	up	(306.1187, 172.08)(307.1153, 188.03)(311.1261, 3362.045)(312.13782, 5125.7803)(324.81763, 7271.35)	a D-glucoside // an aromatic compound	phenolic malonylglucosides biosynthesis	InChIKey=CVAOQMBKGUKOIZ-IBEHDNSVSA-N	C1(\C=C/C3(/C(\C=1)=C\C=C/C(/O[C@@H]2(O[C@@H]([C@H]([C@@H]([C@H]2O)O)O)CO))=3))
cytidine 2',3'-cyclic monophosphate	-18.6679	down	-18.6126	down	-6.61212	down	-14.1897	down	(306.83844, 5444.659)(309.0527, 1919.89)(287.59546, 9934.2705)(289.02332, 10949.953)(307.0431, 2688.6865)(309.05432, 739.065)(287.02618, 8770.605)(305.7882, 1128.0145)(307.05615, 2325.8901)	a nucleoside cyclic phosphate // a nucleoside cyclic monophosphate // a ribonucleoside 2',3'-cyclic phosphate // a pyrimidine		InChIKey=NMPZCCZXCOMSDQ-XVFCMESISA-M	C([C@@H]2([C@@H]3([C@H]([C@H](N1(C(/N=C(\C=C/1)/N)=O))O2)OP(=O)([O-])O3)))O
2'-deoxycytidine 3'-monophosphate	-18.5757	down	-18.5205	down	-7.52294	down	-11.9145	down	(306.91504, 4440.6606)(309.05377, 1388.8018)(287.02478, 7470.3623)(309.0546, 2367.8)(289.0427, 298.3675)(323.0819, 484.6325)(305.60645, 1414.7198)(315.02484, 6123.946)	a pyrimidine 2'-deoxyribonucleoside 3'-monophosphate // a 2'-deoxyribonucleoside 3'-monophosphate		InChIKey=FVSAHFFHPOLBLL-SHYZEUOFSA-L	C1(\C(\N)=N/C(=O)N(\C=1)[C@H]2(C[C@H](OP([O-])(=O)[O-])[C@@H](CO)O2))
(2<i>R</i>,3<i>S</i>,4<i>S</i>)-leucodelphinidin	7.38697	up	11.0068	up	18.455	up	17.8924	up	(307.0672, 301.55)(349.06915, 2306.7957)(307.57916, 171.5)(345.07178, 6495.2603)(345.1144, 5501.3)(323.0685, 10431.132)(327.0984, 1948.893)	a (2<i>R</i>,3<i>S</i>,4<i>S</i>)-leucoanthocyanidin	2,3-<i>trans</i>-flavanols biosynthesis // proanthocyanidins biosynthesis from flavanols // anthocyanin biosynthesis // leucodelphinidin biosynthesis // anthocyanin biosynthesis (delphinidin 3-O-glucoside)	InChIKey=ZEACOKJOQLAYTD-SOUVJXGZSA-N	C3(/C(/[C@H]1(OC2(\C(/[C@@H]([C@@H]1O)O)=C(/C=C(/C=2)/O)\O)))=C\C(\O)=C(C(/O)=3)\O)
D-ribulose-1,5-bisphosphate	-0.825802	down	-1.25251	down	-1.61247	down	-0.992834	down	(307.07385, 2233.488)(288.95422, 6026.194)(327.98822, 422.0111)(305.97443, 609.38995)	an oligosaccharide phosphate	Calvin-Benson-Bassham cycle // Rubisco shunt // photorespiration	InChIKey=YAHZABJORDUQGO-NQXXGFSBSA-J	C(OP([O-])([O-])=O)[C@@H](O)[C@@H](O)C(=O)COP(=O)([O-])[O-]
<i>cis</i>-coumarinic acid-&beta;-<i>D</i>-glucoside	-7.85739	down	-19.1636	down	-7.3324	down	-19.183	down	(307.08093, 17986.82)(308.08258, 3749.9563)(330.17572, 3337.8108)(331.11615, 36507.566)(343.12845, 4332.3887)(344.12967, 935.44446)(328.123, 2960.7417)(330.1202, 1393.57)(349.3931, 736.40686)(351.0982, 1202.315)(332.64, 1912.2013)(335.09155, 1650.9163)	a small molecule	coumarin biosynthesis (via 2-coumarate)	InChIKey=GVRIYIMNJGULCZ-QLFWQTQQSA-M	C([C@H]2(O[C@@H](OC1(\C=C/C=C\C(\C=C/C(=O)[O-])=1))[C@@H]([C@H]([C@@H]2O)O)O))O
dCMP	-18.7739	down	-11.4107	down	-0.234697	down	-0.55126	down	(307.323, 2985.2224)(309.05377, 1388.8018)(287.14267, 7038.568)(309.0546, 2367.8)(289.0427, 298.3675)(323.0723, 7110.192)(305.7284, 1305.5841)(315.02484, 6123.946)	a pyrimidine 2'-deoxyribonucleoside 5'-monophosphate // a pyrimidine	pyrimidine deoxyribonucleosides salvage // pyrimidine deoxyribonucleotide phosphorylation // superpathway of pyrimidine deoxyribonucleoside salvage	InChIKey=NCMVOABPESMRCP-SHYZEUOFSA-L	C([C@@H]2([C@H](C[C@H](N1(C(/N=C(\C=C/1)/N)=O))O2)O))OP([O-])([O-])=O
(2-oxindol-3-yl)acetyl-L-aspartate	-0.557617	down	17.1723	up	18.7822	up	17.3146	up	(307.33255, 3961.1326)(308.08078, 737.8367)(286.5957, 9789.963)(287.86395, 2373.668)(308.20883, 3808.1262)(308.0813, 768.07495)(290.0741, 702.46497)(291.06885, 301.375)(325.61426, 511.41998)(304.09714, 2393.567)(305.0909, 749.41)(332.07263, 202.195)(309.05582, 7089.763)	an indole derivative // a modified amino acid	indole-3-acetate inactivation IV // indole-3-acetate inactivation VII // indole-3-acetate inactivation VI // indole-3-acetate inactivation III // indole-3-acetate inactivation II	InChIKey=SDOOMIWSQMGJCL-HTLJXXAVSA-L	C(CC1(C(=O)NC2(\C\1=C/C=C\C=2)))(N[C@H](C(=O)[O-])CC([O-])=O)=O
(<i>E</i>)-1-(L-cysteinylglycin-<i>S</i>-yl)-<i>N</i>-hydroxy-&omega;-(methylsulfanyl)pentan-1-imine	2.00897	up	17.0808	up	-0.0413167	down	17.266	up	(308.09, 478.59)(341.13666, 7813.4023)(325.1086, 211.68)	an (<i>E</i>)-1-(L-cysteinylglycin-<i>S</i>-yl)-<i>N</i>-hydroxy-&omega;-(methylsulfanyl)alkan-1-imine	glutathione-mediated detoxification II // glucosinolate biosynthesis from dihomomethionine	InChIKey=FPKWDSJLQYQAEF-UEFOHQGUSA-N	CSCCCCC(/SC[C@H]([NH3+])C(=O)NCC([O-])=O)=N\O
2-(2,8-dihydroxytridecyl)-6-oxopyran-4-olate	3.71281	up	-11.2403	down	-16.5406	down	-8.61476	down	(308.19473, 7341.2925)(310.2057, 1747.98)(329.21338, 5605.192)(330.8179, 56333.01)(331.22244, 109627.61)(309.20267, 11953.611)(310.20566, 2911.7832)(344.4665, 3863.1162)(345.87808, 2026.9309)(346.96353, 2556.2756)(347.96683, 1375.05)(348.25317, 388.36)(327.23032, 942.10895)(349.19092, 842.98254)(351.207, 939.91)(332.43723, 4833.7466)(334.99335, 28312.262)	a polyhydroxylated tetraketide &alpha;-pyrone	sporopollenin precursors biosynthesis	InChIKey=BRNMYGIMJVYGAY-UHFFFAOYSA-M	CCCCCC(O)CCCCCC(O)CC1(\OC(=O)/C=C(\C=1)/[O-])
indol-3-yl-acetothiohydroxamate-O-sulfonate	-15.109	down	-13.5862	down	-2.48265	down	-17.7427	down	(311.78348, 5148.2075)(311.983, 465.38)(270.9793, 2445.4307)(287.93246, 2519.5205)(304.59012, 1477.7294)(308.02115, 2351.9)(286.33606, 2322.3)(292.1246, 537.3246)(292.72006, 1346.0875)(292.9583, 334.44)(288.41824, 10440.553)(289.89236, 5433.765)	a thiohydroximate-O-sulfate	glucosinolate activation // indole glucosinolate activation (intact plant cell) // indole glucosinolate activation (herbivore attack)	InChIKey=IDPCCZAHFVRMNJ-UHFFFAOYSA-L	C1(\NC2(/C=C\C=C/C(/C(\CC(/[S-])=N\OS(=O)(=O)[O-])=1)=2))
labd-13-en-8&alpha;-,15 diol	-0.557616	down	18.4882	up	3.79481	up	15.2667	up	(314.3036, 1479.55)(292.2827, 6677.5024)(314.30295, 1481.1666)(316.31833, 6271.2466)(298.30786, 155.685)(332.32608, 1331.5226)(310.30847, 8124.66)(336.28885, 656.58)(319.28226, 4175.1074)	a diterpenoid	labdane-type diterpenes biosynthesis	InChIKey=MCHQEVJMCLOQAZ-YXAMPDCWSA-N	CC(CCO)CCC1([C@](C)(O)CCC2([C@@](C)1CCC[C@](C)(C)2))
p-hydroxymercuribenzoate	-6.28172	down	-18.863	down	-0.786117	down	-0.0204308	down	(314.9699, 974.58)(345.01938, 1932.2576)(316.98965, 6975.864)(318.99567, 7752.5063)(351.18976, 6881.7896)(361.82788, 2938.97)(365.0358, 3818.74)(334.1082, 3416.7)(334.91815, 1884.4099)(335.0187, 5740.14)(359.49036, 955.9458)(338.97412, 1458.671)	a small molecule		InChIKey=WMHRYLDWLOGHSG-UHFFFAOYSA-L	C1(=C/C=C(\C=C/1)/C(=O)[O-])[Hg]O
(1E,6E)-1-(4-hydroxyphenyl)-7-phenylhepta-1,6-diene-3,5-dione	-0.20498	down	16.8141	up	12.0274	up	-0.397172	down	(315.0903, 6110.4775)(316.08844, 2052.345)(276.10767, 4708.21)(294.11658, 1930.5399)(311.1445, 1657.41)(313.1606, 5647.6)(293.99118, 2319.33)(300.59802, 368.855)	a secondary metabolite	phenylphenalenone biosynthesis	InChIKey=WMRNQEQFTDTOLL-QHKWOANTSA-N	C2(\C=C/C(/C=C/C(CC(=O)/C=C/C1(\C=C/C(/O)=C\C=1))=O)=C\C=2)
bacimethrin pyrophosphate	6.71121	up	-9.61905	down	7.35276	up	6.87303	up	(315.5778, 9163.241)(316.98938, 11374.03)(312.9901, 11523.065)(313.99536, 297.63998)(314.98846, 143.13335)(298.99216, 1314.33)(332.68344, 1086.1251)(333.66962, 2121.7695)(334.94696, 2004.9508)(315.47684, 2786.0654)(317.0186, 81.9)(337.5598, 874.8806)	a small molecule		InChIKey=GEPXPOUBHUUUNX-UHFFFAOYSA-K	COC1(\N=C(C(/COP(=O)([O-])OP(=O)([O-])[O-])=C\N=1)\N)
&beta;-nicotinamide D-ribonucleotide	-0.838062	down	-0.224002	down	-1.22602	down	-0.773015	down	(316.03143, 345.37)(360.29367, 413.53748)(321.0665, 237.76)(337.06064, 6835.984)(338.0621, 1862.5702)(336.70346, 489.4448)	a nicotinamide mononucleotide	NAD biosynthesis III (from nicotinamide) // pyridine nucleotide cycling (plants)	InChIKey=DAYLJWODMCOQEW-TURQNECASA-M	C(OP([O-])(=O)[O-])[C@@H]1([C@@H](O)[C@@H](O)[C@@H](O1)[N+]2(\C=C/C=C(/C=2)/C(=O)N))
3-epihydroxymugineate	-19.9321	down	-0.587548	down	-6.0912	down	-8.61672	down	(316.08743, 591.406)(317.0765, 87.93)(356.1535, 1812.7671)(335.10742, 10833.265)(336.10977, 584.0343)(337.1055, 707.9284)(344.08966, 7334.1665)(334.11618, 1176.8256)	a phytosiderophore	hydroxylated mugineic acid phytosiderophore biosynthesis // iron reduction and absorption	InChIKey=QPIOQLJXMZWNFJ-LJASKYJCSA-L	C1([C@H](O)[C@@H](C([O-])=O)N1C[C@H](O)[C@H]([NH2+]CC[C@H](O)C(=O)[O-])C(=O)[O-])
7,8-dihydropteroate	-0.577368	down	-0.660231	down	-4.92955	down	-0.372584	down	(316.44522, 956.25)(317.1167, 1996.11)(295.56235, 249218.25)(296.42755, 31884.898)(297.1059, 5933.151)(317.1171, 1316.2933)(298.1095, 119.89)(332.13217, 20453.76)(333.14917, 31958.857)(334.15378, 4511.192)(313.94363, 3957.7666)(315.03903, 331.813)(337.08682, 12980.32)(338.08984, 573.3)(321.09103, 1747.7811)(322.09113, 1257.375)	a pteroate	tetrahydrofolate biosynthesis // superpathway of tetrahydrofolate biosynthesis // tetrahydrofolate biosynthesis II	InChIKey=WBFYVDCHGVNRBH-UHFFFAOYSA-M	C(NC1(\C=C/C(/C(=O)[O-])=C\C=1))C2(CNC3(/N=C(N)\NC(=O)C(/N=2)=3))
<i>p</i>-mercuribenzoate	-16.4399	down	-1.38871	down	-1.62927	down	-1.71824	down	(316.99002, 4762.119)(318.99557, 13272.332)(302.98508, 2084.97)(304.9922, 1020.63)(316.99054, 562.734)(303.44516, 7638.7896)(307.30954, 6919.912)(334.8097, 1902.8925)(335.0191, 6059.787)(317.01813, 5707.0063)(318.09683, 1821.4447)(319.01688, 1755.5851)(321.0226, 296.54)(343.3301, 1358.9218)(340.98444, 1457.4757)(325.1515, 2601.5227)(327.97238, 1168.9033)	a small molecule		InChIKey=FVFZSVRSDNUCGG-UHFFFAOYSA-M	C(C1(\C=C/C(/[Hg])=C\C=1))([O-])=O
chrysanthemyl diphosphate	18.0132	up	17.8996	up	19.4343	up	13.6693	up	(317.0697, 8073.6587)(294.04852, 19148.002)(295.0527, 565.25006)(334.08926, 1257.5074)(315.74893, 1147.74)(316.08267, 1849.758)(335.03818, 6067.5796)(337.052, 289.91)(317.02493, 168.8386)	a small molecule	pyrethrin I biosynthesis	InChIKey=AORLUAKWVIEOLL-RKDXNWHRSA-K	CC(C)=C[C@@H]1([C@@H](COP(=O)([O-])OP(=O)([O-])[O-])[C@]1(C)C)
geranyl diphosphate	18.1684	up	18.0549	up	19.5896	up	13.8245	up	(317.0697, 8073.6587)(294.04852, 19148.002)(295.0527, 565.25006)(334.08926, 1257.5074)(315.74893, 1147.74)(316.08267, 1849.758)(335.03818, 6067.5796)(337.052, 289.91)(317.02493, 168.8386)	a monoterpenyl diphosphate // an isoprenoid diphosphate	geranyl diphosphate biosynthesis // hyperforin and adhyperforin biosynthesis // (-)-camphor biosynthesis // nonaprenyl diphosphate biosynthesis I // superpathway of plastoquinol biosynthesis // fenchone biosynthesis // fenchol biosynthesis I // (4S)-carvone biosynthesis // polyisoprenoid biosynthesis // bisabolene biosynthesis (engineered) // <i>all-trans</i>-farnesol biosynthesis // <i>trans, tr…	InChIKey=GVVPGTZRZFNKDS-JXMROGBWSA-K	CC(C)=CCCC(\C)=C/COP([O-])(OP(=O)([O-])[O-])=O
isopentenyl adenosine	4.32175	up	-0.285292	down	-17.8017	down	-2.92491	down	(317.15466, 6193.7285)(319.14966, 105118.68)(320.15268, 17030.584)(321.15533, 1154.2438)(358.20355, 8488.11)(336.322, 17209.834)(336.19382, 7010.4497)(337.1947, 184.33)(363.17062, 3522.2532)(342.04053, 769.266)	a nucleoside analog	cytokinins degradation	InChIKey=USVMJSALORZVDV-SDBHATRESA-N	CC(C)=CCNC2(\C3(\N=C/N([C@H]1([C@@H]([C@@H]([C@H](O1)CO)O)O))C(\N=C/N=2)=3))
2,5-dihydroxybenzoate 2-O-&beta;-D-glucoside	-1.31744	down	-1.73387	down	-1.0034	down	-0.763769	down	(317.32336, 1724.9282)(297.30655, 6387.7437)(298.06363, 5991.9976)(316.08755, 2643.415)(298.0653, 326.98)(334.74008, 5318.0522)(336.11115, 1452.69)(337.1057, 1409.895)(315.09003, 5016.859)(316.08713, 1884.2401)(338.44196, 952.3634)(339.0562, 656.39923)(322.2702, 1290.7736)(323.05533, 1361.2051)	an aryl &beta;-D-glucoside	salicylate glucosides biosynthesis I	InChIKey=GEZJVEGHJRPQEX-BZNQNGANSA-M	C(O)[C@H]2(O[C@@H](OC1(/C=C\C(\O)=C/C(/C([O-])=O)=1))[C@H](O)[C@@H](O)[C@H](O)2)
(6S)-6-fluoro-5-enolpyruvoylshikimate 3-phosphate	-19.6247	down	-19.5694	down	-2.11175	down	-1.51628	down	(318.9957, 8739.131)(321.0042, 90.385)(337.04495, 1369.018)(363.01303, 1473.9662)(365.0088, 768.4175)(344.99533, 206.27)	a small molecule		InChIKey=IUMNLRGFWIEEHG-RBXMUDONSA-K	C=C([O-])C(=O)O[C@@H]1([C@H](C(/C(=O)[O-])=C/[C@@H]([C@H]1O)OP(C)(=O)[O-])F)
CMP	-19.3749	down	-19.3196	down	-0.914812	down	-5.70664	down	(321.0412, 1327.0778)(322.05493, 329.3725)(305.0267, 5515.974)(307.0389, 7365.03)(323.8659, 2994.824)(325.3245, 1608.2429)(306.8178, 6717.1387)(308.04715, 4616.5254)(344.08917, 14897.585)(321.72867, 923.3133)(323.0566, 330.98)(345.01947, 2110.2783)	a pyrimidine ribonucleoside 5'-monophosphate	methylerythritol phosphate pathway I // taxadiene biosynthesis (engineered) // superpathway of ergosterol biosynthesis II // superpathway of geranylgeranyl diphosphate biosynthesis II (via MEP) // isoprene biosynthesis I // methylerythritol phosphate pathway II // coenzyme A biosynthesis I (prokaryotic) // superpathway of pantothenate and coenzymeA biosynthesis // UTP and CTP dephosphorylation II…	InChIKey=IERHLVCPSMICTF-XVFCMESISA-L	C([C@@H]2([C@H]([C@H]([C@H](N1(C(/N=C(\C=C/1)/N)=O))O2)O)O))OP([O-])([O-])=O
(<i>S</i>)-<i>cis</i>-<i>N</i>-methylstylopine	2.7065	up	22.0296	up	-0.939188	down	22.5409	up	(321.14084, 405552.84)(322.14368, 50668.918)(323.14017, 32286.834)(324.14246, 3162.6868)(343.1088, 1890.21)	a small molecule	sanguinarine and macarpine biosynthesis	InChIKey=GBUUKFRQPCPYPW-KKSFZXQISA-N	C[N+]24([C@H](C3(\C=C1(C(/OCO1)=C\C(/CC2)=3)))CC5(\C=C/C6(/OCOC(/C(\C4)=5)=6)))
2,4-diamino-6-methyl-5,3'-(3-nitrophenoxy)prop-1'-yloxypyrimidine	-0.825603	down	-0.948639	down	-1.13727	down	-0.766852	down	(321.14084, 418529.34)(322.14374, 52510.8)(323.14014, 33444.312)(324.14267, 3248.5063)(307.1506, 349.14)(304.14862, 7336.47)(326.1186, 285.34)	a C-nitro compound		InChIKey=KYIVIUPDTCMOIN-UHFFFAOYSA-P	CC2(/N=C([NH3+])\N=C(C(/OCCCOC1(\C=C(\C=C/C=1)\[N+](=O)[O-]))=2)\[NH3+])
(<i>S</i>)-canadine	-0.469173	down	22.2651	up	-0.879004	down	22.453	up	(321.14087, 393156.22)(322.1437, 49396.71)(323.1402, 31507.959)(324.14264, 2950.0322)	a small molecule	chelerythrine biosynthesis // noscapine biosynthesis // berberine biosynthesis	InChIKey=VZTUIEROBZXUFA-INIZCTEOSA-N	C1(CC4(\C(\[C@@H]2(CC3(\C=C/C(/OC)=C(C(/CN12)=3)/OC)))=C/C5(/OCOC(/C=4)=5)))
9-[6(S),9-diamino-5,6,7,8,9-pentadeoxy-&beta;-D-ribo-nonafuranosyl]-9H-purin-6-amine	18.8179	up	-0.0413167	down	18.6936	up	-0.0413167	down	(321.18967, 14338.821)(322.19254, 1400.561)(323.20514, 337.245)(323.20535, 617.335)(362.19012, 508.712)	a small molecule		InChIKey=IRPVYKULMDQOJU-HVMNINKTSA-P	C([NH3+])CCC([NH3+])C[C@H]3(O[C@@H](N1(\C=N/C2(C(/N)=N\C=N/C1=2)))[C@H](O)[C@H](O)3)
dTMP	-0.469173	down	-0.413885	down	12.1467	up	-0.433294	down	(321.54337, 2104.77)(324.04633, 6280.66)(302.03763, 3073.76)(324.0474, 394.26)(307.04086, 9443.565)(321.0661, 203.58499)(323.0778, 205.57)	a pyrimidine 2'-deoxyribonucleoside 5'-monophosphate // a pyrimidine	folate transformations II // pyrimidine deoxyribonucleosides salvage // pyrimidine deoxyribonucleotide phosphorylation // superpathway of pyrimidine deoxyribonucleoside salvage // pyrimidine deoxyribonucleotides <i>de novo</i> biosynthesis I // superpathway of pyrimidine deoxyribonucleotides <i>de novo</i> biosynthesis // pyrimidine deoxyribonucleotides <i>de novo</i> biosynthesis II // superpath…	InChIKey=GYOZYWVXFNDGLU-XLPZGREQSA-L	CC1(\C(=O)NC(=O)N(\C=1)[C@H]2(C[C@H](O)[C@@H](COP(=O)([O-])[O-])O2))
(3-hydroxy-2-oxindol-3-yl)acetyl-L-aspartate	9.20353	up	17.4062	up	17.1425	up	17.0268	up	(323.0679, 355.45166)(302.0491, 7577.314)(303.47617, 3826.2349)(341.78214, 2180.532)(343.00034, 1943.5992)(343.10876, 1752.1666)(325.49466, 847.88556)(326.0459, 263.66998)	an indole derivative // a modified amino acid	indole-3-acetate inactivation III	InChIKey=QMZGZQXNSUNJEY-CUVJYRNJSA-L	C(CC1(O)(C(=O)NC2(\C/1=C/C=C\C=2)))(N[C@H](C(=O)[O-])CC([O-])=O)=O
afrormosin	-3.49885	down	15.4602	up	5.13275	up	10.6698	up	(323.07004, 2295.2227)(285.093, 4509.303)(299.59506, 19643.818)(300.59366, 4122.17)(301.64212, 39449.53)(302.1007, 6484.651)(303.0948, 14860.537)(319.13446, 2179.0486)(321.1303, 304.2475)(299.0974, 4115.846)(305.57196, 298.495)(300.51968, 2975.583)	an isoflavone	afrormosin conjugates interconversion	InChIKey=KJGPBYUQZLUKLL-UHFFFAOYSA-N	COC3(\C=C/C(/C1(/C(C2(/C=C(C(/O)=C\C(\O\C=1)=2)/OC))=O))=C\C=3)
oryzalexin C	0.88694	up	1.32477	up	0.415252	up	1.37201	up	(323.2549, 250.96)(305.24658, 39973.258)(306.27518, 7553.241)(307.2098, 149.52)	an oryzalexin	oryzalexin A, B, and C biosynthesis	InChIKey=IOCKHKBAJGJHFL-FCNFAXOHSA-N	C=C[C@@]3(CC[C@H]2([C@@]1(CCC(C(C)(C)[C@H]1CC(=O)C/2=C/3)=O)C))C
dehydroscoulerine	-0.469173	down	-0.397266	down	1.21467	up	-0.397266	down	(324.1264, 5431.3)(311.1254, 1919.83)(312.1286, 6824.87)(327.1565, 7329.57)(331.1164, 61581.7)(334.1166, 4237.3)	an alkaloid	dehydroscoulerine biosynthesis	InChIKey=DRAPVRZDBZHUPL-UHFFFAOYSA-O	COC2(/C=C\C3(\C=C1(C4(\C=C(C(/OC)=C\C(/CC[N+]/1=C\C(C(\O)=2)=3)=4)\O))))
chrysoeriol	9.6235	up	17.361	up	16.9563	up	17.2069	up	(325.05994, 3439.51)(284.05664, 4281.804)(299.05695, 7180.7217)(301.07162, 406.44336)(309.05624, 469.288)(303.08762, 3291.4297)	a 3'-methoxyflavone	tricin biosynthesis	InChIKey=SCZVLDHREVKTSH-UHFFFAOYSA-M	COC1(\C(\O)=C/C=C(/C=1)/C2(/OC3(/C=C(/C=C(C(\C(=O)\C=2)=3)/O)/[O-])))
pratensein	17.16	up	17.4026	up	16.9306	up	17.1811	up	(325.06088, 3721.0527)(284.05664, 4308.8096)(299.05695, 7159.9595)(301.07162, 406.44336)(309.0563, 483.96835)(303.08762, 3421.5112)	a small molecule	isoflavonoid biosynthesis II // superpathway of isoflavonoids (via naringenin)	InChIKey=FPIOBTBNRZPWJW-UHFFFAOYSA-M	COC3(/C=C\C(\C1(\C(=O)C2(/C(/O)=C\C(\[O-])=C/C(/O\C=1)=2)))=C/C(/O)=3)
coniferaldehyde glucoside	-1.09936	down	-16.7273	down	-2.24296	down	-16.4772	down	(325.11002, 44134.05)(326.1142, 7639.73)(325.11108, 58587.035)(326.1146, 6905.9214)(362.66635, 8312.989)(363.16312, 6662.9897)(341.1366, 7787.11)(345.1503, 222.98)(363.1035, 195.56)	a small molecule	monolignol glucosides biosynthesis	InChIKey=PJFKUPRDDXTASO-FAOXUISGSA-N	COC2(/C=C(\C=C/C(/O[C@H]1([C@@H]([C@H]([C@@H]([C@H](O1)CO)O)O)O))=2)/C=C/C=O)
(<i>S</i>)-stylopine	-0.881152	down	-1.03802	down	-1.221	down	-0.82812	down	(326.1186, 302.12)(323.14014, 34713.71)(324.1427, 3387.8286)(349.1069, 490.07)	a small molecule	coptisine biosynthesis // sanguinarine and macarpine biosynthesis	InChIKey=UXYJCYXWJGAKQY-HNNXBMFYSA-N	C2(N4([C@H](C3(\C=C1(C(/OCO1)=C\C(/C2)=3)))CC5(\C=C/C6(/OCOC(/C(\C4)=5)=6))))
pyrroloquinoline quinone	-0.469173	down	11.9501	up	16.3623	up	7.99617	up	(326.9854, 6091.656)(327.9883, 2386.2568)(330.4006, 25501.986)(332.00818, 2375.4849)(311.42987, 9141.9795)(313.32474, 653.95166)(314.9899, 231.48)(345.01926, 7624.693)(354.98178, 6813.8003)(334.9671, 212.12)	a quinone	cuticular wax biosynthesis	InChIKey=MMXZSJMASHPLLR-UHFFFAOYSA-K	C1(/C(/C(=O)[O-])=N\C2(/C(=O)C(=O)C3(\C=C(C(=O)[O-])/NC(\C(/C(/C(=O)[O-])=1)=2)=3)))
(<i>S</i>)-cheilanthifoline	18.6106	up	19.3061	up	16.7643	up	19.2822	up	(328.1393, 1977.0416)(310.9828, 47104.742)(312.1364, 51069.938)(326.1458, 7165.91)(327.14685, 1470.0067)(328.13913, 824.6033)(312.13614, 58118.12)(313.13892, 13785.88)(343.68872, 18555.086)(344.162, 9875.21)(348.21756, 6345.994)(349.1254, 1357.3488)	a small molecule	coptisine biosynthesis // sanguinarine and macarpine biosynthesis	InChIKey=FVXCQULKSPVRPK-HNNXBMFYSA-N	C1(N3([C@H](C2(\C=C(C(/OC)=C\C(/C1)=2)\O))CC4(\C=C/C5(/OCOC(/C(\C3)=4)=5))))
arachidate	13.6473	up	19.4348	up	20.3433	up	19.8367	up	(329.3255, 40536.66)(330.32855, 7593.708)(331.33112, 151.11499)	a long-chain 2,3,4-saturated fatty acid // a saturated fatty acid	ceramide degradation // acyl-[acyl-carrier protein] thioesterase pathway // phospholipases // triacylglycerol degradation // acyl-CoA hydrolysis // fatty acid &alpha;-oxidation I // fatty acid &beta;-oxidation II (peroxisome) // superpathway of glyoxylate cycle and fatty acid degradation // methyl ketone biosynthesis (engineered) // alkane oxidation // wax esters biosynthesis II // terminal olefi…	InChIKey=VKOBVWXKNCXXDE-UHFFFAOYSA-M	CCCCCCCCCCCCCCCCCCCC(=O)[O-]
dihydro-10-thiopteroate	-0.894941	down	-0.541585	down	-7.23984	down	-2.02255	down	(332.073, 1034.3926)(334.35593, 1696.6967)(337.08618, 1060.085)(317.0707, 540.77)(349.27097, 1279.6183)(354.1131, 3634.46)(334.56708, 1134.7339)(335.542, 1495.9288)(355.05954, 778.87994)(338.251, 1995.9015)	a pteroate		InChIKey=DVFLJCBBQOODBA-UHFFFAOYSA-M	C1(NC3(/N=C(N)\NC(=O)C(/N=C1/CSC2(\C=C/C(/C([O-])=O)=C\C=2))=3))
IMP	-18.1373	down	-18.082	down	0.0391979	up	-13.7861	down	(333.02542, 4202.601)(334.03107, 719.06506)(367.41055, 1157.3491)(369.0803, 863.05)(348.12033, 1572.539)(349.0595, 2849.8772)(349.39294, 959.99335)(369.01602, 2342.6558)(351.014, 9088.363)	a purine ribonucleoside 5'-monophosphate // a nucleic acid component	inosine-5'-phosphate biosynthesis II // adenosine ribonucleotides <i>de novo</i> biosynthesis // superpathway of adenosine nucleotides <i>de novo</i> biosynthesis I // superpathway of purine nucleotides <i>de novo</i> biosynthesis I // guanosine ribonucleotides <i>de novo</i> biosynthesis // inosine 5'-phosphate degradation // ureide biosynthesis // adenosine nucleotides degradation I // purine n…	InChIKey=GRSZFWQUAKGDAV-KQYNXXCUSA-L	C(OP(=O)([O-])[O-])[C@H]1(O[C@H]([C@H](O)[C@H](O)1)N2(\C=N/C3(C(=O)N\C=N/C2=3)))
1-(2-carboxyphenylamino)-1-deoxy-D-ribulose 5-phosphate	-18.1412	down	-18.0859	down	0.0534267	up	-13.79	down	(333.02667, 4996.993)(367.41055, 1118.1975)(369.0803, 863.05)(348.12033, 1573.1718)(349.0595, 2725.85)(349.39294, 955.4566)(369.01602, 2320.7776)(351.014, 8880.651)	a sugar phosphate	L-tryptophan biosynthesis	InChIKey=QKMBYNRMPRKVTO-MNOVXSKESA-K	C(OP(=O)([O-])[O-])[C@@H](O)[C@@H](O)C(=O)CNC1(/C=C\C=C/C(/C(=O)[O-])=1)
<i>trans</i>-zeatin riboside	-0.469173	down	19.2229	up	-0.879004	down	15.7758	up	(333.15033, 117641.72)(334.15378, 17360.34)(335.15317, 2448.649)(377.14072, 315.44333)(359.13892, 11258.118)(360.26532, 907.09875)(361.1372, 2779.1643)	a small molecule	cytokinins degradation	InChIKey=GOSWTRUMMSCNCW-HNNGNKQASA-N	CC(/CO)=C\CNC1(\C2(\N=C/N(C(\N=C/N=1)=2)[C@H]3([C@H](O)[C@H](O)[C@@H](CO)O3)))
(<i>E</i>)-1-(L-cysteinylglycin-<i>S</i>-yl)-<i>N</i>-hydroxy-&omega;-(methylsulfanyl)heptan-1-imine	12.7931	up	13.0871	up	13.1463	up	-5.46601	down	(333.28195, 14330.834)(334.11612, 2388.321)(335.1096, 221.56)(334.1351, 667.59)(374.15344, 333.18002)(356.1533, 1578.841)	an (<i>E</i>)-1-(L-cysteinylglycin-<i>S</i>-yl)-<i>N</i>-hydroxy-&omega;-(methylsulfanyl)alkan-1-imine	glutathione-mediated detoxification II // glucosinolate biosynthesis from tetrahomomethionine	InChIKey=OLIVGXOVIZTTSI-ADHQNKHFSA-N	CSCCCCCCC(/SC[C@H]([NH3+])C(=O)NCC([O-])=O)=N\O
<i>S</i>-formylglutathione	-0.54227	down	17.8466	up	1.36263	up	18.0328	up	(335.07498, 2321.098)(336.58328, 2327.3726)(319.89304, 11605.466)(318.07242, 798.92505)(355.09625, 3270.23)(334.51724, 4735.9834)(338.0905, 699.07)(359.05707, 735.1075)(361.05438, 174.07)	a glutathione-<i>S</i>-conjugate	glutathione-mediated detoxification II // formaldehyde oxidation II (glutathione-dependent)	InChIKey=FHXAGOICBFGEBF-BQBZGAKWSA-M	C(NC(=O)[C@H](CSC=O)NC(=O)CC[C@H]([NH3+])C(=O)[O-])C(=O)[O-]
3-[(8Z,11E,13Z)-pentadeca-8,11,13-trien-1-yl] )catechol	2.38584	up	-0.362587	down	1.60088	up	-0.362587	down	(335.2758, 1004.455)(337.27145, 10553.135)(316.2618, 796.75)(341.72485, 3894.135)(342.2269, 3661.76)(321.2035, 577.81)(323.21973, 1181.12)	an urushiol	phosphate acquisition // oligomeric urushiol biosynthesis	InChIKey=IYROWZYPEIMDDN-XTUOKWOTSA-N	C\C=C/C=C/C\C=C/CCCCCCCC1(\C(\O)=C(\C=C/C=1)\O)
[truncated: 186 more rows]
